# Supplementary material for: A human tau seeded neuronal cell model recapitulates molecular responses associated with Alzheimer’s disease
Source: Sci Rep. 2022 Feb 17;12:2673. doi: 10.1038/s41598-022-06411-4 (PMC8854741; doi:10.1038/s41598-022-06411-4)
Supplement: Supplementary file 2 — Supplementary Information 1. [file 41598_2022_6411_MOESM2_ESM.xlsx]

## Sheet: readme
Readme, Supplementary File 1
Merged Transcriptomics and Proteomics Dataset
Column	Column Names	Level	Condition	Description
A	genesymbol			Gene Symbol
B	entrez_id			Entrez ID
C	gene_name			Gene Name
D	genomic			Genome Position
E	species			Species
F	gene_type			Gene Type
G	DIV3_Control	Transcriptomic	Control	Average Expression at DIV3 Control
H	DIV3_Seed	Transcriptomic	Seeded	Average Expression at DIV3 Seed
I	DIV7_Control	Transcriptomic	Control	Average Expression at DIV7 Control
J	DIV7_Seed	Transcriptomic	Seeded	Average Expression at DIV7 Seed
K	DIV14_Control	Transcriptomic	Control	Average Expression at DIV14 Control
L	DIV14_Seed	Transcriptomic	Seeded	Average Expression at DIV14 Seed
M	T_FoldChange_DIV3	Transcriptomic		Fold Change at DIV3
N	T_FoldChange_DIV7	Transcriptomic		Fold Change at DIV7
O	T_FoldChange_DIV14	Transcriptomic		Fold Change at DIV14
P	T_Significant_DIV3	Transcriptomic		Significance at DIV3
Q	T_Significant_DIV7	Transcriptomic		Significance at DIV7
R	T_Significant_DIV14	Transcriptomic		Significance at DIV14
S	Accession			Uniprot Accession ID
T	Description			Protein Description
U	Coverage [%]			Coverage [%]
V	# Peptides			Number of Peptides
W	# PSMs			# PSMs
X	MW [kDa]			MW [kDa]
Y	Score Sequest HT: Sequest HT			Score Sequest HT: Sequest HT
Z	Abundance DIV3 no seeds_1	Proteomic	Control	Abundance of replicate 1 at DIV3
AA	Abundance DIV3 no seeds_2	Proteomic	Control	Abundance of replicate 2 at DIV3
AB	Abundance DIV3 no seeds_3	Proteomic	Control	Abundance of replicate 3 at DIV3
AC	Abundance DIV3 seeds_1	Proteomic	Seeded	Abundance of replicate 1 at DIV3
AD	Abundance DIV3 seeds_2	Proteomic	Seeded	Abundance of replicate 2 at DIV3
AE	Abundance DIV3 seeds_3	Proteomic	Seeded	Abundance of replicate 3 at DIV3
AF	Abundance DIV7 no seeds_1	Proteomic	Control	Abundance of replicate 1 at DIV7
AG	Abundance DIV7 no seeds_2	Proteomic	Control	Abundance of replicate 2 at DIV7
AH	Abundance DIV7 no seeds_3	Proteomic	Control	Abundance of replicate 3 at DIV7
AI	Abundance DIV7 seeds_1	Proteomic	Seeded	Abundance of replicate 1 at DIV7
AJ	Abundance DIV7 seeds_2	Proteomic	Seeded	Abundance of replicate 2 at DIV7
AK	Abundance DIV7 seeds_3	Proteomic	Seeded	Abundance of replicate 3 at DIV7
AL	Abundance DIV14 no seeds_1	Proteomic	Control	Abundance of replicate 1 at DIV14
AM	Abundance DIV14 no seeds_2	Proteomic	Control	Abundance of replicate 2 at DIV14
AN	Abundance DIV14 no seeds_3	Proteomic	Control	Abundance of replicate 3 at DIV14
AO	Abundance DIV14 seeds_1	Proteomic	Seeded	Abundance of replicate 1 at DIV14
AP	Abundance DIV14 seeds_2	Proteomic	Seeded	Abundance of replicate 2 at DIV14
AQ	Abundance DIV14 seeds_3	Proteomic	Seeded	Abundance of replicate 3 at DIV14
AR	P_DIV3_FC	Proteomic		Fold Change at DIV3
AS	P_DIV3_stderr	Proteomic		Standard Error at DIV3
AT	P_DIV7_FC	Proteomic		Fold Change at DIV7
AU	P_DIV7_stderr	Proteomic		Standard Error at DIV7
AV	P_DIV14_FC	Proteomic		Fold Change at DIV14
AW	P_DIV14_stderr	Proteomic		Standard Error at DIV14

## Sheet: Merged Dataset
genesymbol	entrez_id	gene_name	genomic	species	gene_type	DIV3_Control	DIV3_Seed	DIV7_Control	DIV7_Seed	DIV14_Control	DIV14_Seed	T_FoldChange_DIV3	T_FoldChange_DIV7	T_FoldChange_DIV14	T_Significant_DIV3	T_Significant_DIV7	T_Significant_DIV14	Accession	Description	Coverage [%]	# Peptides	# PSMs	MW [kDa]	Score Sequest HT: Sequest HT	Abundance DIV3 no seeds_1	Abundance DIV3 no seeds_2	Abundance DIV3 no seeds_3	Abundance DIV3 seeds_1	Abundance DIV3 seeds_2	Abundance DIV3 seeds_3	Abundance DIV7 no seeds_1	Abundance DIV7 no seeds_2	Abundance DIV7 no seeds_3	Abundance DIV7 seeds_1	Abundance DIV7 seeds_2	Abundance DIV7 seeds_3	Abundance DIV14 no seeds_1	Abundance DIV14 no seeds_2	Abundance DIV14 no seeds_3	Abundance DIV14 seeds_1	Abundance DIV14 seeds_2	Abundance DIV14 seeds_3	P_DIV3_FC	P_DIV3_stderr	P_DIV7_FC	P_DIV7_stderr	P_DIV14_FC	P_DIV14_stderr
																		A0A096MIY6	Skp1_POZ domain-containing protein OS=Rattus norvegicus OX=10116 PE=3 SV=1	46	5	17	12.6	32.67	1.97855e+08	5.38268e+06	6.25444e+08	3.2187e+08	2.64329e+08	1.42684e+08	2.02504e+08	5.82928e+08	1.56599e+08	1.5679e+07	8.61585e+07	5.46933e+08	5.26159e+08	1.39015e+08	2.04895e+08	1.98993e+07	2.86811e+08	2.70513e+07	1.39595	2.09645	-1.54833	1.58941	-2.20032	1.34306
																		A0A0G2JU90	Ribosomal_L23eN domain-containing protein OS=Rattus norvegicus OX=10116 PE=3 SV=1	18	4	67	21.7	151.84	2.89892e+07		1.57324e+07	104650		9.32639e+07	6.60434e+07	3.89255e+07	1.11683e+07		6.37823e+07	174861	4.12689e+07	222140	9.55155e+06	405960	403464	475515	-2.77311	4.9196	-3.19676	4.32276	-3.37826	2.24626
																		A0A0G2JUL0	Tnp_22_trimer domain-containing protein OS=Rattus norvegicus OX=10116 PE=4 SV=1	6	1	1	22.1	2.49	1.38565e+07		4.97315e+07			169045					786454	389250		402849			8.48839e+07	8.33659e+07
																		A0A0G2JVI0	Uncharacterized protein OS=Rattus norvegicus OX=10116 PE=3 SV=1	22	1	1	11.2	3.42
																		A0A0G2JW01	HP domain-containing protein OS=Rattus norvegicus OX=10116 PE=1 SV=1	13	3	5	48.6	10.5						483882	2.55887e+06	2.68612e+06	3273619		2.64506e+06	2.71832e+06	55584.7	19365.5							-0.0742985	0.110458
																		A0A0G2JY03	Uncharacterized protein OS=Rattus norvegicus OX=10116 PE=1 SV=1	24	6	99	28.2	230.64	3.17941e+08	7.6299e+08	1.78595e+08	9.97335e+07	9.09234e+07	1.92538e+08	3.57429e+08	2.80834e+08	3.38684e+08	2.47795e+08	4.5059e+08	3.83165e+08	3.84369e+08	1.73922e+08	2.77308e+08	1.77629e+08	3.16115e+07	2.98762e+08	-1.54437	0.697862	0.110538	0.27833	-1.15535	1.03411
																		A0A0G2JYB0	Uncharacterized protein OS=Rattus norvegicus OX=10116 PE=4 SV=1	13	2	2	24.4	4.82
																		A0A0G2JYW6	Uncharacterized protein OS=Rattus norvegicus OX=10116 PE=4 SV=1	6	1	13	18.5	21.2	6.94711e+07	6.98221e+07	4.75022e+07	6.82308e+07	6.24558e+07	4.96424e+06	6.21149e+06	1.44121e+06	7.3207e+06	1.18236e+06	1.21413e+08	4.88394e+06	1.18647e+07	9.94021e+07	2.2299e+06	1.01767e+08	1.00099e+08	1.02331e+08
																		A0A0G2JZB6	Uncharacterized protein OS=Rattus norvegicus OX=10116 PE=1 SV=1	21	2	17	15.8	53.27	1.05075e+08	2.58325e+07	1.9453e+08	2.48767e+08	1.26249e+08	7.32761e+07	1.07914e+08	1.80149e+08	4.90782e+07	7.6971e+07	2.17516e+07	1.51643e+08	1.75297e+08	6.71614e+07	7.16072e+07	1.61726e+07	1.91891e+07	3.15368e+06	0.707939	1.00149	-0.636654	0.985665	-3.25017	0.942887
																		A0A0G2K0P9	WD_REPEATS_REGION domain-containing protein OS=Rattus norvegicus OX=10116 PE=1 SV=1	16	7	31	82.6	88.26
																		A0A0G2K2R0	FERM_C domain-containing protein OS=Rattus norvegicus OX=10116 PE=1 SV=1	12	6	19	86.3	51.5	1.14017e+07	1.71054e+08	3.11244e+07	1.88609e+08	1.75088e+08	1.15844e+08	9.57082e+07	9.88356e+07	8.58102e+07	1.55537e+08	1.06314e+08	7.55581e+07	1.58304e+07	2.6938e+07	4.17444e+06	1.54799e+07	5.78216e+06	1.41159e+07	1.99259	1.16116	0.207402	0.307093	-0.164869	0.919434
																		A0A0G2K3G4	Uncharacterized protein OS=Rattus norvegicus OX=10116 PE=4 SV=1	49	10	201	23.4	649.83	5.03053e+08	1.73321e+09	1.73434e+09	2.59509e+09	2.28128e+09	1.46216e+09	1.10205e+09	1.12507e+09	8.06953e+08	1.00703e+09	1.26447e+09	3.58596e+08	4.47508e+08	6.23342e+08	7.92294e+08	2.31662e+08	1.23489e+08	2.43679e+08	0.839039	0.645707	-0.377228	0.580491	-1.6622	0.395685
																		A0A0G2K3Z9	Thioredoxin domain-containing protein OS=Rattus norvegicus OX=10116 PE=4 SV=1	61	12	535	22.2	1278.37	5.91113e+09	7.34536e+09	6.25823e+09	6.90966e+09	7.47207e+09	8.60948e+09	7.28179e+09	7.12102e+09	6.24229e+09	6.81261e+09	8.7845e+09	7.78232e+09	8.03781e+09	8.47078e+09	8.31678e+09	7.98161e+09	8.71126e+09	8.41834e+09	0.236675	0.131996	0.174972	0.126586	0.0159248	0.042896
																		A0A0G2K414	DUF3496 domain-containing protein OS=Rattus norvegicus OX=10116 PE=4 SV=1	2	1	2	62.5	2.39	251489			33661.4	54028	4.71285e+07	1.95277e+06	4.43389e+06			4.39301e+06	752131		186792		1.68178e+07	1.04781e+06	9.91363e+06
																		A0A0G2K7M1	Glyceraldehyde-3-phosphate dehydrogenase OS=Rattus norvegicus OX=10116 PE=1 SV=1	35	8	388	35.7	1118.21	532376		9.91148e+07					1.1541e+08				1.21263e+08	1.02476e+08	1.0123e+06
																		A0A0G2K8S2	Gp_dh_N domain-containing protein OS=Rattus norvegicus OX=10116 PE=1 SV=1	24	10	714	35.9	1966.14	7.45891e+08	1.18489e+09	9.57345e+08	1.14075e+09	1.19154e+09	1.2456e+09	9.77279e+08	8.84446e+08	4.3542e+08	5.79197e+08	7.99301e+08	6.1182e+08	3.05018e+08	2.82858e+08	5.34839e+08	2.88719e+08	5.94872e+08	3.93157e+08	0.333584	0.196395	-0.136684	0.394213	0.18309	0.418726
																		D3Z8Y3	Uncharacterized protein OS=Rattus norvegicus OX=10116 PE=4 SV=2	2	1	1	88.8	0					909942	628910				1.86478e+06			1.08343e+08			686983
																		D3ZC69	Uncharacterized protein OS=Rattus norvegicus OX=10116 PE=4 SV=2	27	9	222	24.3	653.94			5.11654e+07		41792.1	1.5978e+07										404987		3.96401e+06
																		D3ZC89	Uncharacterized protein OS=Rattus norvegicus OX=10116 PE=1 SV=3	6	2	8	54.4	17.93	8.22679e+06	4.68943e+07	4.95174e+07	2.91116e+07	177528	1.88854e+06	4.90002e+06	1.74349e+07	2.45676e+06		3.06741e+07	3.90307e+07	4.16498e+07	2.2901e+07	4.38741e+07	1.39564e+07	8.2333e+07	1.96723e+07	-3.64487	2.28956	2.54159	0.845956	-0.296176	0.839878
																		D3ZE63	Uncharacterized protein OS=Rattus norvegicus OX=10116 PE=4 SV=1	38	6	131	12.6	332.5	3.84893e+09	2.8784e+09	2.00225e+09	2.72289e+09	2.2542e+09	1.96707e+09	2.01401e+09	2.97787e+09	3.60462e+09	3.7622e+09	4.13927e+09	3.17548e+09	4.05254e+09	4.72381e+09	3.7032e+09	4.4089e+09	4.21122e+09	4.28933e+09	-0.292515	0.30476	0.39791	0.271267	0.0559529	0.104295
																		D3ZJD3	Ribosomal_L28e domain-containing protein OS=Rattus norvegicus OX=10116 PE=4 SV=1	33	6	39	15.6	67.52	6.33904e+08	1.4697e+08	5.49424e+08	2.10888e+08	2.64843e+08	3.46571e+08	4.12462e+08	1.83029e+08	4.41342e+08	2.66084e+08	3.95895e+08	4.09259e+08	1.17962e+08	3.10671e+07	2.58317e+07	1.15091e+08	2.36603e+07	1.25731e+08	-0.467648	0.702405	0.123926	0.454159	0.618218	1.04374
																		D3ZJK8	PhoLip_ATPase_N domain-containing protein OS=Rattus norvegicus OX=10116 PE=1 SV=3	19	2	9	12.1	18.36	1.38077e+07	1.33858e+07	1.69185e+06	1.2515e+06	1.56398e+06		5.27906e+07	1.67757e+07	4.54537e+07	2.65316e+07	3.39255e+07	2.85218e+07	1.65648e+08	6.52262e+07	1.36815e+08	1.74959e+06	1.36136e+07	941388	-2.27843	1.01504	-0.216301	0.529635	-5.3362	1.23471
																		D3ZLG3	Uncharacterized protein OS=Rattus norvegicus OX=10116 PE=4 SV=2	19	8	326	24.1	1051.96	5.24508e+08	1.13959e+09	9.65265e+08	5.19165e+08	8.43529e+08	8.30341e+08	4.86992e+08	4.49022e+08	3.48568e+08	2.15573e+08	3.07615e+08	3.9799e+08	1.30356e+08	3.94443e+07	5.72129e+08	1.6812e+08	1.09609e+08	2.14391e+08	-0.222002	0.410611	-0.510031	0.294732	0.141806	1.15123
																		D3ZM33	Uncharacterized protein OS=Rattus norvegicus OX=10116 PE=3 SV=3	64	13	346	17.8	884.9	4.71268e+06	857177	2.53718e+08	2.11442e+08	2.898e+08	2.90514e+08	1.01797e+08	311501	1.44041e+08	1.18589e+06		1.34377e+08	7.58668e+07	1.50437e+08	2.46901e+08	1.12528e+08	3.14895e+08	1.06484e+08	4.69473	2.43728	-0.394346	4.45938	0.140385	0.708739
																		D3ZNA3	Ribosomal_L7Ae domain-containing protein OS=Rattus norvegicus OX=10116 PE=4 SV=1	18	5	150	30	452.06
																		D3ZPN7	Uncharacterized protein OS=Rattus norvegicus OX=10116 PE=4 SV=1	33	4	124	18.7	403.24	7.69556e+08	1.27193e+09	9.91587e+08	1.40674e+09	1.34619e+09	7.87056e+08	9.62029e+08	8.23624e+08	9.48225e+08	4.17378e+08	7.49102e+08	8.81672e+08	5.61236e+08	6.6726e+08	9.1098e+08	6.96021e+08	2.53103e+08	6.85007e+08	0.206285	0.341066	-0.482179	0.335264	-0.499767	0.524195
																		D3ZS22	Uncharacterized protein OS=Rattus norvegicus OX=10116 PE=4 SV=1	6	1	1	26.1	2.96	1.4825e+08					4.07729e+06		3.29521e+06		5.17987e+06		321884	630214		506916		491490
																		D3ZS25	Uncharacterized protein OS=Rattus norvegicus OX=10116 PE=4 SV=2	37	11	217	24	723.99	3.99353e+06	1.27621e+06	1.96602e+08							3.78333e+06	1.13017e+06	1.05594e+06
																		D3ZSF3	Peptidyl-prolyl cis-trans isomerase OS=Rattus norvegicus OX=10116 PE=3 SV=1	18	1	7	16.5	17.18	5.42075e+07	4.45793e+06	1.56491e+06	7.38783e+06	5.86063e+07	4.44721e+06	3.68514e+07	1.29925e+08	2.9934e+08	6.60302e+06	1.4958e+08	1.12803e+08	1.13255e+08	1.06677e+07	4.37953e+07		3.44818e+06	4.89697e+06
																		D3ZU48	Uncharacterized protein OS=Rattus norvegicus OX=10116 PE=1 SV=3	2	1	1	44.4	2.19		1.07908e+07	1.14884e+07				596752				637159	161670		9.33645e+06		67152.2		94607.7
																		D3ZVH2	KH type-2 domain-containing protein OS=Rattus norvegicus OX=10116 PE=3 SV=1	36	13	220	26.6	568.95				4.38948e+07		433744	1.64955e+07	8.89587e+06				919108		837191	6.18811e+07		840599	3.10439e+07					-0.494665	4.05114
																		D3ZW57	Uncharacterized protein OS=Rattus norvegicus OX=10116 PE=3 SV=2	52	3	126	8	389.48
																		D3ZXI2	Uncharacterized protein OS=Rattus norvegicus OX=10116 PE=4 SV=2	23	7	81	27.3	149.17	421597			4.70815e+07	2.689e+07							1.51494e+07				807228	1.50741e+06	1.28918e+06
																		D4A1Q0	Uncharacterized protein OS=Rattus norvegicus OX=10116 PE=4 SV=1	22	2	20	12.1	53.61	2.70412e+06	2.31616e+08	2.48966e+08	2.66497e+08	2.59284e+08	2.14208e+08	2.03786e+08	2.58568e+08	97970032	9.23245e+07	1.60574e+08	2.40086e+08	1.23645e+08	1.5512e+08	1.0565e+08	1.71497e+08	1.42696e+08	1.66363e+08	2.18956	2.16	-0.178811	0.580715	0.335525	0.180561
																		D4A4D8	Uncharacterized protein OS=Rattus norvegicus OX=10116 PE=1 SV=3	5	1	2	32	4.9
																		D4A9Q3	Uncharacterized protein OS=Rattus norvegicus OX=10116 PE=3 SV=1	16	3	65	15.7	181.05	9.87523e+08	5.97725e+08	2.6833e+08	3.94346e+06	5.93975e+08	7.33305e+08	5.95786e+08	2.62007e+08	7.67494e+08	2.98984e+08	6.60052e+08	5.37641e+08	3.53439e+07	1.58291e+07	1.96027e+08	1.90743e+06	1.69141e+08	3.24388e+06	-2.17563	2.5239	-0.0584214	0.579845	-2.23712	2.30488
																		D4AD70	Uncharacterized protein OS=Rattus norvegicus OX=10116 PE=3 SV=1	53	4	204	8.2	605.97	2.4689e+09	2.6985e+09	2.92925e+09	3.13326e+09	2.99707e+09	2.57207e+09	1.13735e+09	1.11043e+09	1.57541e+09	8.59509e+08	1.40862e+09	1.42039e+09	5.6116e+08	1.28682e+09	5.8679e+08	9.71303e+08	8.03474e+08	8.47278e+08	0.102531	0.111847	-0.0701209	0.28964	0.214006	0.397267
																		D4ADM5	Ferritin domain-containing protein OS=Rattus norvegicus OX=10116 PE=4 SV=1	27	3	29	15	68.53
																		D4AE02	Uncharacterized protein OS=Rattus norvegicus OX=10116 PE=1 SV=3	10	3	39	46.4	155.37	1.58188e+08	8.57384e+07	1.70626e+08	9.94719e+07	9.53751e+07	1.80532e+08	1.85116e+08	1.09368e+08	1.7879e+08	8.79516e+07	1.05756e+08	1.0566e+08	4.39609e+07	1.41913e+06	5.08937e+06	4.09605e+07	4.8286e+07	2.80048e+07	-0.144729	0.432625	-0.62698	0.260611	2.48222	1.464
																		D4AEJ0	Uncharacterized protein OS=Rattus norvegicus OX=10116 PE=3 SV=2	11	3	19	44.2	106.61			1.27514e+06	2.7441e+08	1.82662e+08	8.53422e+07		817221		6.01359e+06				1.81703e+06	2.93093e+06	4.58884e+06	3.60727e+06	3.44951e+06					0.738672	0.367823
																		E9PSU5	Uncharacterized protein OS=Rattus norvegicus OX=10116 PE=1 SV=2	30	17	276	36.9	989.13			237374			2.22479e+06	6.56998e+06		37940996					159590		319580	672689	745977
																		E9PU78	BH4_2 domain-containing protein OS=Rattus norvegicus OX=10116 PE=4 SV=1	6	1	2	19	5.14	3.25227e+07	4.24641e+07	1.71841e+06	7.92973e+07		6.97504e+07	1.751e+07		75957242	829429	3.50962e+07	1.00564e+06	608500	1.66441e+06	2.40828e+07	729808	867168	483264
																		F1LPW6	Uncharacterized protein OS=Rattus norvegicus OX=10116 PE=4 SV=2	6	1	2	26.9	0	1.92927e+07	1.02608e+06	436902	793218			1.49389e+06	333692	608591	1.66462e+06	1.84337e+07	4.65712e+06	1.25894e+06	559731	500456	888731	1.60916e+06
																		F1LU03	Gp_dh_N domain-containing protein OS=Rattus norvegicus OX=10116 PE=1 SV=3	13	2	2	32.2	6.15		1.23501e+06	1.43241e+06	2.86717e+06	1.89119e+07		1.28777e+07	671155	29263448	483318				3.80066e+06		1.10736e+06	850015	1.31848e+06	2.46894	1.36499
																		F1LUD3	Uncharacterized protein OS=Rattus norvegicus OX=10116 PE=1 SV=2	0	1	1	584.8	1.96				778852	5.00698e+07											1.02315e+06
																		F1LWK7	Uncharacterized protein (Fragment) OS=Rattus norvegicus OX=10116 PE=1 SV=3	9	3	5	67	12.99			377454				7.92385e+06	1.08154e+07	16212886	721820	9.51853e+06	6.90614e+06	251853	1.01363e+06	748075	1.39615e+06	5.27473e+07	473766			-1.62399	1.20843	2.50443	2.14479
																		F1LZC5	Uncharacterized protein OS=Rattus norvegicus OX=10116 PE=4 SV=2	14	3	54	16.8	123.5	1.99896e+08	2.42046e+08	4.78363e+08	3.72123e+08	4.02236e+08	1.36377e+08	1.72923e+08	4.80741e+08	1.78082e+08	2.3423e+08	5.60169e+08	6.25842e+08	9.25267e+08	8.43152e+08	5.38918e+08	6.75163e+08	3.75446e+08	6.42987e+08	-0.0604078	0.63121	0.823887	0.660338	-0.4557	0.362648
																		F1M024	Uncharacterized protein OS=Rattus norvegicus OX=10116 PE=1 SV=2	2	1	1	72.1	0		1.15078e+06			3.34965e+06		7.9286e+06		589996	4.33908e+07
																		F1M086	Uncharacterized protein OS=Rattus norvegicus OX=10116 PE=1 SV=3	7	1	2	42.1	6.52
																		F1M1H2	Uncharacterized protein OS=Rattus norvegicus OX=10116 PE=4 SV=2	7	2	56	16.7	131.66	8.48881e+08	5.45188e+08	9.91856e+08	8.72232e+08	1.0059e+09	1.03718e+09	7.48307e+08	4.23937e+08	4.07176e+08	9.62896e+08	6.80905e+08	5.47889e+08	1.61203e+08	5.8548e+08	5.15588e+08	5.60585e+08	5.27272e+08	5.60244e+08	0.329094	0.269839	0.491862	0.369407	0.588941	0.592779
																		F1M2Q3	Ribosomal_L7Ae domain-containing protein OS=Rattus norvegicus OX=10116 PE=4 SV=2	22	7	121	29.8	273.38	1.02226e+08	1.42063e+06	5.84862e+07	9.98209e+07	8.83728e+07	8.99192e+07	9.50586e+07	3.83424e+07	3.07427e+07	2.46017e+06		1.17043e+08	1.10866e+08	5.08977e+07	6.31971e+07	1.84797e+06	9.33833e+07	2.44477e+06	2.18173	1.93689	-1.50644	2.83028	-3.24109	1.8533
																		F1M4G6	Gp_dh_N domain-containing protein OS=Rattus norvegicus OX=10116 PE=3 SV=1	13	4	471	34	1266.04	1.71436e+09	2.02336e+09	1.77783e+09		195279	1.99732e+09	2.56256e+09	1.78747e+09	1.75206e+09	2.91009e+09	1.93179e+09	1.45392e+09	1.77854e+09	1.2938e+09	2.11171e+09	1.51447e+09	1.4964e+09	1.69399e+09	-6.5369	6.66051	0.00879863	0.340875	-0.11333	0.21475
																		F1M556	zf-Tim10_DDP domain-containing protein OS=Rattus norvegicus OX=10116 PE=3 SV=3	12	1	2	10.7	0			2.64423e+06			694713	1.36956e+08	6.79065e+07	49124488	1.94502e+06	1.44132e+06	5.11838e+07	2.46253e+07	544690	3.66266e+07	444177		1.00028e+06
																		F1M6B2	Uncharacterized protein OS=Rattus norvegicus OX=10116 PE=4 SV=2	14	2	258	18.5	1134.3				5.64506e+08	6.1255e+08	4.50523e+09				5.2111e+06					2.06807e+06	840676		7.29732e+06
																		F1M8P6	Gp_dh_N domain-containing protein OS=Rattus norvegicus OX=10116 PE=3 SV=2	19	3	207	27.7	331.11	3.28365e+08	1.01459e+09	7.56895e+08	7.85897e+08	7.29982e+08	1.02516e+09	1.39325e+09	4.99243e+08	1.18069e+09	1.45108e+08	9.58296e+08	9.9009e+08	1.77841e+09	6.60973e+08	1.95597e+09	1.06553e+09	1.52602e+09	1.07696e+09	0.407254	0.509761	-0.85884	1.0243	-0.130945	0.52859
																		F1M927	Ubiquitin-like domain-containing protein OS=Rattus norvegicus OX=10116 PE=4 SV=2	18	3	61	17.9	147.43	796829					1.13589e+08	109477	133689		280731		5.9181e+06			3.11021e+06	70823.6	109605	59719.5			3.41337	2.20366
																		F7FA68	THUMP domain-containing protein OS=Rattus norvegicus OX=10116 PE=1 SV=1	5	1	1	24.3	2.34	1.65546e+06	2.23198e+08		636163	808986				383490	1.35422e+06		347518				591406		654168
																		M0R3X7	Uncharacterized protein OS=Rattus norvegicus OX=10116 PE=3 SV=2	3	5	179	101.7	439.83	8.91967e+07	9.98667e+07	2.202e+08	1.61184e+08	4.0526e+08	1.201e+08	3.27846e+08	2.66732e+08	2.20639e+08	3.62078e+08	1.7855e+08	3.20322e+08	6.10737e+08	4.57277e+08	4.58528e+08	6.13496e+08	5.21477e+08	5.28731e+08	0.666613	0.668986	0.0340177	0.355315	0.133855	0.157535
																		M0R5Y8	Uncharacterized protein OS=Rattus norvegicus OX=10116 PE=4 SV=2	13	4	75	22.6	252.46	967819	2.86282e+08	2.20361e+08	8.24863e+08	8.171e+08	3.56953e+08	9.77189e+07	1.85058e+08	6.57587e+07	3.11965e+06	8.21648e+07	2.35343e+08	1.75302e+08	1.37775e+08	5.53239e+07	1.76907e+08	1.21934e+08	1.80629e+08	3.98138	2.70527	-1.43369	1.92759	0.514663	0.539164
																		M0R660	Glyceraldehyde-3-phosphate dehydrogenase OS=Rattus norvegicus OX=10116 PE=1 SV=1	71	25	1394	35.8	4127.99	6.07019e+08	9.40475e+08	1.65549e+09	2.98602e+09	2.01662e+09	1.37031e+09	1.48365e+09	1.91583e+09	2.29353e+09	3.65868e+08	1.45161e+09	9.27952e+08	1.14963e+09	6.37306e+08	6.3324e+08	9.86837e+08	1.07177e+09	1.01149e+09	1.04204	0.529874	-1.24184	0.61333	0.401771	0.287431
																		M0R6B4	Uncharacterized protein OS=Rattus norvegicus OX=10116 PE=4 SV=2	39	7	121	22.6	407.16	1.74501e+09	7.90482e+08	1.81517e+09	1.62188e+09	1.58517e+09	9.31512e+08	3.98104e+08	9.42584e+08	5.68843e+08	4.24786e+08	5.91875e+08	9.28231e+08	5.2534e+08	6.87163e+08	6.67279e+08	7.08831e+08	4.9346e+08	6.71195e+08	-0.0213962	0.469995	0.042905	0.486739	-0.0123614	0.203728
																		M0R6D6	ADF-H domain-containing protein OS=Rattus norvegicus OX=10116 PE=3 SV=2	12	2	11	18	16.73	2.60966e+06	4.54339e+09	6.63475e+07	6.01466e+06	1.18275e+06			7.60281e+07	16198362	1.10619e+08					1.00002e+06		1.803e+06		-5.11314	3.33038
																		M0R7A4	Uncharacterized protein OS=Rattus norvegicus OX=10116 PE=4 SV=1	13	3	69	21.7	246.84	5.92415e+08	7.57761e+09	6.12519e+08	8.51565e+08	8.7658e+08	7.40939e+08	9.11308e+09	9.2932e+09	3.34057e+09	3.38963e+08	4.19393e+09	4.41058e+08	3.02597e+08	2.47403e+08	5.12657e+09	3.10957e+08	4.16222e+08	2.80523e+08	-0.771225	1.22004	-2.93922	1.25052	-1.134	1.42201
																		M0R7E6	ARS2 domain-containing protein OS=Rattus norvegicus OX=10116 PE=1 SV=2	7	3	34	55	76.11	3.27173e+08	4.54998e+08	8.40885e+08	2.36398e+08	1.83214e+08	3.62721e+08	2.25811e+08	2.64085e+08	3.04694e+08	3.81348e+08	3.12027e+08	2.57512e+08	2.14316e+08	8.90976e+08	8.83449e+07	6.06806e+08	7.69832e+08	8.63357e+08	-0.998073	0.491803	0.251311	0.20573	1.52646	0.982655
																		M0R7T7	Uncharacterized protein OS=Rattus norvegicus OX=10116 PE=4 SV=1	3	1	4	71.1	5.13	4.11529e+07	3.34002e+07	3.06407e+07	3.88582e+07	916154	2.59003e+06	1.4843e+06	1.87293e+07	1.82257e+06	4.37556e+06	9.83513e+06	3.00918e+07	4.43078e+06	1.32993e+06	934917	868371	4.20893e+06	1.38893e+06
																		M0R7Z0	Tr-type G domain-containing protein OS=Rattus norvegicus OX=10116 PE=4 SV=1	2	2	2	137.5	6.98	514699	1.33803e+07						1.58944e+06		1.49766e+08	640145
																		M0R8A4	Uncharacterized protein OS=Rattus norvegicus OX=10116 PE=4 SV=2	43	9	146	28.1	456.56	7.05876e+08	3.32333e+09	1.96369e+09	3.17614e+08	7.19374e+08	1.88709e+09	3.91198e+09	2.7332e+09	1.66932e+09	8.54573e+08	3.31601e+09	2.14947e+09	5.74354e+08	5.50297e+08	3.00342e+09	8.42139e+08	7.35994e+08	7.3607e+08	-1.13912	0.991266	-0.517017	0.677894	-0.352363	0.808614
																		M0R915	NACHT domain-containing protein OS=Rattus norvegicus OX=10116 PE=4 SV=2	1	1	1	158.7	2.61		245662	2.58971e+06		44844.6			6.07692e+06				162624
																		M0RAJ8	S5 DRBM domain-containing protein OS=Rattus norvegicus OX=10116 PE=3 SV=2	31	7	206	31.4	544.83					2.05101e+07	7.4205e+06	636618		19191164					757869	1.19846e+06
																		M0RBS7	RRM domain-containing protein OS=Rattus norvegicus OX=10116 PE=4 SV=1	11	2	15	17.1	26.8	2.30753e+07	1.61249e+08	2.92406e+08	4.55186e+08	4.1592e+08	6.51386e+07	8.47697e+07	8.07807e+07	9.81062e+07	2.83534e+08	3.7058e+08	2.38579e+08	3.35725e+06	2.4429e+08	2.1172e+06	3.29457e+08	9.38609e+07	3.60223e+08	1.16755	1.43497	1.74055	0.203131	4.21575	2.26921
																		M0RBX6	Histone H3 OS=Rattus norvegicus OX=10116 PE=1 SV=1	55	10	609	15.4	1536.81										609143	401972	1.00694e+06		1.23217e+08		3.31391e+06	2.04705e+06
																		P56571	ES1 protein homolog, mitochondrial OS=Rattus norvegicus OX=10116 PE=1 SV=2	23	3	25	28.2	88.13	1.09475e+08	2.59042e+08	2.00251e+08	6.79837e+06	9.21962e+06	3.21667e+06	4.08733e+08	3.95248e+08	500518008	1.84233e+08	3.49274e+08	3.06446e+08	3.95959e+08	2.04865e+08	3.38651e+08	2.83868e+07	9.95743e+06	3.09089e+07	-4.92724	0.582499	-0.678604	0.30092	-3.87284	0.598624
																		Q4FZT6	Histone H2A type 3 OS=Rattus norvegicus OX=10116 PE=2 SV=3	63	11	1261	14.1	4499.59	5.43421e+10	4.04385e+10	4.32963e+10	2.34909e+10	3.77225e+10	4.61281e+10	2.11435e+10	2.80808e+10	2.70575e+10	4.41804e+10	4.24936e+10	4.48098e+10	1.28357e+11	1.18806e+11	1.22215e+11	1.32267e+11	1.42224e+11	1.08835e+11	-0.40629	0.316042	0.796214	0.130487	0.0451926	0.119775
																		Q4G008	Uncharacterized protein KIAA0930 homolog OS=Rattus norvegicus OX=10116 PE=1 SV=2	6	2	14	45.9	31.13	1.5459e+06	1.74454e+07	2.80487e+07	5.75354e+07	9.87873e+06	4.31245e+06	1.94652e+07	7.36918e+07	32897118	1.7803e+08	3.74977e+07	8.03954e+07	2.53865e+07	1.14099e+07	2.59493e+06		1.02405e+09	502184	0.565374	1.70035	1.1692	0.856089	1.31854	5.58075
																		Q4KM45	UPF0687 protein C20orf27 homolog OS=Rattus norvegicus OX=10116 PE=2 SV=1	8	1	1	19.4	3.24	3.78877e+06		922636		2.47216e+06		3.94673e+07		54743540		1.35455e+06	1.24689e+06	2.48473e+06	1.30998e+06				547236
																		Q64598	Histone H2A type 1-F OS=Rattus norvegicus OX=10116 PE=3 SV=3	60	8	1131	14.2	3420.46	4.51668e+09	5.45306e+07	1.6476e+08		3.77693e+06	2.03523e+09	2.18822e+09	3.06861e+09	2101771264	3.98242e+09	3.73781e+09	3.6528e+09	1.10784e+10	5.24244e+07	9.89011e+08	2.19871e+10	2.12601e+10	1.19071e+10	-1.97066	4.92423	0.648631	0.177083	4.4141	2.25144
																		Q6AXP4	Uncharacterized protein C2orf81 homolog OS=Rattus norvegicus OX=10116 PE=1 SV=1	3	1	3	65.9	6.95	457728	683304	577355		535487	454640	973923	1.2713e+06	505765		1.18535e+06		3.64432e+07	5.82269e+07	1.33633e+07	1.12836e+06	2.08891e+06	1.46464e+06
																		Q6AY71	Protein C8orf37 homolog OS=Rattus norvegicus OX=10116 PE=2 SV=1	7	1	3	23.8	6.88			879446				1.16408e+06	2.55902e+08	76840472	1.06914e+06	1.21796e+06	2.99015e+08	1.96852e+08	1.74541e+06	1.9445e+08
																		Q6LED0	Histone H3.1 OS=Rattus norvegicus OX=10116 PE=1 SV=3	55	10	622	15.4	1623.32	7.78563e+07	8.85923e+07	1.52263e+08	9.79164e+07	1.4462e+08	4.34013e+08	9.30806e+07	8.55055e+07	296934304	2.44056e+07	9.1862e+07	7.73399e+07	1.62315e+08	3.0788e+08	2.50706e+08	1.16146e+08	3.35234e+08	1.33082e+08	0.84964	0.708138	-1.25623	0.834297	-0.424581	0.552158
																		Q7TQ77	Ac1288 OS=Rattus norvegicus OX=10116 PE=1 SV=1	7	4	16	80.4	39.88	2.49477e+08	3.6277e+08	3.26766e+07	2.76079e+07	913005	9.63211e+07	3.87733e+08	3.24037e+07	276671100	1.83923e+08	7.99658e+06	2.99937e+07	1.09003e+07		9.51096e+07	1.31949e+06		6.42963e+06	-3.41679	2.27992	-2.10004	1.72526	-3.46655	1.93566
A2m	24153	alpha-2-macroglobulin	chr4:154897770-154947787	Rattus norvegicus	protein-coding	2.12362	1.83596	2.24234	1.93734	6.25485	3.96819	-0.287667	-0.305	-2.28667	FALSE	FALSE	TRUE
A2ml1	362442	alpha-2-macroglobulin-like 1	chr4:161815111-161857286	Rattus norvegicus	protein-coding	2.70727	1.74527	2.28389	3.01756	2.69317	3.32984	-0.962	0.733667	0.636667	FALSE	FALSE	FALSE
AA926063	294284	AA926063gene	chr20:4976462-4988984	Rattus norvegicus	ncRNA	4.4963	4.43197	3.44593	3.93827	3.29117	2.8035	-0.0643333	0.492333	-0.487667	FALSE	FALSE	FALSE
Aaas	300259	aladin WD repeat nucleoporin	chr7:133464315-133483961	Rattus norvegicus	protein-coding	6.92328	6.85728	6.63023	6.62423	6.36677	6.47877	-0.066	-0.006	0.112	FALSE	FALSE	FALSE
Aacs	65984	acetoacetyl-CoA synthetase	chr12:31113098-31156411	Rattus norvegicus	protein-coding	8.71807	8.82807	8.90853	9.02086	7.78568	8.16834	0.11	0.112333	0.382667	FALSE	FALSE	TRUE	Q9JMI1	Acetoacetyl-CoA synthetase OS=Rattus norvegicus OX=10116 GN=Aacs PE=1 SV=1	10	5	19	75	32.8	1.4843e+08	1.71169e+08	4.97383e+06	2.91228e+06	6.19687e+07	8.54354e+07	1.83227e+08	1.77566e+08	1.21195e+08	3.13709e+08	1.21567e+08	1.50632e+08	5.9721e+07	9.66987e+06	7.91403e+07	6.48941e+07	1.41941e+08	1.98345e+06	-1.01163	2.27964	0.180966	0.456292	-0.440945	2.11894
Aadat	29416	aminoadipate aminotransferase	chr16:29509392-29544332	Rattus norvegicus	protein-coding	1.55833	1.72933	1.889	1.59633	6.05467	5.09533	0.171	-0.292667	-0.959333	FALSE	FALSE	FALSE
Aagab	171435	alpha- and gamma-adaptin binding protein	chr8:64083343-64121903	Rattus norvegicus	protein-coding	7.726	7.701	7.49267	7.523	7.368	7.35433	-0.025	0.0303333	-0.0136667	FALSE	FALSE	FALSE	Q9R0Z7	Alpha- and gamma-adaptin-binding protein p34 OS=Rattus norvegicus OX=10116 GN=Aagab PE=1 SV=1	7	1	1	34.3	2.85		1.82113e+06		2.20232e+07	4.51127e+06		1.76373e+06	4.12633e+06	11077754			2.92378e+06	1.76657e+06	805170	3.96383e+06			1.9208e+06
Aak1	500244	AP2 associated kinase 1	chr4:119300128-119451834	Rattus norvegicus	protein-coding	7.16953	7.1682	7.24698	7.29332	7.64237	7.69371	-0.00133333	0.0463333	0.0513333	FALSE	FALSE	FALSE	F1LRI7	AP2-associated protein kinase 1 OS=Rattus norvegicus OX=10116 GN=Aak1 PE=1 SV=2	6	4	10	103.8	22.1	1.97371e+06		3.60688e+07	865578		956674	2.44668e+07	7.36041e+07	33780752	7.68735e+07	7.58476e+07	5.77557e+07	2.55409e+07	1.40013e+06	1.11952e+06	1.58941e+06	3.30348e+06		-3.21288	2.09713	0.822913	0.490403	-0.578154	1.54602
Aamdc	361606	adipogenesis associated, Mth938 domain containing	chr1:151861990-151893621	Rattus norvegicus	protein-coding	4.3433	3.9313	5.31301	5.21868	6.40075	5.59108	-0.412	-0.0943333	-0.809667	FALSE	FALSE	TRUE
Aamp	301512	angio-associated, migratory cell protein	chr9:75863382-75869188	Rattus norvegicus	protein-coding	8.61702	8.63068	8.78283	8.74149	8.93345	8.89145	0.0136667	-0.0413333	-0.042	FALSE	FALSE	FALSE
Aar2	296312	AAR2 splicing factor	chr3:145057368-145079838	Rattus norvegicus	protein-coding	7.121	7.07967	6.97581	7.00614	7.16824	7.10291	-0.0413333	0.0303333	-0.0653333	FALSE	FALSE	FALSE
Aard	246323	alanine and arginine rich domain containing protein	chr7:83364478-83369319	Rattus norvegicus	protein-coding	4.36733	4.37733	4.64933	5.15933	4.287	4.81967	0.01	0.51	0.532667	FALSE	FALSE	FALSE
Aars1	292023	alanyl-tRNA synthetase 1	chr19:38999130-39021152	Rattus norvegicus	protein-coding	9.10926	9.1206	9.23865	9.09865	9.41287	9.39453	0.0113333	-0.14	-0.0183333	FALSE	FALSE	FALSE	P50475	Alanine--tRNA ligase, cytoplasmic OS=Rattus norvegicus OX=10116 GN=Aars1 PE=1 SV=3	26	18	334	106.7	880.65	3.93985e+09	2.50498e+09	2.28885e+09	2.89832e+09	2.32377e+09	3.18176e+09	3.21942e+09	3.16393e+09	2.46201e+09	1.07056e+09	2.61763e+09	1.92498e+09	2.09162e+09	1.14333e+09	1.08683e+09	1.26354e+09	1.22911e+09	1.35351e+09	-0.0253502	0.277184	-0.738962	0.39849	-0.102061	0.306187
Aars2	301254	alanyl-tRNA synthetase 2, mitochondrial	chr9:15484639-15496116	Rattus norvegicus	protein-coding	5.72313	5.5778	5.60805	5.65605	5.27113	5.33113	-0.145333	0.048	0.06	FALSE	FALSE	FALSE	A0A0H2UHV7	Alanine--tRNA ligase, mitochondrial OS=Rattus norvegicus OX=10116 GN=Aars2 PE=1 SV=1	1	1	1	99.2	1.76	1.38613e+07	1.02305e+06					848905			6.66161e+07	541007	1.36846e+08	2.03915e+08	1.54112e+06	3.38811e+06
Aarsd1	619440	alanyl-tRNA synthetase domain containing 1	chr10:86340625-86353729	Rattus norvegicus	protein-coding	8.54687	8.49921	8.17634	8.168	7.95559	7.95025	-0.0476667	-0.00833333	-0.00533333	FALSE	FALSE	FALSE	Q5XI97	Alanyl-tRNA editing protein Aarsd1 OS=Rattus norvegicus OX=10116 GN=Aarsd1 PE=1 SV=1	17	6	35	45.1	85.28	5.15245e+08	3.01564e+08	3.09441e+08	8.65904e+07	8.54415e+07	8.00558e+08	2.82186e+08	2.35342e+08	3.50153e+08	1.18741e+08	2.40435e+08	2.5762e+08	1.42062e+08	2.69469e+08	7.57397e+07	1.81576e+07	1.17303e+09	6.12132e+07	-1.00703	1.10192	-0.553558	0.393603	-0.384346	1.86212
Aasdh	364136	aminoadipate-semialdehyde dehydrogenase	chr14:31255019-31281802	Rattus norvegicus	protein-coding	5.43049	5.46849	5.24692	5.24192	4.98445	4.98679	0.038	-0.005	0.00233333	FALSE	FALSE	FALSE
Aasdhppt	300328	aminoadipate-semialdehyde dehydrogenase-phosphopantetheinyl transferase	chr8:1453226-1463990	Rattus norvegicus	protein-coding	8.24954	8.34987	7.77169	7.93069	7.90017	7.90217	0.100333	0.159	0.002	FALSE	FALSE	FALSE	B2RYJ4	L-aminoadipate-semialdehyde dehydrogenase-phosphopantetheinyl transferase OS=Rattus norvegicus OX=10116 GN=Aasdhppt PE=2 SV=1	6	2	8	35.8	13.83	4.66866e+07	1.58854e+08	1.51331e+08	1.35885e+08	1.52336e+08	2.32445e+07	2.5295e+07	9.69721e+07	2.56175e+07	5.59702e+06	1.73744e+08	2.0665e+06	913914	9.63208e+06	437627	1.79344e+06	1.53577e+08	6.98559e+06	-0.407296	1.05086	-1.65556	2.04063	2.98806	2.32748
Aatf	114512	apoptosis antagonizing transcription factor	chr10:69299029-69392207	Rattus norvegicus	protein-coding	7.55641	7.51841	6.75083	6.79749	6.17188	6.14155	-0.038	0.0466667	-0.0303333	FALSE	FALSE	FALSE
Aatk	690853	apoptosis-associated tyrosine kinase	chr10:105290750-105327219	Rattus norvegicus	protein-coding	7.37496	7.40063	7.82759	7.79492	7.80836	7.97102	0.0256667	-0.0326667	0.162667	FALSE	FALSE	FALSE
Abat	81632	4-aminobutyrate aminotransferase	chr10:6996688-7092835	Rattus norvegicus	protein-coding	5.96053	5.81386	7.46966	7.46899	9.36112	9.21345	-0.146667	-0.000666667	-0.147667	FALSE	FALSE	FALSE	P50554	4-aminobutyrate aminotransferase, mitochondrial OS=Rattus norvegicus OX=10116 GN=Abat PE=1 SV=3	31	11	51	56.4	136.98	7.60841e+07	1.17122e+08	7.38773e+08	1.07644e+07	7.21437e+07	2.25567e+07	5.83414e+08	1.56635e+08	6.55321e+08	1.15227e+09	6.21951e+07	7.19449e+08	1.1028e+09	4.36835e+08	8.34548e+08	3.60308e+08	3.42294e+08	4.43406e+08	-2.8513	1.28426	-0.0719874	1.46372	-0.959365	0.411862
Abca1	313210	ATP binding cassette subfamily A member 1	chr5:67678267-67801162	Rattus norvegicus	protein-coding	4.7136	4.30626	7.17346	7.06712	8.82746	7.89346	-0.407333	-0.106333	-0.934	TRUE	FALSE	TRUE	F1LNL3	ATP-binding cassette subfamily A member 1 OS=Rattus norvegicus OX=10116 GN=Abca1 PE=1 SV=3	1	2	3	253.8	7.67												271615	1.9019e+07
Abca12	301482	ATP binding cassette subfamily A member 12	chr9:72822661-72995748	Rattus norvegicus	protein-coding	2.167	2.223	3.87067	3.77333	1.73933	1.72867	0.056	-0.0973333	-0.0106667	FALSE	FALSE	FALSE
Abca17	287112	ATP-binding cassette, subfamily A (ABC1), member 17	chr10:13289246-13382221	Rattus norvegicus	protein-coding	2.75567	2.97	3.75367	3.627	3.64367	3.462	0.214333	-0.126667	-0.181667	FALSE	FALSE	FALSE
Abca2	79248	ATP binding cassette subfamily A member 2	chr3:8244515-8264545	Rattus norvegicus	protein-coding	7.59267	7.715	8.09367	8.085	8.09533	8.17867	0.122333	-0.00866667	0.0833333	FALSE	FALSE	FALSE
Abca3	302973	ATP binding cassette subfamily A member 3	chr10:13382439-13439748	Rattus norvegicus	protein-coding	7.922	7.95567	8.52933	8.58233	8.55333	8.602	0.0336667	0.053	0.0486667	FALSE	FALSE	FALSE
Abca5	286970	ATP binding cassette subfamily A member 5	chr10:95240159-95309195	Rattus norvegicus	protein-coding	5.256	5.34067	5.34	5.46767	4.848	5.00033	0.0846667	0.127667	0.152333	FALSE	FALSE	FALSE
Abca7	299609	ATP binding cassette subfamily A member 7	chr7:9691452-9711466	Rattus norvegicus	protein-coding	3.85471	3.93537	3.42244	3.70344	3.79891	3.98758	0.0806667	0.281	0.188667	FALSE	FALSE	FALSE
Abca8	303637	ATP binding cassette subfamily A member 8	chr10:94917520-94991199	Rattus norvegicus	protein-coding	1.71267	1.89067	3.138	3.09067	4.00367	4.235	0.178	-0.0473333	0.231333	FALSE	FALSE	FALSE
Abca8a	303638	ATP-binding cassette, subfamily A (ABC1), member 8a	chr10:95002334-95072315	Rattus norvegicus	protein-coding	5.94567	6.103	5.84367	5.92033	5.92	5.72467	0.157333	0.0766667	-0.195333	FALSE	FALSE	FALSE
Abcb10	361439	ATP binding cassette subfamily B member 10	chr19:51952655-51982910	Rattus norvegicus	protein-coding	6.30867	6.40033	6.77133	6.749	6.6	6.63	0.0916667	-0.0223333	0.03	FALSE	FALSE	FALSE
Abcb1b	24646	ATP-binding cassette, subfamily B (MDR/TAP), member 1B	chr4:25242761-25325194	Rattus norvegicus	protein-coding	2.73167	3.172	2.296	2.589	3.38267	2.98067	0.440333	0.293	-0.402	FALSE	FALSE	FALSE
Abcb4	24891	ATP binding cassette subfamily B member 4	chr4:25150998-25209489	Rattus norvegicus	protein-coding	2.4034	2.0724	2.88348	2.58281	5.16939	4.47072	-0.331	-0.300667	-0.698667	FALSE	FALSE	TRUE
Abcb6	140669	ATP binding cassette subfamily B member 6	chr9:76668554-76677263	Rattus norvegicus	protein-coding	7.33667	7.38267	7.63767	7.63433	7.43167	7.412	0.046	-0.00333333	-0.0196667	FALSE	FALSE	FALSE
Abcb7	302395	ATP binding cassette subfamily B member 7	chrX:69295598-69436775	Rattus norvegicus	protein-coding	5.195	5.341	4.843	4.92933	5.302	5.19367	0.146	0.0863333	-0.108333	FALSE	FALSE	FALSE
Abcb8	362302	ATP binding cassette subfamily B member 8	chr4:10766206-10783598	Rattus norvegicus	protein-coding	6.99441	6.96941	7.02442	7.04642	7.14639	7.21572	-0.025	0.022	0.0693333	FALSE	FALSE	FALSE
Abcb9	63886	ATP binding cassette subfamily B member 9	chr12:32499225-32531932	Rattus norvegicus	protein-coding	4.68977	4.84777	6.6302	6.5482	7.67777	7.77177	0.158	-0.082	0.094	FALSE	FALSE	FALSE
Abcc1	24565	ATP binding cassette subfamily C member 1	chr10:528961-655179	Rattus norvegicus	protein-coding	6.197	6.32567	5.92567	5.98533	5.626	5.85067	0.128667	0.0596667	0.224667	FALSE	FALSE	FALSE
Abcc10	316231	ATP binding cassette subfamily C member 10	chr9:14657242-14677178	Rattus norvegicus	protein-coding	5.40369	5.45003	5.01106	4.90473	4.89197	4.8703	0.0463333	-0.106333	-0.0216667	FALSE	FALSE	FALSE
Abcc2	25303	ATP binding cassette subfamily C member 2	chr1:242664657-242723239	Rattus norvegicus	protein-coding	4.25204	4.29804	5.28969	4.92902	5.27395	5.36861	0.046	-0.360667	0.0946667	FALSE	FALSE	FALSE
Abcc4	170924	ATP binding cassette subfamily C member 4	chr15:95541186-95774898	Rattus norvegicus	protein-coding	4.60067	4.612	4.949	4.79767	5.701	5.478	0.0113333	-0.151333	-0.223	FALSE	FALSE	FALSE
Abcc5	116721	ATP binding cassette subfamily C member 5	chr11:80473809-80567257	Rattus norvegicus	protein-coding	6.913	7.07067	7.431	7.41667	7.13733	7.18767	0.157667	-0.0143333	0.0503333	FALSE	FALSE	FALSE
Abcc8	25559	ATP binding cassette subfamily C member 8	chr1:96598663-96679495	Rattus norvegicus	protein-coding	5.09441	5.24941	5.61649	5.53249	5.67218	6.02585	0.155	-0.084	0.353667	FALSE	FALSE	FALSE
Abcc9	25560	ATP binding cassette subfamily C member 9	chr4:175531854-175655849	Rattus norvegicus	protein-coding	3.22833	3.38033	4.536	4.48367	4.14867	4.05	0.152	-0.0523333	-0.0986667	FALSE	FALSE	FALSE
Abcd1	363516	ATP binding cassette subfamily D member 1	chrX:151428334-151450115	Rattus norvegicus	protein-coding	5.86433	5.85367	5.754	5.61	5.71367	5.69633	-0.0106667	-0.144	-0.0173333	FALSE	FALSE	FALSE
Abcd2	84356	ATP binding cassette subfamily D member 2	chr7:122263034-122311642	Rattus norvegicus	protein-coding	5.21667	5.06633	4.90067	4.91967	5.816	5.77267	-0.150333	0.019	-0.0433333	FALSE	FALSE	FALSE
Abcd3	25270	ATP binding cassette subfamily D member 3	chr2:209852087-209905763	Rattus norvegicus	protein-coding	7.30162	7.39829	7.58366	7.75066	7.81168	7.76768	0.0966667	0.167	-0.044	FALSE	FALSE	FALSE	P16970	ATP-binding cassette sub-family D member 3 OS=Rattus norvegicus OX=10116 GN=Abcd3 PE=1 SV=3	9	4	9	75.3	30.52	3.63484e+07	4.51905e+07	5.87293e+06	6.10301e+07	1.68244e+07	3.20898e+06	7.4555e+07	2.45377e+06	94210289	5.59825e+07	3.08677e+07	647918	3.90481e+06	1.02065e+06	2.34578e+06		1.11989e+06	2.08134e+06	-0.516601	1.54393	-1.31475	2.63799	-0.464507	0.719835
Abcd4	299196	ATP binding cassette subfamily D member 4	chr6:104246459-104260965	Rattus norvegicus	protein-coding	4.42855	4.34589	4.65384	4.58384	4.48947	4.52847	-0.0826667	-0.07	0.039	FALSE	FALSE	FALSE
Abce1	361390	ATP binding cassette subfamily E member 1	chr19:28205566-28230489	Rattus norvegicus	protein-coding	8.82434	8.894	8.474	8.54634	8.30461	8.37194	0.0696667	0.0723333	0.0673333	FALSE	FALSE	FALSE	D3ZD23	ATP-binding cassette subfamily E member 1 OS=Rattus norvegicus OX=10116 GN=Abce1 PE=1 SV=1	28	12	46	67.3	127.41	2.37956e+08	2.72093e+08	1.60991e+08	1.26962e+08	1.42322e+08	7.95653e+08	2.01231e+08	3.06213e+08	2.72215e+08	4.40595e+08	4.55709e+08	2.41574e+08	5.76099e+07	1.27767e+08	8.04175e+07	2.48551e+07	1.95457e+08	1.08128e+08	0.154642	0.886041	0.510633	0.347861	-0.0574279	0.94513
Abcf1	85493	ATP binding cassette subfamily F member 1	chr20:2802519-2815433	Rattus norvegicus	protein-coding	8.33662	8.36729	7.92034	7.994	7.82072	7.82772	0.0306667	0.0736667	0.007	FALSE	FALSE	FALSE	Q6MG08	ATP-binding cassette sub-family F member 1 OS=Rattus norvegicus OX=10116 GN=Abcf1 PE=1 SV=1	8	5	32	95.2	71.1	1.89135e+08	6.40997e+07	2.88679e+07	6.76866e+07	1.0368e+08	4.81595e+07	4.39789e+07	6.63307e+07	4.72794e+07	1.07822e+08	7.22838e+07	3.02109e+07	8.77746e+06	4.99921e+07	6.68498e+07	2.52147e+07	2.42841e+06	3.11233e+07	-0.0167916	0.848493	0.257207	0.571887	-1.31472	1.49233
Abcf2	311959	ATP binding cassette subfamily F member 2	chr4:10594802-10607606	Rattus norvegicus	protein-coding	8.12603	8.12803	7.75235	7.78102	7.65061	7.71794	0.002	0.0286667	0.0673333	FALSE	FALSE	FALSE	A0A096MIV5	ATP-binding cassette subfamily F member 2 OS=Rattus norvegicus OX=10116 GN=Abcf2 PE=1 SV=1	2	1	1	71.6	3.81
Abcf3	287982	ATP binding cassette subfamily F member 3	chr11:80340476-80352211	Rattus norvegicus	protein-coding	6.835	6.84167	6.91233	6.84433	7.26	7.228	0.00666667	-0.068	-0.032	FALSE	FALSE	FALSE
Abcg1	85264	ATP binding cassette subfamily G member 1	chr20:9126687-9182948	Rattus norvegicus	protein-coding	5.605	5.42567	5.276	5.08133	6.173	5.84	-0.179333	-0.194667	-0.333	FALSE	FALSE	FALSE
Abcg3	498327	ATP-binding cassette, subfamily G (WHITE), member 3	chr14:4763552-4839061	Rattus norvegicus	protein-coding	2.53749	3.11216	2.69808	3.12808	4.50921	4.54255	0.574667	0.43	0.0333333	FALSE	FALSE	FALSE
Abcg3l1	289453	ATP-binding cassette, subfamily G (WHITE), member 3-like 1	chr14:5124541-5177265	Rattus norvegicus	protein-coding	2.47067	1.99133	2.79467	2.556	4.698	4.23767	-0.479333	-0.238667	-0.460333	FALSE	FALSE	FALSE
Abcg3l2	360910	ATP-binding cassette, subfamily G (WHITE), member 3-like 2	chr14:4493259-4538264	Rattus norvegicus	protein-coding	3.06916	3.41249	2.61719	2.77619	5.26351	4.74318	0.343333	0.159	-0.520333	FALSE	FALSE	FALSE
Abcg4	300664	ATP binding cassette subfamily G member 4	chr8:44611187-44629818	Rattus norvegicus	protein-coding	5.91717	5.86317	7.13912	7.11112	7.22391	7.39457	-0.054	-0.028	0.170667	FALSE	FALSE	FALSE
Abhd1	313917	abhydrolase domain containing 1	chr6:25422526-25427514	Rattus norvegicus	protein-coding	3.168	3.13333	4.66067	4.55333	6.053	5.603	-0.0346667	-0.107333	-0.45	FALSE	FALSE	FALSE
Abhd10	303953	abhydrolase domain containing 10, depalmitoylase	chr11:55081273-55095044	Rattus norvegicus	protein-coding	3.4332	3.36753	2.75592	3.00325	3.55476	3.30476	-0.0656667	0.247333	-0.25	FALSE	FALSE	FALSE
Abhd11	360831	abhydrolase domain containing 11	chr12:21682206-21685331	Rattus norvegicus	protein-coding	7.52892	7.53592	7.50813	7.4018	7.42838	7.48005	0.007	-0.106333	0.0516667	FALSE	FALSE	FALSE	D3ZXK4	Abhydrolase domain-containing 11 OS=Rattus norvegicus OX=10116 GN=Abhd11 PE=1 SV=1	8	2	6	33.2	14.12	1.82383e+07	8.74305e+06	3.03968e+06	8.07227e+06	7.25345e+06	8.76898e+06	2.76944e+07	1.17025e+07	41605889	720091	7.56556e+07	9.39015e+06		5.69913e+06	2.48811e+07	450860	1.67684e+06	526402	0.0276973	0.754381	-1.5734	2.01548	-4.01695	1.21972
Abhd11-as1	686120	ABHD11 antisense RNA 1 (tail to tail)	chr12:21681118-21682106	Rattus norvegicus	ncRNA	4.65767	4.664	4.59167	4.67933	4.30167	4.447	0.00633333	0.0876667	0.145333	FALSE	FALSE	FALSE
Abhd12	499913	abhydrolase domain containing 12, lysophospholipase	chr3:139659315-139719529	Rattus norvegicus	protein-coding	7.324	7.183	7.48533	7.458	8.13767	8.18067	-0.141	-0.0273333	0.043	FALSE	FALSE	FALSE	Q6AYT7	Lysophosphatidylserine lipase ABHD12 OS=Rattus norvegicus OX=10116 GN=Abhd12 PE=2 SV=1	14	5	16	45.3	27.71	3.40701e+07	1.08485e+08	3.37766e+06	5.21489e+07	2.7169e+07	3.11559e+06	2.35276e+07	1.27423e+08	5.10196e+07	1.05372e+08	9.5426e+07	1.4378e+08	1.86287e+08	1.02352e+07	2.87736e+08	4.13996e+07	7.8794e+08	3.26981e+07	-0.499949	1.91681	1.08021	0.726556	0.319724	2.11265
Abhd13	306630	abhydrolase domain containing 13	chr16:79501879-79516712	Rattus norvegicus	protein-coding	6.48695	6.71562	6.4429	6.3149	6.40986	6.39986	0.228667	-0.128	-0.01	FALSE	FALSE	FALSE
Abhd14a	300982	abhydrolase domain containing 14A	chr8:107079139-107089004	Rattus norvegicus	protein-coding	4.01981	4.21881	4.98257	4.9329	5.68483	5.56416	0.199	-0.0496667	-0.120667	FALSE	FALSE	FALSE
Abhd14b	300983	abhydrolase domain containing 14b	chr8:107087157-107092122	Rattus norvegicus	protein-coding	2.99735	2.73268	4.48234	4.39268	6.28261	5.85994	-0.264667	-0.0896667	-0.422667	FALSE	FALSE	FALSE
Abhd15	303343	abhydrolase domain containing 15	chr10:62363209-62368600	Rattus norvegicus	protein-coding	4.54467	5.202	5.013	4.67333	6.43533	5.43367	0.657333	-0.339667	-1.00167	FALSE	FALSE	FALSE
Abhd16a	361796	abhydrolase domain containing 16A, phospholipase	chr20:3719089-3733952	Rattus norvegicus	protein-coding	6.56767	6.61333	6.77967	6.723	6.73633	6.79833	0.0456667	-0.0566667	0.062	FALSE	FALSE	FALSE	A0A0G2K4N8	Phosphatidylserine lipase ABHD16A (Fragment) OS=Rattus norvegicus OX=10116 GN=Abhd16a PE=1 SV=1	2	1	1	47.9	0	976690						2.1983e+06	2.45657e+07	1.14664e+06	231654			9.5712e+06	1.35702e+07	209656
Abhd17a	299617	abhydrolase domain containing 17A, depalmitoylase	chr7:9124332-9132762	Rattus norvegicus	protein-coding	9.30333	9.22333	9.35467	9.316	9.47733	9.53133	-0.08	-0.0386667	0.054	FALSE	FALSE	FALSE
Abhd17b	309399	abhydrolase domain containing 17B, depalmitoylase	chr1:219198294-219232733	Rattus norvegicus	protein-coding	7.45033	7.46367	7.88333	7.916	8.21167	8.07367	0.0133333	0.0326667	-0.138	FALSE	FALSE	FALSE
Abhd17c	361601	abhydrolase domain containing 17C, depalmitoylase	chr1:138084632-138125595	Rattus norvegicus	protein-coding	10.067	9.96433	9.80567	9.797	8.69933	8.82567	-0.102667	-0.00866667	0.126333	FALSE	FALSE	FALSE
Abhd18	499602	abhydrolase domain containing 18	chr2:123872299-123920987	Rattus norvegicus	protein-coding	4.57883	4.57983	4.59101	4.64834	4.53226	4.61959	0.001	0.0573333	0.0873333	FALSE	FALSE	FALSE
Abhd2	293050	abhydrolase domain containing 2, acylglycerol lipase	chr1:133217403-133298564	Rattus norvegicus	protein-coding	8.21403	8.27303	8.28553	8.27853	8.11558	8.08392	0.059	-0.007	-0.0316667	FALSE	FALSE	FALSE
Abhd3	291793	abhydrolase domain containing 3, phospholipase	chr18:1723203-1778488	Rattus norvegicus	protein-coding	5.03378	4.87845	7.47667	7.54667	9.26391	8.71158	-0.155333	0.07	-0.552333	FALSE	FALSE	TRUE
Abhd4	364380	abhydrolase domain containing 4, N-acyl phospholipase B	chr15:27697384-27716013	Rattus norvegicus	protein-coding	6.47615	6.39715	8.1224	8.04773	9.43008	9.00542	-0.079	-0.0746667	-0.424667	FALSE	FALSE	TRUE	D3ZAW4	Abhydrolase domain containing 4 (Predicted) OS=Rattus norvegicus OX=10116 GN=Abhd4 PE=1 SV=1	8	3	6	40.3	2.43	7.63319e+06				3.6829e+06	879685	6.02072e+07	1.78165e+07	23002202	1.17207e+07	1.9295e+07	2.10593e+07	842974	154420	9.83191e+07	1.27586e+06	2.30692e+07	555959			-0.791057	0.596132	0.118175	3.22888
Abhd5	316122	abhydrolase domain containing 5, lysophosphatidic acid acyltransferase	chr8:122000241-122026447	Rattus norvegicus	protein-coding	6.61271	6.66971	6.72593	6.72693	6.67918	6.79518	0.057	0.001	0.116	FALSE	FALSE	FALSE
Abhd6	305795	abhydrolase domain containing 6, acylglycerol lipase	chr15:16859740-16907094	Rattus norvegicus	protein-coding	6.222	6.13533	6.87467	6.88233	7.25833	7.37	-0.0866667	0.00766667	0.111667	FALSE	FALSE	FALSE	Q5XI64	Monoacylglycerol lipase ABHD6 OS=Rattus norvegicus OX=10116 GN=Abhd6 PE=1 SV=1	4	1	1	38.3	0							401899		13532589	389880					1.55267e+06
Abhd8	306338	abhydrolase domain containing 8	chr16:18144464-18151201	Rattus norvegicus	protein-coding	9.50333	9.43433	9.61267	9.60067	9.84033	9.93733	-0.069	-0.012	0.097	FALSE	FALSE	FALSE
Abi1	79249	abl-interactor 1	chr17:85098837-85179829	Rattus norvegicus	protein-coding	7.29167	7.24433	7.546	7.49067	7.78033	7.87367	-0.0473333	-0.0553333	0.0933333	FALSE	FALSE	FALSE	Q9QZM5	Abl interactor 1 OS=Rattus norvegicus OX=10116 GN=Abi1 PE=1 SV=3	15	5	25	51.7	46.73	8.88987e+07	1.27375e+08	1.90078e+09	2.19398e+09	1.99559e+09	1.65326e+09	1.49759e+08	2.3546e+07	6.30865e+07	2.99885e+09	1.21368e+07	1.00032e+08	5.09923e+08	2.10487e+09	2.68124e+08	4.0799e+08	2.04136e+09	4.20089e+08	2.79788	1.39951	1.34422	2.44055	0.093949	1.1662
Abi2	286928	abl-interactor 2	chr9:61856379-61904029	Rattus norvegicus	protein-coding	8.84167	8.92267	9.13767	9.18667	9.18033	9.29533	0.081	0.049	0.115	FALSE	FALSE	FALSE	F1LYA6	Abl-interactor 2 OS=Rattus norvegicus OX=10116 GN=Abi2 PE=4 SV=3	11	5	28	59.3	57.53	4.39238e+06	8.85452e+07	8.05093e+07	5.88484e+07	6.42207e+07	1.73378e+08	8.70404e+08	6.5986e+08	5.21001e+08	7.60087e+08	1.42951e+08	6.32913e+08	2.91882e+08	7.34409e+07	5.53311e+08	2.89933e+08	1.49985e+07	3.06234e+08	1.46241	1.50744	-0.707145	0.792758	-1.05163	1.67504
Abi3bp	363767	ABI family member 3 binding protein	chr11:43912187-44128888	Rattus norvegicus	protein-coding	5.14139	5.12105	5.09579	5.07446	4.90523	4.87123	-0.0203333	-0.0213333	-0.034	FALSE	FALSE	FALSE
Abitram	298018	actin binding transcription modulator	chr5:71505853-71524224	Rattus norvegicus	protein-coding	5.67344	5.73444	5.37249	5.40649	5.49796	5.60696	0.061	0.034	0.109	FALSE	FALSE	FALSE
Abl1	311860	ABL proto-oncogene 1, non-receptor tyrosine kinase	chr3:14979853-15083065	Rattus norvegicus	protein-coding	5.93333	6.01967	5.2	5.32833	4.75933	4.80467	0.0863333	0.128333	0.0453333	FALSE	FALSE	FALSE
Abl2	304883	ABL proto-oncogene 2, non-receptor tyrosine kinase	chr13:68673702-68839742	Rattus norvegicus	protein-coding	6.0274	6.06006	5.7279	5.76556	5.31202	5.47668	0.0326667	0.0376667	0.164667	FALSE	FALSE	FALSE
Ablim1	307989	actin-binding LIM protein 1	chr1:256084293-256372075	Rattus norvegicus	protein-coding	7.22297	7.28864	7.87402	7.91535	7.33409	7.52576	0.0656667	0.0413333	0.191667	FALSE	FALSE	TRUE
Ablim2	360958	actin binding LIM protein family, member 2	chr14:74865409-74990334	Rattus norvegicus	protein-coding	5.0945	5.13617	6.01126	5.99426	5.86494	6.14194	0.0416667	-0.017	0.277	FALSE	FALSE	FALSE
Ablim3	307395	actin binding LIM protein family, member 3	chr18:55256135-55376629	Rattus norvegicus	protein-coding	6.08	6.025	7.091	7.21233	6.084	6.00533	-0.055	0.121333	-0.0786667	FALSE	FALSE	FALSE
Abo	100301568	ABO, alpha 1-3-N-acetylgalactosaminyltransferase and alpha 1-3-galactosyltransferase	chr3:10162087-10182835	Rattus norvegicus	protein-coding	3.61	3.828	4.46967	4.32067	4.68533	4.604	0.218	-0.149	-0.0813333	FALSE	FALSE	FALSE
Abr	287537	ABR activator of RhoGEF and GTPase	chr10:61262516-61461331	Rattus norvegicus	protein-coding	8.8406	8.8376	9.31438	9.33805	9.43822	9.48555	-0.003	0.0236667	0.0473333	FALSE	FALSE	FALSE	A0A4X0W8E9	Active breakpoint cluster region-related protein OS=Rattus norvegicus OX=10116 GN=Abr PE=1 SV=1	7	5	40	95.6	93.32	7.81718e+07	3.76143e+08	1.633e+08	9.47008e+08	6.44118e+08	4.5817e+07	3.44087e+08	4.32135e+08	2.12459e+08	4.37959e+07	2.50977e+08	2.60156e+08	2.79109e+08	1.38376e+08	2.62375e+08	5.51469e+07	4.66556e+06	5.24341e+07	0.847043	1.52131	-1.15521	0.900465	-3.18431	1.21949
Abracl	685045	ABRA C-terminal like	chr1:12654951-12665143	Rattus norvegicus	protein-coding	8.82656	8.7239	7.51002	7.66135	6.64413	6.73413	-0.102667	0.151333	0.09	FALSE	FALSE	FALSE	D3ZSL2	ABRA C-terminal-like OS=Rattus norvegicus OX=10116 GN=Abracl PE=1 SV=1	31	2	29	9	65.06	6.86753e+08	1.18569e+08	1.01397e+08	1.57835e+08	1.24542e+08	1.17015e+08	1.19412e+08	1.18462e+09	2.64904e+08	7.50372e+07	4.7527e+08	8.89812e+08	4.08997e+08	9.0939e+08	1.81039e+07	1.16204e+08	7.68266e+07	1.0799e+08	-0.614596	0.89443	-0.0799467	1.4451	-0.934708	1.73359
Abraxas1	289468	abraxas 1, BRCA1 A complex subunit	chr14:8796281-8810625	Rattus norvegicus	protein-coding	4.05867	4.611	3.57167	3.64433	4.412	3.93167	0.552333	0.0726667	-0.480333	FALSE	FALSE	FALSE
Abraxas2	293570	abraxas 2, BRISC complex subunit	chr1:187647078-187672660	Rattus norvegicus	protein-coding	6.292	6.30433	6.17067	6.27833	6.15233	6.27233	0.0123333	0.107667	0.12	FALSE	FALSE	FALSE	D4A415	Abraxas 2, BRISC complex subunit OS=Rattus norvegicus OX=10116 GN=Abraxas2 PE=1 SV=3	3	1	1	47.9	2.76	1.54501e+08	1.2049e+06	8.51509e+07	430542	862299						1.02917e+06	1.32494e+08	6.48229e+07	7.07738e+07	7.94862e+07
Abt1	306960	activator of basal transcription 1	chr17:41699151-41701253	Rattus norvegicus	protein-coding	7.292	7.139	6.99867	6.928	6.601	6.75967	-0.153	-0.0706667	0.158667	FALSE	FALSE	FALSE
Abtb1	297432	ankyrin repeat and BTB domain containing 1	chr4:121299302-121305667	Rattus norvegicus	protein-coding	4.92	4.733	5.22067	5.06067	5.607	5.573	-0.187	-0.16	-0.034	FALSE	FALSE	FALSE
Abtb2	171440	ankyrin repeat and BTB domain containing 2	chr3:89954726-90108549	Rattus norvegicus	protein-coding	4.68733	4.639	4.878	4.946	4.85233	5.34967	-0.0483333	0.068	0.497333	FALSE	FALSE	TRUE
Ac1576	102552783	uncharacterized LOC102552783	chr10:68914830-68931682	Rattus norvegicus	protein-coding	3.16283	3.79783	3.04995	2.90929	2.05549	1.94049	0.635	-0.140667	-0.115	FALSE	FALSE	FALSE
Acaa1a	24157	acetyl-CoA acyltransferase 1A	chr8:119079401-119088624	Rattus norvegicus	protein-coding	7.58919	7.54919	7.87163	7.8453	7.64233	7.68633	-0.04	-0.0263333	0.044	FALSE	FALSE	FALSE	F1LPD6	3-ketoacyl-CoA thiolase A, peroxisomal OS=Rattus norvegicus OX=10116 GN=Acaa1a PE=1 SV=2	33	10	93	44.5	334.3	9.91495e+08	1.32335e+08	3.87574e+08	1.94527e+09	3.18834e+08	2.46804e+08	5.14708e+08	2.96032e+08	4.46371e+08	1.44888e+08	3.32464e+08	3.54737e+08	5.30699e+08	1.84709e+09	5.03342e+08	1.13641e+09	2.26222e+08	1.41711e+09	0.529931	1.25823	-0.66429	0.479784	-0.145863	1.03529
Acaa1b	501072	acetyl-Coenzyme A acyltransferase 1B	chr8:118872996-118881852	Rattus norvegicus	protein-coding	3.66567	3.55767	2.80733	3.04033	2.898	2.501	-0.108	0.233	-0.397	FALSE	FALSE	FALSE
Acaa2	170465	acetyl-CoA acyltransferase 2	chr18:68345136-68373246	Rattus norvegicus	protein-coding	6.422	6.25967	7.32067	7.321	7.731	7.47	-0.162333	0.000333333	-0.261	FALSE	FALSE	FALSE	G3V9U2	3-ketoacyl-CoA thiolase, mitochondrial OS=Rattus norvegicus OX=10116 GN=Acaa2 PE=1 SV=3	9	2	7	41.9	19.07	8.4119e+07	6.752e+07		1.4816e+06			1.09245e+08	3.17765e+06	56390216	1.34345e+08	8.98744e+07	6.06552e+07	1.07649e+08	6.21619e+07	1.01461e+08		3.09338e+06				1.74182	1.60117
Acaca	60581	acetyl-CoA carboxylase alpha	chr10:69014261-69276453	Rattus norvegicus	protein-coding	9.26407	9.30174	9.00451	9.07984	7.36362	7.67195	0.0376667	0.0753333	0.308333	FALSE	FALSE	TRUE	P11497	Acetyl-CoA carboxylase 1 OS=Rattus norvegicus OX=10116 GN=Acaca PE=1 SV=1	12	22	103	265	247.39	3.83184e+08	8.70618e+08	7.5343e+08	1.03644e+09	9.39659e+08	1.06953e+09	5.65836e+08	6.75089e+08	7.16101e+08	4.26224e+08	9.94186e+08	6.58757e+08	3.57286e+08	6.08338e+08	2.06074e+08	5.24914e+08	2.99361e+08	5.14459e+08	0.683688	0.369217	0.00975019	0.367251	0.283969	0.523144
Acacb	116719	acetyl-CoA carboxylase beta	chr12:42365800-42477651	Rattus norvegicus	protein-coding	2.13167	2.71	2.60333	3.013	6.406	5.66033	0.578333	0.409667	-0.745667	FALSE	FALSE	FALSE
Acad10	304500	acyl-CoA dehydrogenase family, member 10	chr12:34901211-34943973	Rattus norvegicus	protein-coding	4.07233	3.84033	3.98167	3.78767	4.70767	4.35867	-0.232	-0.194	-0.349	FALSE	FALSE	FALSE
Acad11	315973	acyl-CoA dehydrogenase family, member 11	chr8:104681346-104746559	Rattus norvegicus	protein-coding	2.585	2.97233	3.48043	3.53776	5.56212	5.07612	0.387333	0.0573333	-0.486	FALSE	FALSE	FALSE	B3DMA2	Acyl-CoA dehydrogenase family member 11 OS=Rattus norvegicus OX=10116 GN=Acad11 PE=1 SV=1	2	2	5	87.3	1.84	9.96168e+06	159129	312526				666004	232098		2.19509e+06	5.05659e+06	94195	652421	4.29363e+07	3.76609e+07	5.62567e+07		4.6393e+07			1.36821	1.90776	2.32723	1.98752
Acad8	367196	acyl-CoA dehydrogenase family, member 8	chr8:25382271-25406429	Rattus norvegicus	protein-coding	6.94127	6.94027	7.06718	7.08752	7.00467	6.84434	-0.001	0.0203333	-0.160333	FALSE	FALSE	FALSE
Acad9	294973	acyl-CoA dehydrogenase family, member 9	chr2:118943170-118966150	Rattus norvegicus	protein-coding	7.01233	6.975	6.582	6.55067	6.63467	6.74233	-0.0373333	-0.0313333	0.107667	FALSE	FALSE	FALSE	B1WC61	Complex I assembly factor ACAD9, mitochondrial OS=Rattus norvegicus OX=10116 GN=Acad9 PE=1 SV=1	27	13	100	68.8	269.88	2.9149e+08	4.38459e+08	5.03696e+08	2.75791e+08	3.85611e+08	4.70197e+08	3.79891e+08	7.92947e+08	5.49341e+08	4.59701e+08	6.21085e+08	1.17287e+09	4.8874e+08	1.86465e+08	3.97827e+08	1.04515e+09	1.46211e+08	9.69913e+08	-0.121485	0.32641	0.338981	0.502561	0.677147	1.02011
Acadl	25287	acyl-CoA dehydrogenase, long chain	chr9:68333981-68372149	Rattus norvegicus	protein-coding	5.93817	5.88684	7.33571	7.41638	8.41208	7.88741	-0.0513333	0.0806667	-0.524667	FALSE	FALSE	TRUE	P15650	Long-chain specific acyl-CoA dehydrogenase, mitochondrial OS=Rattus norvegicus OX=10116 GN=Acadl PE=1 SV=1	10	5	23	47.8	55.12		9.79078e+06	6.30103e+07	7.48513e+07	7.1607e+07	1.47517e+08	1.08984e+09	2.14835e+07	1.39074e+07	6.4642e+07	1.14019e+08	1.00087e+08	1.20785e+08	2.26042e+08	3.49833e+08	1.8126e+08	2.7225e+08	1.79476e+08	1.89644	1.38478	0.393269	2.01628	-0.0363037	0.487302
Acadm	24158	acyl-CoA dehydrogenase medium chain	chr2:242858865-242883036	Rattus norvegicus	protein-coding	3.49253	3.28753	5.17097	5.11597	6.17646	5.82546	-0.205	-0.055	-0.351	FALSE	FALSE	FALSE
Acads	64304	acyl-CoA dehydrogenase short chain	chr12:41493650-41502897	Rattus norvegicus	protein-coding	4.94418	4.94518	5.37032	5.19799	5.99303	5.44269	0.001	-0.172333	-0.550333	FALSE	FALSE	FALSE	P15651	Short-chain specific acyl-CoA dehydrogenase, mitochondrial OS=Rattus norvegicus OX=10116 GN=Acads PE=1 SV=2	2	1	1	44.7	2.6
Acadsb	25618	acyl-CoA dehydrogenase, short/branched chain	chr1:186188939-186227796	Rattus norvegicus	protein-coding	5.89333	5.943	6.37467	6.44833	6.62833	6.65133	0.0496667	0.0736667	0.023	FALSE	FALSE	FALSE
Acadvl	25363	acyl-CoA dehydrogenase, very long chain	chr10:54732875-54738102	Rattus norvegicus	protein-coding	5.603	5.52133	5.941	5.85233	7.11533	6.68667	-0.0816667	-0.0886667	-0.428667	FALSE	FALSE	TRUE
Acan	58968	aggrecan	chr1:132981034-133044416	Rattus norvegicus	protein-coding	4.14371	4.07004	4.15669	4.20369	5.74276	5.70309	-0.0736667	0.047	-0.0396667	FALSE	FALSE	FALSE
Acap1	287443	ArfGAP with coiled-coil, ankyrin repeat and PH domains 1	chr10:54605323-54619472	Rattus norvegicus	protein-coding	3.546	3.608	4.03267	3.91767	2.45833	2.48	0.062	-0.115	0.0216667	FALSE	FALSE	FALSE
Acap2	619382	ArfGAP with coiled-coil, ankyrin repeat and PH domains 2	chr11:69538487-69654156	Rattus norvegicus	protein-coding	5.304	5.444	5.87833	5.93567	6.39433	6.43467	0.14	0.0573333	0.0403333	FALSE	FALSE	FALSE
Acap3	313772	ArfGAP with coiled-coil, ankyrin repeat and PH domains 3	chr5:166500781-166515477	Rattus norvegicus	protein-coding	8.40867	8.41367	8.393	8.35667	8.06967	8.18667	0.005	-0.0363333	0.117	FALSE	FALSE	FALSE
Acat1	25014	acetyl-CoA acetyltransferase 1	chr8:53979813-54008861	Rattus norvegicus	protein-coding	9.49177	9.44177	9.3221	9.35076	9.25835	9.23968	-0.05	0.0286667	-0.0186667	FALSE	FALSE	FALSE	P17764	Acetyl-CoA acetyltransferase, mitochondrial OS=Rattus norvegicus OX=10116 GN=Acat1 PE=1 SV=1	37	14	526	44.7	1643.16	3.8989e+09	3.90783e+09	1.8309e+09	2.35573e+09	2.10293e+09	1.75592e+09	2.64008e+09	3.20283e+09	3.13155e+09	2.69431e+09	5.50781e+09	3.67243e+09	4.82349e+09	3.62985e+09	5.14182e+09	3.47132e+09	3.28458e+09	3.73838e+09	-0.560395	0.38441	0.347107	0.31137	-0.359554	0.163599
Acat2	308100	acetyl-CoA acetyltransferase 2	chr1:47695833-47713879	Rattus norvegicus	protein-coding	10.2029	10.2289	9.79021	9.85088	6.03637	7.64037	0.026	0.0606667	1.604	FALSE	FALSE	TRUE	Q5XI22	Acetyl-CoA acetyltransferase, cytosolic OS=Rattus norvegicus OX=10116 GN=Acat2 PE=1 SV=1	52	15	644	41.1	2667.75	4.13614e+09	4.21123e+09	3.8889e+09	4.14113e+09	4.18273e+09	4.07383e+09	6.68437e+09	5.97933e+09	9.75751e+09	6.92377e+09	4.94217e+09	4.20393e+09	5.05048e+09	3.72133e+09	5.13722e+09	3.30054e+09	3.09995e+09	3.55023e+09	0.0196554	0.0365104	-0.479617	0.301115	-0.470123	0.161357
Acat2l1	365096	acetyl-CoA acetyltransferase 2-like 1	chr1:47803822-47829012	Rattus norvegicus	protein-coding	8.09939	8.05972	7.54471	7.72504	3.95375	5.35708	-0.0396667	0.180333	1.40333	FALSE	FALSE	TRUE
Acbd3	289312	acyl-CoA binding domain containing 3	chr13:92455813-92484556	Rattus norvegicus	protein-coding	7.47	7.52967	7.664	7.56067	7.14033	7.107	0.0596667	-0.103333	-0.0333333	FALSE	FALSE	FALSE	G3V6E4	Golgi resident protein GCP60 OS=Rattus norvegicus OX=10116 GN=Acbd3 PE=1 SV=2	17	5	11	53.2	32.9	1.18897e+08	9.04997e+06	1.81717e+06	1.13654e+07	1.45317e+07	1.48822e+06	1.87739e+07	3.2006e+06	3.70031e+07	3.85908e+07	8.96884e+06	7.86017e+07	107187	3.99269e+06	5.12863e+06	1.70405e+06	728714	1.66006e+07	-0.997294	2.04247	1.20434	1.39909	1.07714	2.25014
Acbd4	303577	acyl-CoA binding domain containing 4	chr10:88048058-88062612	Rattus norvegicus	protein-coding	4.58067	4.51133	4.59033	4.64767	5.817	5.865	-0.0693333	0.0573333	0.048	FALSE	FALSE	FALSE
Acbd5	307170	acyl-CoA binding domain containing 5	chr17:85206178-85248909	Rattus norvegicus	protein-coding	5.71669	5.67503	5.55484	5.67951	5.66492	5.70526	-0.0416667	0.124667	0.0403333	FALSE	FALSE	FALSE
Acbd6	289125	acyl-CoA binding domain containing 6	chr13:67726786-67863392	Rattus norvegicus	protein-coding	6.88787	6.85387	6.94992	6.93926	7.01783	7.0165	-0.034	-0.0106667	-0.00133333	FALSE	FALSE	FALSE	Q5RJK8	Acyl-CoA-binding domain-containing protein 6 OS=Rattus norvegicus OX=10116 GN=Acbd6 PE=1 SV=1	18	5	15	30.8	26.92	2.45808e+08	3.50473e+06	7.70543e+07	6.15866e+07	8.11954e+07	1.85526e+06	2.41416e+06	2.11785e+08	1.90877e+06	2.47174e+06	843638	2.45542e+06	6.04774e+07	2.67846e+07	7.72332e+07	3.1563e+07	7.52124e+06	1.79525e+07	-0.946334	2.53524	-2.52481	2.26958	-1.62519	0.758614
Acbd7	361277	acyl-CoA binding domain containing 7	chr17:74903936-74909977	Rattus norvegicus	protein-coding	3.599	2.85767	3.90867	3.75733	3.81433	4.29933	-0.741333	-0.151333	0.485	FALSE	FALSE	FALSE
Accs	311218	1-aminocyclopropane-1-carboxylate synthase	chr3:79805254-79820830	Rattus norvegicus	protein-coding	4.00607	3.81807	3.69921	3.29321	3.63749	3.75382	-0.188	-0.406	0.116333	FALSE	FALSE	FALSE
Acd	307798	ACD, shelterin complex subunit and telomerase recruitment factor	chr19:33586739-33589481	Rattus norvegicus	protein-coding	6.43611	6.41978	6.35943	6.28076	6.60283	6.6225	-0.0163333	-0.0786667	0.0196667	FALSE	FALSE	FALSE
Ace	24310	angiotensin I converting enzyme	chr10:90910316-90930437	Rattus norvegicus	protein-coding	2.429	2.007	2.92233	3.38367	3.659	2.89367	-0.422	0.461333	-0.765333	FALSE	FALSE	FALSE
Acer2	313339	alkaline ceramidase 2	chr5:101391830-101442615	Rattus norvegicus	protein-coding	5.45749	5.70816	4.4403	4.44897	3.01558	2.47425	0.250667	0.00866667	-0.541333	FALSE	FALSE	FALSE
Acer3	499210	alkaline ceramidase 3	chr1:152504180-152606596	Rattus norvegicus	protein-coding	4.50774	4.30107	4.26827	4.33027	5.28991	5.29658	-0.206667	0.062	0.00666667	FALSE	FALSE	FALSE
Ache	83817	acetylcholinesterase	chr12:19407359-19413713	Rattus norvegicus	protein-coding	3.66309	3.56342	5.10158	5.00192	6.70169	6.99669	-0.0996667	-0.0996667	0.295	FALSE	FALSE	FALSE
Acin1	305884	apoptotic chromatin condensation inducer 1	chr15:28102112-28147001	Rattus norvegicus	protein-coding	7.92153	7.97653	7.66157	7.66357	7.47982	7.43982	0.055	0.002	-0.04	FALSE	FALSE	FALSE	E9PST5	Apoptotic chromatin condensation inducer 1 OS=Rattus norvegicus OX=10116 GN=Acin1 PE=1 SV=1	8	8	56	150.9	107.59	7.55629e+08	2.25856e+08	1.5326e+08	9.14959e+08	8.22344e+08	7.49059e+08	9.08925e+07	7.09728e+08	2.14751e+08	4.05775e+08	4.50266e+08	8.76573e+08	4.66084e+08	1.02571e+08	3.41852e+08	1.57399e+08	7.5016e+08	1.4569e+08	1.47649	0.69807	1.17706	0.927521	0.0246495	1.01826
Ackr1	689105	atypical chemokine receptor 1	chr13:85782396-85786002	Rattus norvegicus	protein-coding	8.289	8.32333	9.82633	10.004	9.08167	9.25167	0.0343333	0.177667	0.17	FALSE	FALSE	FALSE
Ackr2	140473	atypical chemokine receptor 2	chr8:121559563-121573633	Rattus norvegicus	protein-coding	1.39121	2.93288	2.18167	2.57401	3.76636	3.70636	1.54167	0.392333	-0.06	FALSE	FALSE	FALSE
Ackr3	84348	atypical chemokine receptor 3	chr9:90799682-90811246	Rattus norvegicus	protein-coding	5.64586	5.3592	5.93833	4.957	6.63239	6.03406	-0.286667	-0.981333	-0.598333	FALSE	FALSE	FALSE
Acly	24159	ATP citrate lyase	chr10:85412045-85464253	Rattus norvegicus	protein-coding	10.1543	10.2406	9.98221	10.1145	8.31604	9.00037	0.0863333	0.132333	0.684333	FALSE	FALSE	TRUE	A0A0G2K5E7	ATP-citrate synthase OS=Rattus norvegicus OX=10116 GN=Acly PE=1 SV=1	33	29	485	120.5	1445.32	4.0803e+09	2.93822e+09	3.91996e+09	3.34384e+09	3.33177e+09	3.40008e+09	3.26657e+09	2.89246e+09	4.21519e+09	3.34056e+09	2.54891e+09	2.30491e+09	6.74965e+08	4.7683e+08	1.65726e+09	1.56704e+09	1.83461e+09	3.29379e+09	-0.103697	0.149481	-0.340331	0.226228	1.38334	0.626894
Aco1	50655	aconitase 1	chr5:55259841-55315872	Rattus norvegicus	protein-coding	8.336	8.35067	8.302	8.385	7.99533	7.94667	0.0146667	0.083	-0.0486667	FALSE	FALSE	FALSE	G3V6S2	Cytoplasmic aconitate hydratase OS=Rattus norvegicus OX=10116 GN=Aco1 PE=1 SV=1	25	16	170	98.1	483.95	4.57997e+08	1.5974e+09	1.11738e+09	1.37746e+09	1.0961e+09	2.46519e+09	2.42174e+09	2.89457e+09	2.02519e+09	1.75439e+09	1.21545e+09	1.36951e+09	1.59464e+09	1.11507e+09	5.84824e+08	6.58401e+08	5.57215e+08	6.71994e+08	0.728946	0.639045	-0.760443	0.215503	-0.692193	0.432006
Aco2	79250	aconitase 2	chr7:113385677-113428794	Rattus norvegicus	protein-coding	10.4973	10.4903	10.294	10.3403	10.8197	10.8383	-0.007	0.0463333	0.0186667	FALSE	FALSE	FALSE	Q9ER34	Aconitate hydratase, mitochondrial OS=Rattus norvegicus OX=10116 GN=Aco2 PE=1 SV=2	47	32	700	85.4	2235.47	3.07063e+09	5.34391e+09	5.17015e+09	6.50032e+09	4.07324e+09	4.7147e+09	6.07327e+09	6.47751e+09	5.10167e+09	6.48306e+09	7.43e+09	8.28645e+09	8.32902e+09	6.9359e+09	5.59285e+09	6.35558e+09	9.84913e+09	6.63567e+09	0.185739	0.326616	0.330636	0.145179	0.120816	0.260784
Acod1	306127	aconitate decarboxylase 1	chr15:79871819-79881101	Rattus norvegicus	protein-coding	5.17369	4.00002	0.433939	0.00927239	-0.0270995	0.860901	-1.17367	-0.424667	0.888	FALSE	FALSE	FALSE
Acot1	50559	acyl-CoA thioesterase 1	chr6:103636173-103644167	Rattus norvegicus	protein-coding	3.609	3.841	5.25667	5.17	5.56133	5.02767	0.232	-0.0866667	-0.533667	FALSE	FALSE	FALSE
Acot11	100363074	acyl-CoA thioesterase 11	chr5:121523833-121581699	Rattus norvegicus	protein-coding	1.17667	1.17267	2.97	2.70667	7.05733	6.06533	-0.004	-0.263333	-0.992	FALSE	FALSE	TRUE
Acot13	291135	acyl-CoA thioesterase 13	chr17:40240378-40252851	Rattus norvegicus	protein-coding	5.55433	5.561	6.098	6.14167	6.92033	6.916	0.00666667	0.0436667	-0.00433333	FALSE	FALSE	FALSE
Acot2	192272	acyl-CoA thioesterase 2	chr6:103611744-103619404	Rattus norvegicus	protein-coding	4.85424	4.98958	6.27703	6.37503	7.10183	6.72983	0.135333	0.098	-0.372	FALSE	FALSE	FALSE	O55171	Acyl-coenzyme A thioesterase 2, mitochondrial OS=Rattus norvegicus OX=10116 GN=Acot2 PE=1 SV=1	5	2	4	49.7	9.45	7.36064e+07	3.20621e+06	3.49732e+06				1.78817e+06		3.32056e+06	6.07368e+07	5.18302e+07	689564	1.94278e+07	2.49095e+08	8.94036e+07		7.51633e+07				2.40971	2.16306
Acot3	314304	acyl-CoA thioesterase 3	chr6:103682518-103688735	Rattus norvegicus	protein-coding	5.9663	5.9733	6.30196	6.47629	6.48277	6.58144	0.007	0.174333	0.0986667	FALSE	FALSE	FALSE
Acot4	681337	acyl-CoA thioesterase 4	chr6:103668699-103674037	Rattus norvegicus	protein-coding	5.26133	5.222	6.17267	6.25433	6.71767	6.689	-0.0393333	0.0816667	-0.0286667	FALSE	FALSE	FALSE
Acot5	503049	acyl-CoA thioesterase 5	chr6:103701908-103708696	Rattus norvegicus	protein-coding	3.175	3.32267	3.641	4.00733	3.83933	3.83967	0.147667	0.366333	0.000333333	FALSE	FALSE	FALSE
Acot7	26759	acyl-CoA thioesterase 7	chr5:162686562-162779309	Rattus norvegicus	protein-coding	10.1055	10.0571	10.0845	10.1245	9.59441	9.75308	-0.0483333	0.04	0.158667	FALSE	FALSE	FALSE	F8WG67	Acyl-CoA thioesterase 7, isoform CRA_a OS=Rattus norvegicus OX=10116 GN=Acot7 PE=1 SV=2	36	12	304	40.9	898.93	2.4732e+09	1.58198e+09	1.84582e+09	1.98862e+09	2.23327e+09	1.39367e+09	2.31206e+09	2.29457e+09	2.61613e+09	2.04068e+09	2.21628e+09	1.94266e+09	2.33776e+09	1.99862e+09	1.45028e+09	1.72281e+09	1.25117e+09	1.57687e+09	-0.0741847	0.278597	-0.219871	0.0826847	-0.331786	0.244986
Acot8	170588	acyl-CoA thioesterase 8	chr3:153531192-153542851	Rattus norvegicus	protein-coding	6.165	5.99433	5.99833	5.86867	6.632	6.61433	-0.170667	-0.129667	-0.0176667	FALSE	FALSE	FALSE
Acot9	302640	acyl-CoA thioesterase 9	chrX:40073197-40123573	Rattus norvegicus	protein-coding	6.81867	6.85467	7.022	7.08733	7.08033	7.13433	0.036	0.0653333	0.054	FALSE	FALSE	FALSE	Q5U2X8	Acyl-CoA thioesterase 9 OS=Rattus norvegicus OX=10116 GN=Acot9 PE=1 SV=1	12	5	16	50.4	23.24	8.04294e+07	2.5346e+07	3.31578e+08	9.1319e+07	1.6535e+08	1.27304e+08	8.76498e+07	1.602e+08	9.06072e+07	5.05951e+07	6.38718e+07	2.03065e+08	2.1752e+08	5.15355e+07	4.12976e+06	7.74699e+07	2.64923e+07	7.30529e+07	0.502605	1.10095	-0.318376	0.681188	0.565126	1.74527
Acox1	50681	acyl-CoA oxidase 1	chr10:101406197-101431242	Rattus norvegicus	protein-coding	8.49133	8.52567	8.487	8.48233	8.48833	8.39433	0.0343333	-0.00466667	-0.094	FALSE	FALSE	FALSE	P07872	Peroxisomal acyl-coenzyme A oxidase 1 OS=Rattus norvegicus OX=10116 GN=Acox1 PE=1 SV=1	12	5	12	74.6	32.9	719935	2.55674e+06	2.02604e+06	1.65503e+06	2.79902e+06	549180	9.46794e+08	1.76257e+08	5.39271e+08	3.61489e+08	6.71558e+08	3.1898e+07	3.29051e+08		6.03706e+08	1.52949e+06	2.68088e+06	3.10623e+06	-0.183926	0.891685	-1.17958	1.51904	-7.57629	0.537222
Acox3	83522	acyl-CoA oxidase 3, pristanoyl	chr14:75133986-75176767	Rattus norvegicus	protein-coding	5.81133	5.816	6.06833	6.04233	6.306	6.38367	0.00466667	-0.026	0.0776667	FALSE	FALSE	FALSE
Acp1	24161	acid phosphatase 1	chr6:47506380-47522021	Rattus norvegicus	protein-coding	6.535	6.54133	6.32667	6.22833	6.23033	6.35667	0.00633333	-0.0983333	0.126333	FALSE	FALSE	FALSE	Z4YNF4	Low molecular weight phosphotyrosine protein phosphatase OS=Rattus norvegicus OX=10116 GN=Acp1 PE=1 SV=2	41	7	101	18.2	307.51	7.15319e+08	6.22284e+08	5.20663e+08	9.47918e+08	8.81606e+08	4.53989e+08	1.31834e+09	1.12094e+09	1.11773e+09	7.5568e+08	5.75506e+08	1.2693e+09	1.48338e+09	7.29645e+08	5.95616e+08	7.03267e+08	7.65135e+08	6.41564e+08	0.237014	0.363037	-0.527074	0.343822	-0.300339	0.405756
Acp1-ps1	100361084	acid phosphatase 1, soluble, pseudogene 1	chr6:88064923-88066299	Rattus norvegicus	pseudo	7.53822	7.46322	7.17104	7.04604	7.04944	7.11477	-0.075	-0.125	0.0653333	FALSE	FALSE	FALSE
Acp2	24162	acid phosphatase 2, lysosomal	chr3:77175022-77185180	Rattus norvegicus	protein-coding	7.56467	7.54767	7.80533	7.765	7.79067	7.75533	-0.017	-0.0403333	-0.0353333	FALSE	FALSE	FALSE	P20611	Lysosomal acid phosphatase OS=Rattus norvegicus OX=10116 GN=Acp2 PE=1 SV=1	9	4	18	48.3	27.62	1.9013e+08	1.34251e+06	7.83626e+07	1.85427e+07	3.10382e+06	1.41476e+07	4.01447e+07	2.17609e+07	1.11097e+08	1.30541e+08	8.20575e+07	8.2457e+07	2.93677e+08	1.38028e+06	3.23733e+06	3.77438e+07	1.60451e+08	3.93043e+07	-1.53952	2.34182	1.062	0.720998	2.50098	2.49541
Acp4	308569	acid phosphatase 4	chr1:94736376-94751871	Rattus norvegicus	protein-coding	4.14767	4.63233	3.77967	3.93767	3.574	3.431	0.484667	0.158	-0.143	FALSE	FALSE	FALSE
Acp6	295305	acid phosphatase 6, lysophosphatidic	chr2:184711975-184733067	Rattus norvegicus	protein-coding	6.38263	6.25497	6.03505	5.87005	5.88804	5.69037	-0.127667	-0.165	-0.197667	FALSE	FALSE	FALSE
Acr	24163	acrosin	chr7:120636581-120644474	Rattus norvegicus	protein-coding	3.91133	4.374	3.193	3.02933	1.83733	1.62867	0.462667	-0.163667	-0.208667	FALSE	FALSE	FALSE
Acrbp	500316	acrosin binding protein	chr4:157851149-157864211	Rattus norvegicus	protein-coding	4.60194	4.51227	4.48633	4.416	3.86694	3.79661	-0.0896667	-0.0703333	-0.0703333	FALSE	FALSE	FALSE
Acsbg1	171410	acyl-CoA synthetase bubblegum family member 1	chr8:54991294-55047276	Rattus norvegicus	protein-coding	5.46501	5.42568	8.54602	8.53802	10.3133	9.94566	-0.0393333	-0.008	-0.367667	FALSE	FALSE	TRUE	A0A0G2K7J0	Long-chain-fatty-acid--CoA ligase ACSBG1 OS=Rattus norvegicus OX=10116 GN=Acsbg1 PE=1 SV=1	13	7	28	81.5	60.96	5.41054e+07	2.38048e+08	5.41941e+06	3.1165e+07	3.28367e+06	305133	7.9257e+07	9.53483e+07	7.90822e+07	1.42902e+07	3.88149e+07	8.49188e+07	1.1953e+08	5.18035e+08	2.2073e+09	1.02705e+08	9.65917e+08	9.61304e+07	-3.70876	2.4967	-1.22179	0.749377	-1.28039	1.63455
Acsf2	619561	acyl-CoA synthetase family member 2	chr10:79504510-79546714	Rattus norvegicus	protein-coding	4.3137	4.0517	6.56462	6.63029	7.15456	6.96156	-0.262	0.0656667	-0.193	FALSE	FALSE	FALSE	Q499N5	Medium-chain acyl-CoA ligase ACSF2, mitochondrial OS=Rattus norvegicus OX=10116 GN=Acsf2 PE=2 SV=1	4	2	12	67.8	24.69	429143	949859	7.78631e+06	8.08023e+06	1.06072e+07	1.21984e+06	2.44457e+07	2.8899e+07	7.34264e+06			3.0365e+06	1.30739e+06	4.02703e+07	3.53175e+07	3.74639e+07	2.67927e+07	2.7269e+06	1.6806	1.58712			0.185936	2.00686
Acsf3	498962	acyl-CoA synthetase family member 3	chr19:50835116-50875557	Rattus norvegicus	protein-coding	6.21798	6.12798	6.38663	6.38396	6.77633	6.69666	-0.09	-0.00266667	-0.0796667	FALSE	FALSE	FALSE
Acsl1	25288	acyl-CoA synthetase long-chain family member 1	chr16:45755246-45821541	Rattus norvegicus	protein-coding	6.39138	6.34872	6.60127	6.6296	6.49882	6.65716	-0.0426667	0.0283333	0.158333	FALSE	FALSE	TRUE	P18163	Long-chain-fatty-acid--CoA ligase 1 OS=Rattus norvegicus OX=10116 GN=Acsl1 PE=1 SV=1	5	3	3	78.1	3.72		1.59206e+06	1.14268e+06	2.26859e+06	1.44025e+06	6.49359e+07		4.57273e+06		1.59034e+06	8.54297e+07	3.51331e+06			501872	4.71265e+07	767758	5.93021e+07	2.1447	1.7491
Acsl3	114024	acyl-CoA synthetase long-chain family member 3	chr9:80140996-80164636	Rattus norvegicus	protein-coding	8.98833	9.051	9.11	9.20633	8.77733	8.97767	0.0626667	0.0963333	0.200333	FALSE	FALSE	FALSE	Q63151	Long-chain-fatty-acid--CoA ligase 3 OS=Rattus norvegicus OX=10116 GN=Acsl3 PE=1 SV=1	14	7	36	80.4	86.73	1.35939e+07	6.04179e+07	2.95882e+07	3.38229e+07	4.12371e+07	5.32075e+07	2.7395e+08	1.79673e+08	2.25226e+08	1.24971e+08	5.00491e+08	2.04734e+08	2.32165e+07	6.74077e+06	1.80347e+07	3.1733e+07	2.51232e+06	1.5205e+07	0.536872	0.649581	0.0693441	0.61163	-0.406429	1.21547
Acsl4	113976	acyl-CoA synthetase long-chain family member 4	chrX:105942794-106006573	Rattus norvegicus	protein-coding	7.665	7.77767	7.91	8.05867	7.04433	7.59967	0.112667	0.148667	0.555333	FALSE	FALSE	TRUE	O35547	Long-chain-fatty-acid--CoA ligase 4 OS=Rattus norvegicus OX=10116 GN=Acsl4 PE=1 SV=2	11	5	36	79	107.86	2.33833e+07	4.64937e+08	1.23426e+08	1.31148e+08	9.11401e+07	5.89463e+07	5.10192e+08	4.23549e+08	5.27179e+08	3.15852e+08	4.31844e+08	3.47555e+08	2.82037e+08	3.21152e+08	1.35705e+08	1.66715e+07	2.84358e+08	3.19364e+07	-0.309803	1.29163	-0.421619	0.165806	-2.11439	1.29679
Acsl5	94340	acyl-CoA synthetase long-chain family member 5	chr1:254289513-254336608	Rattus norvegicus	protein-coding	7.26325	7.22859	7.2032	7.2062	6.92438	7.10571	-0.0346667	0.003	0.181333	FALSE	FALSE	FALSE
Acsl6	117243	acyl-CoA synthetase long-chain family member 6	chr10:38439914-38501182	Rattus norvegicus	protein-coding	5.827	5.813	6.65667	6.65333	7.743	7.52933	-0.014	-0.00333333	-0.213667	FALSE	FALSE	TRUE	A0A0A6YYM0	Long-chain-fatty-acid--CoA ligase 6 OS=Rattus norvegicus OX=10116 GN=Acsl6 PE=1 SV=2	4	3	6	80.9	17.2	687619	287908	948069	2.22945e+06	3.02478e+06			1.96895e+07	464517	263865	2.08947e+07	8.41577e+07	1.10992e+08	4.76173e+07	1.27239e+07	2.00571e+07	1.77739e+06	1.7998e+07	2.18128	0.558785	1.35607	3.68545	-2.23721	1.45839
Acsm3	24763	acyl-CoA synthetase medium-chain family member 3	chr1:174133260-174159966	Rattus norvegicus	protein-coding	3.76933	3.41367	4.269	3.417	4.13133	4.18833	-0.355667	-0.852	0.057	FALSE	FALSE	FALSE
Acss1	296259	acyl-CoA synthetase short-chain family member 1	chr3:139450383-139500325	Rattus norvegicus	protein-coding	5.98534	5.67267	7.60362	7.51928	9.55364	8.77864	-0.312667	-0.0843333	-0.775	TRUE	FALSE	TRUE	D3ZZN3	Acetyl-coenzyme A synthetase OS=Rattus norvegicus OX=10116 GN=Acss1 PE=3 SV=1	7	4	20	74.8	36.43	2.82055e+06	1.02175e+07	3.73603e+06	1.81009e+08	4.8043e+06	4.00509e+07	5.39543e+07	6.30138e+06	2.4934e+06	487522	1.81677e+06	2.72224e+06	2.05528e+08	3.71048e+08	3.17395e+08	5.91388e+07	5.05594e+07	5.81139e+07	2.77919	1.61979	-2.81925	1.51216	-2.37401	0.26482
Acss2	311569	acyl-CoA synthetase short-chain family member 2	chr3:144003808-144047452	Rattus norvegicus	protein-coding	6.96759	7.04659	6.75214	6.86314	6.37985	6.59552	0.079	0.111	0.215667	FALSE	FALSE	TRUE	G3V9U0	Acyl-CoA synthetase short-chain family member 2 OS=Rattus norvegicus OX=10116 GN=Acss2 PE=1 SV=1	4	2	2	78.8	4.86	1.74895e+08	935742	6.40394e+06	1.75524e+06	2.51237e+06	5.1266e+06	6.70177e+07	2.04627e+07	68040782	3.78931e+06		1.05739e+08	5.14366e+07	4.72147e+06	1.44154e+08	3.78058e+07	1.09181e+07		-1.84492	2.25003	-1.18009	2.46891	-0.687212	1.71363
Acss3	314800	acyl-CoA synthetase short-chain family member 3	chr7:42241261-42450230	Rattus norvegicus	protein-coding	3.81967	4.43867	3.18767	3.64833	5.109	5.21633	0.619	0.460667	0.107333	FALSE	FALSE	FALSE
Acta1	29437	actin, alpha 1, skeletal muscle	chr19:51883713-51886725	Rattus norvegicus	protein-coding	4.70154	4.71121	5.2636	5.07593	3.34167	3.60201	0.00966667	-0.187667	0.260333	FALSE	FALSE	FALSE
Actb	81822	actin, beta	chr12:11663112-11666697	Rattus norvegicus	protein-coding	14.4633	14.419	14.2487	14.251	13.5297	13.606	-0.0443333	0.00233333	0.0763333	FALSE	FALSE	FALSE	P60711	Actin, cytoplasmic 1 OS=Rattus norvegicus OX=10116 GN=Actb PE=1 SV=1	73	32	4035	41.7	13216.3	2.56699e+11	2.53757e+11	2.70233e+11	2.79468e+11	2.79872e+11	2.97266e+11	2.16287e+11	2.34802e+11	2.51387e+11	2.10212e+11	2.08286e+11	2.22872e+11	1.30665e+11	1.27756e+11	1.25966e+11	1.5119e+11	1.57002e+11	1.58298e+11	0.133825	0.0404923	-0.129226	0.0697777	0.279167	0.0255585
Actbl2	294732																	D3ZRN3	Actin, beta-like 2 OS=Rattus norvegicus OX=10116 GN=Actbl2 PE=1 SV=1	46	16	953	41.9	3015.29	5.22639e+09	1.33539e+09	3.91239e+08	1.77135e+09	1.06635e+09	8.87568e+08	4.96524e+08	8.62034e+07	3.14509e+08	1.88785e+08	7.89758e+08	1.86113e+08	4.71254e+08	9.49736e+08	5.27492e+08	4.84869e+08	1.09835e+08	4.05201e+08	-0.234577	1.12045	0.34785	1.02505	-1.15053	0.744292
Actc1	29275																	P68035	Actin, alpha cardiac muscle 1 OS=Rattus norvegicus OX=10116 GN=Actc1 PE=2 SV=1	49	23	2563	42	7396.26	1.00576e+09	1.07185e+09	9.29324e+08	1.00275e+09	1.1789e+09	6.59741e+08	7.1778e+08	7.7171e+08	2.58359e+09	6.34408e+08	1.21341e+09	1.00574e+09	7.43061e+08	2.04664e+08	7.41109e+08	4.28065e+08	4.33746e+07	4.29894e+08	-0.120427	0.256522	-0.295434	0.660582	-1.27323	1.26416
Actg1	287876	actin, gamma 1	chr10:105619738-105622587	Rattus norvegicus	protein-coding	10.217	10.3237	9.82667	9.866	9.18333	9.349	0.106667	0.0393333	0.165667	FALSE	FALSE	FALSE	P63259	Actin, cytoplasmic 2 OS=Rattus norvegicus OX=10116 GN=Actg1 PE=1 SV=1	73	32	4000	41.8	13051.8	1.88802e+09	2.42749e+09	2.56849e+09	3.05822e+09	2.82012e+09	2.95241e+09	1.49788e+08	1.22377e+08	1.14752e+08	1.62439e+08	1.29469e+08	1.8218e+08	1.6937e+08	2.00165e+08	2.60745e+08	1.95575e+08	2.67784e+08	1.60015e+08	0.371026	0.140615	0.288363	0.185398	-0.0256693	0.282081
Actg1	287876	actin, gamma 1	chr10:105619738-105622587	Rattus norvegicus	protein-coding	10.217	10.3237	9.82667	9.866	9.18333	9.349	0.106667	0.0393333	0.165667	FALSE	FALSE	FALSE	P63259	Actin, cytoplasmic 2 OS=Rattus norvegicus OX=10116 GN=Actg1 PE=1 SV=1	73	32	4000	41.8	13051.8	1.88802e+09	2.42749e+09	2.56849e+09	3.05822e+09	2.82012e+09	2.95241e+09	1.49788e+08	1.22377e+08	1.14752e+08	1.62439e+08	1.29469e+08	1.8218e+08	1.6937e+08	2.00165e+08	2.60745e+08	1.95575e+08	2.67784e+08	1.60015e+08	0.371026	0.140615	0.288363	0.185398	-0.0256693	0.282081
Actl10	100911682	actin-like 10	chr3:143055425-143058577	Rattus norvegicus	protein-coding	5.3107	5.75603	5.19556	5.3629	5.21619	5.41519	0.445333	0.167333	0.199	FALSE	FALSE	FALSE
Actl11	316000	actin-like 11	chr8:108619143-108622836	Rattus norvegicus	protein-coding	3.08833	3.515	3.25567	2.91633	2.86533	2.92433	0.426667	-0.339333	0.059	FALSE	FALSE	FALSE
Actl6a	361925	actin-like 6A	chr2:115492374-115508401	Rattus norvegicus	protein-coding	6.74622	6.80456	6.08838	6.02104	5.56302	5.62002	0.0583333	-0.0673333	0.057	FALSE	FALSE	FALSE	Q4KM87	Actin-like 6A OS=Rattus norvegicus OX=10116 GN=Actl6a PE=1 SV=1	8	3	16	47.4	36.98	3.19492e+08	3.45818e+08	2.1252e+08	2.71083e+08	2.26643e+08	2.84227e+08	1.95955e+07	2.8988e+06	3.57619e+06	4.11578e+06	2.39462e+08	1.43351e+08	3.00777e+08	1.0656e+08	2.21319e+06	5.56623e+07	6.19017e+07	5.39007e+07	-0.142398	0.239267	3.1473	2.03946	0.462855	2.15723
Actl6b	288563	actin-like 6B	chr12:19124887-19141419	Rattus norvegicus	protein-coding	8.816	8.76867	8.59539	8.63539	8.00627	8.1476	-0.0473333	0.04	0.141333	FALSE	FALSE	FALSE	P86173	Actin-like protein 6B OS=Rattus norvegicus OX=10116 GN=Actl6b PE=1 SV=2	9	3	24	46.9	64.98	4.90937e+06	1.0675e+08	3.90012e+07	2.00987e+08	8.26528e+07	5.35237e+07	4.474e+07	2.19064e+07	109477121	1.77387e+08	2.81118e+08	2.31584e+08	1.51651e+07	3.70272e+07	3.21813e+06	3.61512e+06	1.75365e+06	1.04735e+06	1.81433	1.42334	2.24997	0.698547	-2.69609	1.15272
Actl7a	298017	actin-like 7a	chr5:71447447-71450440	Rattus norvegicus	protein-coding	4.31267	4.23967	3.74867	3.44167	3.47833	3.881	-0.073	-0.307	0.402667	FALSE	FALSE	FALSE
Actl7b	313183	actin-like 7b	chr5:71445532-71446920	Rattus norvegicus	protein-coding	3.39367	4.63867	3.54233	2.87133	3.50833	3.08433	1.245	-0.671	-0.424	FALSE	FALSE	FALSE
Actn1	81634	actinin, alpha 1	chr6:98998553-99093334	Rattus norvegicus	protein-coding	7.31124	7.29524	7.36383	7.38883	7.98936	8.16303	-0.016	0.025	0.173667	FALSE	FALSE	FALSE	Q6T487	Alpha-actinin-1 OS=Rattus norvegicus OX=10116 GN=Actn1 PE=1 SV=1	25	20	291	105.4	760.21	1.85402e+08	1.96855e+07	5.47951e+07	1.19213e+08	5.2249e+07	1.35053e+07	4.55977e+07	1.60126e+08	5.99051e+07	1.31707e+08	1.11098e+08	5.59523e+07	9.47998e+07	1.18607e+07	5.31348e+07	7.19536e+07	1.25409e+07	6.40632e+07	-0.416457	1.30894	0.301482	0.667328	-0.0158423	1.20846
Actn2	291245	actinin alpha 2	chr17:58143334-58210622	Rattus norvegicus	protein-coding	4.17684	4.18884	4.35377	4.20877	4.98653	5.21286	0.012	-0.145	0.226333	FALSE	FALSE	FALSE
Actn3	171009																	Q8R4I6	Actinin alpha 3 OS=Rattus norvegicus OX=10116 GN=Actn3 PE=1 SV=1	9	8	104	102.9	235.88	2.88599e+08	1.14994e+08	2.653e+06	3.96777e+06	1.08754e+06		2.05512e+08	1.4923e+08	137346196	1.33088e+06	1.82247e+08	1.43684e+08	3.83133e+08	1.08044e+06	1.55149e+08	2.69656e+06	1.03385e+06	331978	-4.42062	2.27047	-2.30575	2.31753	-5.36084	2.77413
Actn4	63836	actinin alpha 4	chr1:84182783-84251867	Rattus norvegicus	protein-coding	8.68443	8.77977	8.57779	8.60012	8.39978	8.43411	0.0953333	0.0223333	0.0343333	FALSE	FALSE	FALSE	A0A0G2K5U9	Alpha-actinin-4 OS=Rattus norvegicus OX=10116 GN=Actn4 PE=1 SV=1	40	32	431	104.9	1185.08	2.409e+09	1.94431e+09	2.70869e+09	2.51439e+09	9.24696e+09	1.76012e+09	2.28514e+09	4.07306e+09	2.49724e+09	3.72158e+09	2.60294e+09	3.18276e+09	4.2567e+09	9.74665e+09	2.69953e+09	1.87923e+09	1.82268e+09	2.03452e+09	0.563192	0.740701	0.135869	0.299156	-1.33549	0.54421
Actr10	299121	actin related protein 10	chr6:89446141-89472350	Rattus norvegicus	protein-coding	8.56465	8.50665	8.2362	8.2912	8.26081	8.30681	-0.058	0.055	0.046	FALSE	FALSE	FALSE	Q5M9F7	ARP10 actin-related protein 10 homolog (S. cerevisiae) OS=Rattus norvegicus OX=10116 GN=Actr10 PE=1 SV=1	18	5	39	46.2	82.29	1.6782e+08	1.14604e+08	4.79636e+07	7.59542e+06	3.07068e+07	5.81821e+07	1.62834e+08	1.362e+08	1.64318e+08	2.14277e+08	1.37761e+08	1.40593e+08	1.4091e+08	4.70638e+07	1.40958e+08	2.93503e+07	9.06215e+07	2.72113e+07	-2.02901	1.0189	0.0625169	0.225648	-1.23036	0.770187
Actr1a	294010	actin related protein 1A	chr1:245237821-245256618	Rattus norvegicus	protein-coding	9.978	9.927	9.77133	9.816	9.541	9.64233	-0.051	0.0446667	0.101333	FALSE	FALSE	FALSE	P85515	Alpha-centractin OS=Rattus norvegicus OX=10116 GN=Actr1a PE=1 SV=1	36	10	325	42.6	1006.27	3.54085e+09	3.48915e+09	4.5417e+09	3.19388e+09	3.47415e+09	4.70304e+09	2.84891e+09	3.40364e+09	2.79399e+09	2.22327e+09	2.50702e+09	2.94632e+09	2.47822e+09	3.98806e+09	1.354e+09	3.0305e+09	3.05821e+09	3.05976e+09	-0.0348808	0.209685	-0.24075	0.148523	0.361149	0.450974
Actr1b	316333	actin related protein 1B	chr9:38928819-38938483	Rattus norvegicus	protein-coding	8.238	8.18833	8.259	8.241	8.558	8.57633	-0.0496667	-0.018	0.0183333	FALSE	FALSE	FALSE	B2RYJ7	ARP1 actin-related protein 1 homolog B (Yeast) OS=Rattus norvegicus OX=10116 GN=Actr1b PE=1 SV=1	26	8	206	42.3	480.64	3.48305e+06	2.59875e+08	3.08815e+07		8.7005e+06	2.65802e+06	7.22316e+07	1.81457e+08	1.39064e+08	4.93408e+07	1.44045e+08	1.3799e+08	9.42118e+07	5.47181e+06	1.13414e+08	1.09826e+07	1.26819e+07	2.28282e+07	-2.65784	1.98928	-0.298049	0.641216	-1.40024	1.45168
Actr2	289820	actin related protein 2	chr14:94296443-94333735	Rattus norvegicus	protein-coding	10.4811	10.5385	10.3981	10.4891	10.1871	10.2988	0.0573333	0.091	0.111667	FALSE	FALSE	FALSE	Q5M7U6	Actin-related protein 2 OS=Rattus norvegicus OX=10116 GN=Actr2 PE=2 SV=1	29	10	172	44.7	546.07	6.81349e+08	8.88463e+08	8.30683e+08	1.01182e+09	1.07567e+09	9.40052e+08	1.02442e+09	1.20293e+09	1.26845e+09	1.40383e+09	7.16729e+08	1.51989e+09	9.54505e+08	1.04423e+09	6.48502e+08	7.61096e+08	7.61431e+08	8.28512e+08	0.34159	0.12794	-0.0105299	0.356247	-0.142975	0.214725
Actr3	81732	actin related protein 3	chr13:36800739-36843837	Rattus norvegicus	protein-coding	10.5427	10.6143	10.2323	10.317	9.88067	9.97133	0.0716667	0.0846667	0.0906667	FALSE	FALSE	FALSE	A0A0G2K1C0	Actin-related protein 3 OS=Rattus norvegicus OX=10116 GN=Actr3 PE=1 SV=1	51	18	348	47.6	1211.63	1.3021e+09	3.5824e+09	1.45488e+09	1.57015e+09	1.69764e+09	1.71335e+09	2.44379e+09	4.56357e+09	2.73053e+09	1.73246e+09	2.25986e+09	2.83101e+09	1.71926e+09	2.8938e+09	2.94031e+09	2.12134e+09	2.03892e+09	2.32619e+09	-0.19047	0.464055	-0.486033	0.344899	-0.179988	0.260478
Actr3b	362298	actin related protein 3B	chr4:9261631-9355496	Rattus norvegicus	protein-coding	8.14173	8.14306	8.40714	8.30614	8.48727	8.73161	0.00133333	-0.101	0.244333	FALSE	FALSE	TRUE	F1LY09	Actin-related protein 3B OS=Rattus norvegicus OX=10116 GN=Actr3b PE=3 SV=2	11	3	31	35.8	93.41	4.29704e+07	3.13661e+07	3.4113e+08		69425.9	7.16131e+06	1.74716e+08	8.5836e+07	3.56423e+07	2.18061e+08	1.00595e+08	8.35234e+07	1.82116e+07	1.55806e+07	2.95452e+07	2.9243e+07	7.2827e+07	3.84513e+07	-6.77427	3.51436	0.592404	0.787163	1.09602	0.478894
Actr5	362258	actin related protein 5	chr3:147282461-147296110	Rattus norvegicus	protein-coding	6.10133	5.98367	5.78933	5.575	5.34033	5.207	-0.117667	-0.214333	-0.133333	FALSE	FALSE	FALSE
Actr6	314718	actin related protein 6	chr7:24150250-24171057	Rattus norvegicus	protein-coding	5.97323	6.0249	6.01717	6.0805	6.4132	6.64954	0.0516667	0.0633333	0.236333	FALSE	FALSE	FALSE
Actr8	361107	actin related protein 8	chr16:5164131-5186353	Rattus norvegicus	protein-coding	7.41424	7.40858	7.42251	7.33685	7.25193	7.26526	-0.00566667	-0.0856667	0.0133333	FALSE	FALSE	FALSE
Actrt3	365763	actin-related protein T3	chr2:112799061-112801021	Rattus norvegicus	protein-coding	4.01567	4.07033	3.506	3.487	4.06633	4.463	0.0546667	-0.019	0.396667	FALSE	FALSE	FALSE
Acvr1	79558	activin A receptor type 1	chr3:42978558-43097892	Rattus norvegicus	protein-coding	7.684	7.706	7.32167	7.398	6.41867	6.49433	0.022	0.0763333	0.0756667	FALSE	FALSE	FALSE
Acvr1b	29381	activin A receptor type 1B	chr7:132286266-132329679	Rattus norvegicus	protein-coding	7.89136	7.88636	8.2528	8.29513	7.9132	8.1152	-0.005	0.0423333	0.202	FALSE	FALSE	TRUE
Acvr1c	245921	activin A receptor type 1C	chr3:42815490-42892423	Rattus norvegicus	protein-coding	3.488	3.50233	4.34933	4.25533	1.48	2.10367	0.0143333	-0.094	0.623667	FALSE	FALSE	FALSE
Acvr2a	29263	activin A receptor type 2A	chr3:33204961-33292673	Rattus norvegicus	protein-coding	8.06325	8.08492	7.72	7.892	7.15221	7.17654	0.0216667	0.172	0.0243333	FALSE	FALSE	FALSE
Acvr2b	25366	activin A receptor type 2B	chr8:119138901-119178477	Rattus norvegicus	protein-coding	4.96891	5.05224	4.66236	4.64636	4.28285	4.10552	0.0833333	-0.016	-0.177333	FALSE	FALSE	FALSE
Acy1	300981	aminoacylase 1	chr8:107072354-107077756	Rattus norvegicus	protein-coding	6.07795	5.89895	5.75366	5.60733	5.83959	5.74692	-0.179	-0.146333	-0.0926667	FALSE	FALSE	FALSE	Q6PTT0	Aminoacylase-1B OS=Rattus norvegicus OX=10116 GN=Acy1b PE=1 SV=1	2	1	3	45.8	6.55	3.41379e+07	1.28409e+06	3.09286e+06	762952	1.33507e+06	1.69084e+06	6.84051e+07		64730364		1.11002e+06	1.55893e+06	1.39474e+06
Acy3	293653	aminoacylase 3	chr1:201279751-201285803	Rattus norvegicus	protein-coding	3.59333	3.503	4.256	4.13	5.28933	4.70233	-0.0903333	-0.126	-0.587	FALSE	FALSE	FALSE
Acyp1	299203	acylphosphatase 1	chr6:104919162-104932348	Rattus norvegicus	protein-coding	6.12967	5.934	5.72	5.57067	5.36333	5.385	-0.195667	-0.149333	0.0216667	FALSE	FALSE	FALSE	D4A6X4	Acylphosphatase OS=Rattus norvegicus OX=10116 GN=Acyp1 PE=1 SV=1	46	4	78	11.3	192.84	2.82645e+08	4.48485e+08	4.00692e+08	5.11797e+08	6.47012e+08	7.48917e+08	3.47726e+08	3.31234e+08	4.09489e+08	2.78758e+08	3.95296e+08	2.46878e+08	3.18673e+08	3.21413e+08	1.93514e+08	2.13761e+08	4.47021e+08	2.87216e+08	0.762541	0.25649	-0.264627	0.223611	0.156512	0.392681
Acyp2	364224	acylphosphatase 2	chr14:104201894-104371415	Rattus norvegicus	protein-coding	4.70967	4.581	5.66767	5.36267	7.045	7.01	-0.128667	-0.305	-0.035	FALSE	FALSE	FALSE
Ada	24165	adenosine deaminase	chr3:152398745-152422854	Rattus norvegicus	protein-coding	4.79533	4.572	2.88533	2.885	2.65233	2.86067	-0.223333	-0.000333333	0.208333	FALSE	FALSE	FALSE
Adal	311352	adenosine deaminase-like	chr3:108101857-108119557	Rattus norvegicus	protein-coding	5.283	5.47667	4.981	5.01333	5.03233	4.99567	0.193667	0.0323333	-0.0366667	FALSE	FALSE	FALSE
Adam10	29650	ADAM metallopeptidase domain 10	chr8:71346008-71477889	Rattus norvegicus	protein-coding	7.43233	7.526	7.46533	7.61967	7.37033	7.472	0.0936667	0.154333	0.101667	FALSE	FALSE	FALSE	Q10743	Disintegrin and metalloproteinase domain-containing protein 10 OS=Rattus norvegicus OX=10116 GN=Adam10 PE=1 SV=2	2	1	4	84	10.98
Adam11	360638	ADAM metallopeptidase domain 11	chr10:87724115-87742773	Rattus norvegicus	protein-coding	5.96055	6.09688	6.75512	6.79846	7.14934	7.30467	0.136333	0.0433333	0.155333	FALSE	FALSE	FALSE
Adam12	679837	ADAM metallopeptidase domain 12	chr1:188686984-189014206	Rattus norvegicus	protein-coding	4.38852	5.15319	4.42231	4.60998	4.34575	4.39309	0.764667	0.187667	0.0473333	TRUE	FALSE	FALSE
Adam15	57025	ADAM metallopeptidase domain 15	chr2:174754631-174765136	Rattus norvegicus	protein-coding	5.19333	5.06167	6.897	6.79067	7.569	7.59167	-0.131667	-0.106333	0.0226667	FALSE	FALSE	FALSE
Adam17	57027	ADAM metallopeptidase domain 17	chr6:40872936-40920700	Rattus norvegicus	protein-coding	5.08584	5.27051	5.31473	5.27007	5.9161	5.6341	0.184667	-0.0446667	-0.282	FALSE	FALSE	FALSE
Adam19	303068	ADAM metallopeptidase domain 19	chr10:30491362-30583115	Rattus norvegicus	protein-coding	6.56907	6.60407	6.43351	6.46384	6.32234	6.38667	0.035	0.0303333	0.0643333	FALSE	FALSE	FALSE
Adam1a	56777	ADAM metallopeptidase domain 1a	chr12:35017433-35020300	Rattus norvegicus	protein-coding	8.63549	8.75082	8.55001	8.67068	8.4467	8.2777	0.115333	0.120667	-0.169	FALSE	FALSE	FALSE
Adam21	100910087	ADAM metallopeptidase domain 21	chr16:36625324-36627657	Rattus norvegicus	protein-coding	4.304	4.82067	3.34933	4.01867	3.93567	3.76467	0.516667	0.669333	-0.171	FALSE	FALSE	FALSE
Adam22	57033	ADAM metallopeptidase domain 22	chr4:25716055-25970932	Rattus norvegicus	protein-coding	6.18533	6.19867	6.40467	6.509	6.607	6.81333	0.0133333	0.104333	0.206333	FALSE	FALSE	FALSE	F1M542	ADAM metallopeptidase domain 22 OS=Rattus norvegicus OX=10116 GN=Adam22 PE=1 SV=3	2	1	7	81.9	21.32	1.03799e+07	1.25731e+08	1.66028e+07	5.1002e+06	1.90061e+08	4.1899e+06	3.20054e+06	8.42102e+06	2.05872e+06	2.41871e+06	2.20057e+08	6.63614e+07	9.0536e+07	3.10825e+06	7.92583e+07	2.10009e+08	3.76518e+07	2.11322e+08
Adam23	301460	ADAM metallopeptidase domain 23	chr9:64862878-65006515	Rattus norvegicus	protein-coding	5.79099	5.74999	6.43527	6.5806	6.94653	7.04387	-0.041	0.145333	0.0973333	FALSE	FALSE	FALSE
Adam4	57022	a disintegrin and metalloprotease domain 4	chr6:101123284-101125730	Rattus norvegicus	protein-coding	3.367	3.69767	3.25867	2.89167	4.26233	4.51833	0.330667	-0.367	0.256	FALSE	FALSE	FALSE
Adam4l1	500688	a disintegrin and metallopeptidase domain 4-like 1	chr6:101071648-101074111	Rattus norvegicus	protein-coding	5.63092	5.24625	5.68232	5.66298	6.451	6.56434	-0.384667	-0.0193333	0.113333	FALSE	FALSE	FALSE
Adam8	499285	ADAM metallopeptidase domain 8	chr1:194776559-194789330	Rattus norvegicus	protein-coding	4.24033	4.45267	4.38566	4.18999	3.50471	3.44071	0.212333	-0.195667	-0.064	FALSE	FALSE	FALSE
Adam9	290834	ADAM metallopeptidase domain 9	chr16:67022538-67101647	Rattus norvegicus	protein-coding	6.21633	6.28367	6.76233	6.83767	6.94067	7.053	0.0673333	0.0753333	0.112333	FALSE	FALSE	FALSE
Adamts1	79252	ADAM metallopeptidase with thrombospondin type 1 motif, 1	chr11:24932227-24941068	Rattus norvegicus	protein-coding	4.20933	4.24	3.83467	4.16667	3.511	3.30333	0.0306667	0.332	-0.207667	FALSE	FALSE	FALSE
Adamts10	314655	ADAM metallopeptidase with thrombospondin type 1 motif, 10	chr7:14331659-14361620	Rattus norvegicus	protein-coding	4.9123	5.04263	5.31009	5.23976	4.99627	4.95227	0.130333	-0.0703333	-0.044	FALSE	FALSE	FALSE
Adamts12	294809	ADAM metallopeptidase with thrombospondin type 1 motif, 12	chr2:60032873-60327629	Rattus norvegicus	protein-coding	2.24167	2.164	4.16033	3.878	3.45767	3.99033	-0.0776667	-0.282333	0.532667	FALSE	FALSE	FALSE
Adamts14	309837	ADAM metallopeptidase with thrombospondin type 1 motif, 14	chr20:29143029-29219846	Rattus norvegicus	protein-coding	4.03023	4.07789	3.71561	3.87161	4.71326	4.5106	0.0476667	0.156	-0.202667	FALSE	FALSE	FALSE	D3ZA74	ADAM metallopeptidase with thrombospondin type 1 motif, 14 OS=Rattus norvegicus OX=10116 GN=Adamts14 PE=4 SV=1	1	1	5	125	9.15	1.03293e+06		3.71079e+07	1.16055e+06	1.3001e+06			5.45232e+07			9.85847e+06	3.04256e+07	3.19669e+07	401949		665132	599083	480933
Adamts15	300474	ADAM metallopeptidase with thrombospondin type 1 motif, 15	chr8:29307864-29331249	Rattus norvegicus	protein-coding	2.41833	2.47167	4.47933	4.36033	4.312	4.50967	0.0533333	-0.119	0.197667	FALSE	FALSE	FALSE
Adamts16	306664	ADAM metallopeptidase with thrombospondin type 1 motif, 16	chr1:32430436-32562481	Rattus norvegicus	protein-coding	2.14837	1.70004	2.86477	2.2371	3.89274	3.07907	-0.448333	-0.627667	-0.813667	FALSE	FALSE	FALSE
Adamts17	293004	ADAM metallopeptidase with thrombospondin type 1 motif, 17	chr1:120445800-120768204	Rattus norvegicus	protein-coding	4.06116	3.99549	5.13123	4.89056	5.76528	5.87628	-0.0656667	-0.240667	0.111	FALSE	FALSE	FALSE
Adamts18	361412	ADAM metallopeptidase with thrombospondin type 1 motif, 18	chr19:41686951-41840035	Rattus norvegicus	protein-coding	5.26339	5.17939	4.29988	4.17154	3.21111	3.34878	-0.084	-0.128333	0.137667	FALSE	FALSE	FALSE
Adamts19	361332	ADAM metallopeptidase with thrombospondin type 1 motif, 19	chr18:52346448-52531245	Rattus norvegicus	protein-coding	3.28414	3.64581	4.18236	4.29002	2.15106	2.35606	0.361667	0.107667	0.205	FALSE	FALSE	FALSE
Adamts2	287899	ADAM metallopeptidase with thrombospondin type 1 motif, 2	chr10:34920996-35126465	Rattus norvegicus	protein-coding	2.03037	2.3437	3.95845	3.97011	4.78135	5.03002	0.313333	0.0116667	0.248667	FALSE	FALSE	FALSE
Adamts20	315263	ADAM metallopeptidase with thrombospondin type 1 motif, 20	chr7:125396227-125528020	Rattus norvegicus	protein-coding	3.9071	4.16443	4.09845	3.93345	3.74554	3.8472	0.257333	-0.165	0.101667	FALSE	FALSE	FALSE
Adamts3	305253	ADAM metallopeptidase with thrombospondin type 1, motif 3	chr14:18231051-18437773	Rattus norvegicus	protein-coding	6.66946	6.7818	6.66118	6.80318	6.90844	7.3861	0.112333	0.142	0.477667	FALSE	FALSE	TRUE
Adamts4	66015	ADAM metallopeptidase with thrombospondin type 1 motif, 4	chr13:83670556-83680045	Rattus norvegicus	protein-coding	3.79464	4.26764	1.3175	2.38183	3.13707	2.14274	0.473	1.06433	-0.994333	FALSE	FALSE	FALSE
Adamts5	304135	ADAM metallopeptidase with thrombospondin type 1 motif, 5	chr11:25000627-25047205	Rattus norvegicus	protein-coding	3.457	3.084	4.122	4.48433	5.27633	4.966	-0.373	0.362333	-0.310333	FALSE	FALSE	FALSE
Adamts6	361886	ADAM metallopeptidase with thrombospondin type 1 motif, 6	chr2:35421483-35633305	Rattus norvegicus	protein-coding	3.90164	3.93697	3.14156	3.32689	3.28584	3.13018	0.0353333	0.185333	-0.155667	FALSE	FALSE	FALSE
Adamts7	315879	ADAM metallopeptidase with thrombospondin type 1 motif, 7	chr8:90704727-90744331	Rattus norvegicus	protein-coding	6.51972	6.41272	5.78427	5.71127	4.26016	3.68149	-0.107	-0.073	-0.578667	FALSE	FALSE	TRUE
Adamts8	300475	ADAM metallopeptidase with thrombospondin type 1 motif, 8	chr8:29349078-29368413	Rattus norvegicus	protein-coding	4.08817	4.0575	4.59276	4.40376	4.50567	4.52134	-0.0306667	-0.189	0.0156667	FALSE	FALSE	FALSE
Adamts9	312566	ADAM metallopeptidase with thrombospondin type 1 motif, 9	chr4:125290633-125462988	Rattus norvegicus	protein-coding	2.04234	2.03567	2.79954	3.04587	4.45821	3.71988	-0.00666667	0.246333	-0.738333	FALSE	FALSE	FALSE
Adamtsl1	362539	ADAMTS-like 1	chr5:99964406-100919786	Rattus norvegicus	protein-coding	4.07367	3.79933	4.00633	4.27533	2.70433	2.51233	-0.274333	0.269	-0.192	FALSE	FALSE	FALSE
Adamtsl2	311827	ADAMTS-like 2	chr3:10397774-10434557	Rattus norvegicus	protein-coding	3.825	3.468	4.26767	4.24667	3.77867	3.96833	-0.357	-0.021	0.189667	FALSE	FALSE	FALSE
Adamtsl3	308787	ADAMTS-like 3	chr1:136288793-136596986	Rattus norvegicus	protein-coding	3.66067	3.58067	3.526	3.43733	3.031	3.09433	-0.08	-0.0886667	0.0633333	FALSE	FALSE	FALSE
Adamtsl4	310670	ADAMTS-like 4	chr2:183235634-183247091	Rattus norvegicus	protein-coding	2.67	2.80867	3.55233	2.73867	4.43933	4.357	0.138667	-0.813667	-0.0823333	FALSE	FALSE	FALSE
Adamtsl5	314626	ADAMTS-like 5	chr7:9362623-9371248	Rattus norvegicus	protein-coding	2.105	2.187	2.84	2.20467	4.14267	4.44567	0.082	-0.635333	0.303	FALSE	FALSE	FALSE
Adap1	171097	ArfGAP with dual PH domains 1	chr12:15323913-15376110	Rattus norvegicus	protein-coding	8.62151	8.60085	9.37573	9.4464	9.51399	9.57399	-0.0206667	0.0706667	0.06	FALSE	FALSE	FALSE	O88768	ArfGAP with dual PH domains 1 OS=Rattus norvegicus OX=10116 GN=Adap1 PE=2 SV=1	16	4	35	43.4	97.6	4.47558e+08	7.19668e+07	6.52046e+07	5.2576e+07	1.05099e+08	2.9804e+07	2.77689e+08	1.86382e+08	3.16626e+08	2.1519e+08	1.21512e+08	3.4444e+08	2.51722e+08	5.88322e+08	2.54128e+08	2.2316e+08	7.01832e+08	1.99442e+08	-1.22424	1.04536	-0.28785	0.491653	-0.0896067	0.707912
Adar	81635	adenosine deaminase, RNA-specific	chr2:175138391-175178280	Rattus norvegicus	protein-coding	8.149	8.22167	8.145	8.12233	8.07467	8.16967	0.0726667	-0.0226667	0.095	FALSE	FALSE	FALSE
Adarb1	25367	adenosine deaminase, RNA-specific, B1	chr20:11222569-11350854	Rattus norvegicus	protein-coding	7.02156	7.10456	7.32616	7.44249	8.04956	8.14556	0.083	0.116333	0.096	FALSE	FALSE	FALSE
Adarb2	117088	adenosine deaminase, RNA-specific, B2	chr17:61750437-62300984	Rattus norvegicus	protein-coding	5.158	5.11933	5.40333	5.41167	6.25433	6.02633	-0.0386667	0.00833333	-0.228	FALSE	FALSE	FALSE
Adat1	690810	adenosine deaminase, tRNA-specific 1	chr19:39918083-39956886	Rattus norvegicus	protein-coding	4.258	4.464	4.18	3.91733	3.649	3.56133	0.206	-0.262667	-0.0876667	FALSE	FALSE	FALSE
Adat2	361453	adenosine deaminase, tRNA-specific 2	chr1:7954520-7975254	Rattus norvegicus	protein-coding	5.47067	5.55567	5.86533	5.89333	6.38667	6.19967	0.085	0.028	-0.187	FALSE	FALSE	FALSE
Adat3	100125374	adenosine deaminase, tRNA-specific 3	chr7:9109070-9113673	Rattus norvegicus	protein-coding	6.19933	6.14867	5.86033	5.684	4.95267	4.97267	-0.0506667	-0.176333	0.02	FALSE	FALSE	FALSE
Adck1	366698	aarF domain containing kinase 1	chr6:107277164-107377057	Rattus norvegicus	protein-coding	6.97933	6.88833	6.32933	6.31333	6.11933	6.213	-0.091	-0.016	0.0936667	FALSE	FALSE	FALSE
Adck2	312258	aarF domain containing kinase 2	chr4:68348853-68362725	Rattus norvegicus	protein-coding	5.56929	5.38062	5.22445	5.26912	5.86313	5.64113	-0.188667	0.0446667	-0.222	FALSE	FALSE	FALSE
Adck5	362943	aarF domain containing kinase 5	chr7:108301623-108319439	Rattus norvegicus	protein-coding	6.70288	6.71354	6.48722	6.36189	6.11343	6.0531	0.0106667	-0.125333	-0.0603333	FALSE	FALSE	FALSE
Adcy1	305509	adenylate cyclase 1	chr14:81911240-82020594	Rattus norvegicus	protein-coding	8.24586	8.27353	9.4877	9.57037	9.75009	9.91409	0.0276667	0.0826667	0.164	FALSE	FALSE	FALSE
Adcy2	81636	adenylate cyclase 2	chr1:34375639-34822237	Rattus norvegicus	protein-coding	5.84738	5.71571	7.08978	7.14011	8.26399	7.95933	-0.131667	0.0503333	-0.304667	FALSE	FALSE	TRUE
Adcy3	64508	adenylate cyclase 3	chr6:27100089-27203686	Rattus norvegicus	protein-coding	5.87928	5.92394	6.26965	6.33665	6.69243	6.8511	0.0446667	0.067	0.158667	FALSE	FALSE	FALSE
Adcy5	64532	adenylate cyclase 5	chr11:65471612-65618877	Rattus norvegicus	protein-coding	7.51667	7.52301	8.00553	8.09019	7.48048	7.65048	0.00633333	0.0846667	0.17	FALSE	FALSE	FALSE
Adcy6	25289	adenylate cyclase 6	chr7:129742827-129763922	Rattus norvegicus	protein-coding	6.90471	6.93871	6.95797	6.89131	6.74044	6.63077	0.034	-0.0666667	-0.109667	FALSE	FALSE	FALSE
Adcy7	84420	adenylate cyclase 7	chr19:18740875-18798924	Rattus norvegicus	protein-coding	4.20633	3.72567	4.58933	4.85433	3.01167	3.41733	-0.480667	0.265	0.405667	FALSE	FALSE	FALSE
Adcy8	29241	adenylate cyclase 8	chr7:96417310-96665911	Rattus norvegicus	protein-coding	4.81367	4.59767	5.39367	5.576	5.562	5.25467	-0.216	0.182333	-0.307333	FALSE	FALSE	FALSE
Adcy9	302950	adenylate cyclase 9	chr10:11138966-11262067	Rattus norvegicus	protein-coding	5.03326	5.02159	4.81991	4.92091	4.87644	5.14411	-0.0116667	0.101	0.267667	FALSE	FALSE	FALSE	M0R5U4	Adenylate cyclase 9 OS=Rattus norvegicus OX=10116 GN=Adcy9 PE=1 SV=2	1	1	5	150.9	11.12		2.07623e+08	2.26472e+07	158192		1.81344e+07	1.91911e+06	1.12672e+08		1.55137e+07	1.90257e+08	2.85697e+08	1.97258e+08	1.89737e+07	1.4843e+08	1.20674e+08	3.72162e+06	1.45695e+08
Adcyap1	24166	adenylate cyclase activating polypeptide 1	chr9:113102632-113122500	Rattus norvegicus	protein-coding	6.45133	6.26933	6.63867	6.78167	5.91133	5.68267	-0.182	0.143	-0.228667	FALSE	FALSE	FALSE
Adcyap1r1	24167	ADCYAP receptor type I	chr4:84593558-84642700	Rattus norvegicus	protein-coding	7.17107	6.99874	8.29635	8.31468	8.46147	8.31114	-0.172333	0.0183333	-0.150333	FALSE	FALSE	FALSE
Add1	24170	adducin 1	chr14:76108643-76167267	Rattus norvegicus	protein-coding	8.91	8.91967	8.63867	8.716	8.60833	8.63667	0.00966667	0.0773333	0.0283333	FALSE	FALSE	FALSE	A0A0G2JSM7	Adducin 1 (Alpha), isoform CRA_b OS=Rattus norvegicus OX=10116 GN=Add1 PE=1 SV=1	33	15	233	80.3	719.5	9.00444e+08	1.26686e+09	1.04948e+09	7.44266e+08	9.55451e+08	1.18378e+09	1.15631e+09	1.34951e+09	1.67046e+09	1.44721e+09	1.36713e+09	1.192e+09	8.82206e+08	8.32675e+08	9.01549e+08	9.82269e+08	6.12817e+08	1.10242e+09	-0.169368	0.24024	-0.0481291	0.174848	0.000965521	0.261379
Add2	24171	adducin 2	chr4:118444594-118538505	Rattus norvegicus	protein-coding	10.2643	10.2816	9.73618	9.74084	8.8033	9.0253	0.0173333	0.00466667	0.222	FALSE	FALSE	FALSE	Q05764	Beta-adducin OS=Rattus norvegicus OX=10116 GN=Add2 PE=1 SV=4	21	10	74	80.5	211.51	1.02559e+09	7.41583e+08	1.57917e+09	2.8072e+09	3.35686e+09	1.47165e+09	8.56741e+08	1.08422e+09	8.11585e+08	7.82353e+08	1.04553e+09	1.50154e+09	2.4646e+08	1.89912e+09	5.33169e+08	2.06135e+09	1.67449e+09	2.22991e+09	1.17646	0.479913	0.234725	0.300782	1.64896	0.867625
Add3	25230	adducin 3	chr1:252147341-252255126	Rattus norvegicus	protein-coding	5.99907	5.83874	7.82496	7.84796	9.12883	8.7115	-0.160333	0.023	-0.417333	TRUE	FALSE	TRUE	Q62847	Gamma-adducin OS=Rattus norvegicus OX=10116 GN=Add3 PE=1 SV=2	3	2	3	78.8	3.91			436963	471236		924802	377426		487154	3.04368e+08	2.21961e+07	708440	6.01427e+08	2.09179e+06	905391	3.54521e+07	4.7675e+07	3.49748e+07			5.29652	2.53951	1.8992	2.94819
Adgra1	309097	adhesion G protein-coupled receptor A1	chr1:194629744-194673254	Rattus norvegicus	protein-coding	4.572	4.855	5.505	5.43433	6.38567	6.322	0.283	-0.0706667	-0.0636667	FALSE	FALSE	FALSE
Adgra2	100363275	adhesion G protein-coupled receptor A2	chr16:64932964-64971433	Rattus norvegicus	protein-coding	4.18496	4.25396	3.77556	3.83489	4.06223	3.9329	0.069	0.0593333	-0.129333	FALSE	FALSE	FALSE
Adgra3	305408	adhesion G protein-coupled receptor A3	chr14:60874719-60976341	Rattus norvegicus	protein-coding	6.87357	6.88757	6.30057	6.25324	6.44099	6.37499	0.014	-0.0473333	-0.066	FALSE	FALSE	FALSE
Adgrb1	362931	adhesion G protein-coupled receptor B1	chr7:106404844-106476902	Rattus norvegicus	protein-coding	7.59885	7.68119	8.5572	8.58554	9.04397	9.11897	0.0823333	0.0283333	0.075	FALSE	FALSE	FALSE
Adgrb2	313058	adhesion G protein-coupled receptor B2	chr5:142299190-142362540	Rattus norvegicus	protein-coding	8.25116	8.28183	8.87859	8.86225	8.83131	8.86864	0.0306667	-0.0163333	0.0373333	FALSE	FALSE	FALSE
Adgrb3	301309	adhesion G protein-coupled receptor B3	chr9:27421168-28148979	Rattus norvegicus	protein-coding	6.33172	6.36039	7.2555	7.29283	7.15439	7.38105	0.0286667	0.0373333	0.226667	FALSE	FALSE	TRUE
Adgrd1	689257	adhesion G protein-coupled receptor D1	chr12:27488908-27603714	Rattus norvegicus	protein-coding	4.26574	4.66941	4.69832	4.29465	5.96643	5.70276	0.403667	-0.403667	-0.263667	FALSE	FALSE	FALSE
Adgre1	316137	adhesion G protein-coupled receptor E1	chr9:2242476-2398000	Rattus norvegicus	protein-coding	4.97967	4.618	0.363	0.374333	0.398667	0.635667	-0.361667	0.0113333	0.237	FALSE	FALSE	FALSE
Adgre5	361383	adhesion G protein-coupled receptor E5	chr19:24397972-24418648	Rattus norvegicus	protein-coding	3.38267	3.313	2.62733	2.07367	3.349	3.14967	-0.0696667	-0.553667	-0.199333	FALSE	FALSE	FALSE
Adgrf5	245977	adhesion G protein-coupled receptor F5	chr9:17517596-17624107	Rattus norvegicus	protein-coding	0.752063	0.868397	3.10882	3.05648	1.98008	3.01175	0.116333	-0.0523333	1.03167	FALSE	FALSE	FALSE
Adgrg1	260326	adhesion G protein-coupled receptor G1	chr19:10003963-10041122	Rattus norvegicus	protein-coding	8.10614	8.03314	8.28037	8.34671	8.17417	7.82817	-0.073	0.0663333	-0.346	FALSE	FALSE	TRUE	Q8K3V3	Adhesion G-protein coupled receptor G1 OS=Rattus norvegicus OX=10116 GN=Adgrg1 PE=1 SV=1	7	4	8	77.2	17.53	7.81972e+07	5.84099e+06	2.4007e+06	2.21504e+06	1.0344e+06		1.61755e+06	2.98497e+07	3.54055e+06	2.56805e+07	1.29327e+06	376734		7.29668e+07	513814	1.48467e+08	633404	1.78151e+08	-2.76818	1.60453	-1.2574	2.20205	2.06314	4.46146
Adgrg5	307645	adhesion G protein-coupled receptor G5	chr19:10074787-10098640	Rattus norvegicus	protein-coding	6.25767	6.247	5.22667	5.33333	0.500667	0.489333	-0.0106667	0.106667	-0.0113333	FALSE	FALSE	FALSE
Adgrg6	308376	adhesion G protein-coupled receptor G6	chr1:8812889-8954239	Rattus norvegicus	protein-coding	3.35928	3.37728	1.89255	1.95222	4.08049	4.05883	0.018	0.0596667	-0.0216667	FALSE	FALSE	FALSE
Adgrl1	65096	adhesion G protein-coupled receptor L1	chr19:24202405-24244137	Rattus norvegicus	protein-coding	9.51767	9.596	9.34967	9.39467	9.19867	9.29333	0.0783333	0.045	0.0946667	FALSE	FALSE	FALSE	D4A144	Adhesion G protein-coupled receptor L1 OS=Rattus norvegicus OX=10116 GN=Adgrl1 PE=1 SV=1	3	4	12	166	23.31	2.7738e+06	8.5711e+06	1.20222e+06	7.66034e+07	2.02078e+06	7.76497e+07	5.41893e+06	7.36795e+07	3.08053e+06	7.18882e+07	1.5956e+08	488598	4.00089e+07	9.48555e+07	8.31273e+08	6.0005e+07	7.45039e+07	7.7344e+07	2.90537	1.93432	0.729327	2.96964	-1.06321	1.30702
Adgrl2	171447	adhesion G protein-coupled receptor L2	chr2:237696055-238327141	Rattus norvegicus	protein-coding	7.65267	7.69833	6.951	7.11667	5.861	5.93367	0.0456667	0.165667	0.0726667	FALSE	FALSE	FALSE	D3ZNG0	Adhesion G protein-coupled receptor L2 OS=Rattus norvegicus OX=10116 GN=Adgrl2 PE=1 SV=4	3	4	11	159.3	13.36		7.12385e+06	4.21381e+06	1.02403e+07	9.40032e+06	9.74521e+06	6.70884e+06	8.64934e+06			2.11345e+07	5.16891e+07	6.31818e+07	2.27302e+07	1.21367e+07	5.44241e+07	1.46463e+06	4.90762e+07	0.837305	0.380453	2.11733	0.670656	-0.71854	1.84923
Adgrl3	170641	adhesion G protein-coupled receptor L3	chr14:26336320-27104060	Rattus norvegicus	protein-coding	6.20079	6.24879	5.9288	6.1288	5.76694	5.90494	0.048	0.2	0.138	FALSE	FALSE	FALSE	Q9Z173	Adhesion G protein-coupled receptor L3 OS=Rattus norvegicus OX=10116 GN=Adgrl3 PE=1 SV=1	3	4	10	172.3	27.45	5.54931e+06	7.26093e+06	3.14841e+07	4.06174e+07	5.3591e+07	7.75605e+07	3.56282e+06	8.11056e+07	3.81259e+06	1.31067e+08	1.84342e+07	1.80646e+08	7.07194e+07	1.562e+07	7.35273e+06	7.97231e+07	4.85667e+07	9.09289e+07	2.35206	0.823814	2.87666	1.80829	1.81262	0.998874
Adgrv1	100362255	adhesion G protein-coupled receptor V1	chr2:11331434-11911713	Rattus norvegicus	protein-coding	3.71308	3.55974	3.85554	3.63888	4.33159	3.69959	-0.153333	-0.216667	-0.632	FALSE	FALSE	FALSE
Adh1	24172																	P06757	Alcohol dehydrogenase 1 OS=Rattus norvegicus OX=10116 GN=Adh1 PE=1 SV=3	3	1	4	39.6	6.46	1.45523e+06	1.19757e+08	1.5624e+08	1.14818e+08	9.50973e+07	5.34672e+08	6.11845e+07		107802560	2.06211e+06	6.08895e+07	9.83981e+07	8.66047e+07	6.90746e+07	3.99672e+06	1.74626e+08	576562	1.76136e+08
Adh5	100145871	alcohol dehydrogenase 5 (class III), chi polypeptide	chr2:226975184-226987591	Rattus norvegicus	protein-coding	9.26233	9.218	8.837	8.84367	8.736	8.67067	-0.0443333	0.00666667	-0.0653333	FALSE	FALSE	FALSE	P12711	Alcohol dehydrogenase class-3 OS=Rattus norvegicus OX=10116 GN=Adh5 PE=1 SV=2	35	10	146	39.6	514.98	5.95744e+08	1.19231e+09	1.26598e+09	9.76134e+08	5.87775e+08	1.43955e+09	5.99948e+08	5.34491e+08	7.22844e+08	7.31321e+08	8.31338e+08	7.89227e+08	7.05955e+08	7.63153e+08	3.31542e+08	5.95521e+08	3.64211e+08	1.18261e+09	-0.0408924	0.511631	0.349898	0.137769	0.174028	0.624415
Adhfe1	362474	alcohol dehydrogenase, iron containing, 1	chr5:9705966-9732580	Rattus norvegicus	protein-coding	1.56364	1.57597	4.30941	4.12741	6.67897	6.01897	0.0123333	-0.182	-0.66	FALSE	FALSE	TRUE
Adi1	298934	acireductone dioxygenase 1	chr6:45306885-45313847	Rattus norvegicus	protein-coding	5.07434	5.26167	5.31177	5.12677	6.23292	6.01659	0.187333	-0.185	-0.216333	FALSE	FALSE	FALSE
Adipor1	289036	adiponectin receptor 1	chr13:45859461-45879248	Rattus norvegicus	protein-coding	7.69333	7.70733	7.99367	7.952	8.00267	8.03133	0.014	-0.0416667	0.0286667	FALSE	FALSE	FALSE
Adipor2	312670	adiponectin receptor 2	chr4:152524604-152588848	Rattus norvegicus	protein-coding	8.41275	8.40675	8.16547	8.19447	7.85722	7.92555	-0.006	0.029	0.0683333	FALSE	FALSE	FALSE
Adk	25368	adenosine kinase	chr15:2863241-3246453	Rattus norvegicus	protein-coding	6.976	7.03067	7.03067	7.06667	7.84333	7.672	0.0546667	0.036	-0.171333	FALSE	FALSE	FALSE	A0A0G2JSL8	Adenosine kinase OS=Rattus norvegicus OX=10116 GN=Adk PE=1 SV=1	19	5	38	40.1	87.72	1.24723e+08	1.74191e+08	1.93108e+08	3.34789e+08	5.71277e+08	3.15009e+08	1.93615e+08	2.30623e+08	3.18973e+08	1.73919e+08	4.35378e+07	1.84512e+08	2.80269e+08	1.62651e+08	4.07799e+07	1.33694e+08	2.07241e+07	1.13945e+08	1.28134	0.332644	-1.11657	0.712639	-0.852625	1.19411
Adm	25026	adrenomedullin	chr1:164745484-164747655	Rattus norvegicus	protein-coding	2.05826	2.41626	2.29737	2.31037	5.75374	4.80708	0.358	0.013	-0.946667	FALSE	FALSE	FALSE
Adnp	64622	activity-dependent neuroprotector homeobox	chr3:156886921-156921500	Rattus norvegicus	protein-coding	7.77908	7.85341	7.55253	7.6632	7.06262	7.16196	0.0743333	0.110667	0.0993333	FALSE	FALSE	FALSE	Q9JKL8	Activity-dependent neuroprotector homeobox protein OS=Rattus norvegicus OX=10116 GN=Adnp PE=1 SV=2	4	4	24	123.5	49.82	1.39e+08	1.31155e+08	7.36349e+07	4.07807e+07	5.27592e+07	9.12047e+07	3.25374e+07	3.97842e+07	1.75135e+07	2.30747e+07	1.01023e+08	5.79322e+07	8.22243e+06	1.02672e+08	1.06275e+09	1.0349e+08	9.63349e+07	9.59904e+07	-0.924727	0.450362	0.858179	0.716065	0.0310326	2.02558
Adnp2	307236	ADNP homeobox 2	chr18:73571870-73597088	Rattus norvegicus	protein-coding	7.37249	7.16082	7.18882	7.16649	6.88902	6.94468	-0.211667	-0.0223333	0.0556667	FALSE	FALSE	FALSE
Ado	309732	2-aminoethanethiol dioxygenase	chr20:21044815-21045983	Rattus norvegicus	protein-coding	10.5646	10.619	10.289	10.2687	9.96357	9.99557	0.0543333	-0.0203333	0.032	FALSE	FALSE	FALSE
Adora1	29290	adenosine A1 receptor	chr13:45658872-45695821	Rattus norvegicus	protein-coding	5.0674	4.74173	5.75889	5.58622	6.26666	6.42399	-0.325667	-0.172667	0.157333	FALSE	FALSE	FALSE
Adora2a	25369	adenosine A2a receptor	chr20:13315848-13333386	Rattus norvegicus	protein-coding	3.01356	3.41189	3.7798	3.6798	3.48912	4.35345	0.398333	-0.1	0.864333	FALSE	FALSE	FALSE
Adora2b	29316	adenosine A2B receptor	chr10:46940394-46956772	Rattus norvegicus	protein-coding	3.96133	3.688	5.46633	5.51367	6.71933	6.19267	-0.273333	0.0473333	-0.526667	FALSE	FALSE	FALSE
Adpgk	315722	ADP-dependent glucokinase	chr8:59699400-59727352	Rattus norvegicus	protein-coding	5.64167	5.785	5.73733	5.62	5.73067	5.837	0.143333	-0.117333	0.106333	FALSE	FALSE	FALSE	G3V784	ADP-dependent glucokinase OS=Rattus norvegicus OX=10116 GN=Adpgk PE=1 SV=1	3	1	13	53.9	26.62	2.2337e+06	9.28727e+06	8.13548e+06			7.6616e+06	1.26453e+07	7.64458e+06	1.06139e+07	2.88366e+07	9.31309e+06	5.46001e+06	8.80241e+06	5.98212e+06	1.21698e+07	4.47344e+06		7.76574e+06
Adprh	25371	ADP-ribosylarginine hydrolase	chr11:62299831-62306170	Rattus norvegicus	protein-coding	7.82767	7.76467	7.499	7.465	7.727	7.55533	-0.063	-0.034	-0.171667	FALSE	FALSE	FALSE	Q02589	[Protein ADP-ribosylarginine] hydrolase OS=Rattus norvegicus OX=10116 GN=Adprh PE=1 SV=2	7	2	8	39.9	14.8	2.24598e+07	3.26681e+08	2.32814e+08	3.61478e+07	7.98672e+07	2.37832e+08	8.51386e+07	1.86309e+08	7.61063e+07	2.17022e+08	2.33309e+08	2.92005e+07	1.85831e+08	1.66814e+06	4.70225e+07	3.32295e+06	545046	6.499e+07	-0.438292	1.44748	0.0974922	1.06314	-2.31743	2.84947
Adprhl1	290880	ADP-ribosylhydrolase like 1	chr16:76283199-76298614	Rattus norvegicus	protein-coding	5.63667	5.651	4.66367	5.03167	4.64933	4.84367	0.0143333	0.368	0.194333	FALSE	FALSE	FALSE
Adprhl2																		B0K017	ADP-ribosylhydrolase like 2 (Predicted) OS=Rattus norvegicus OX=10116 GN=Adprhl2 PE=1 SV=1	4	1	3	39.4	8.27	1.80634e+06	1.33933e+06	5.79766e+07	4.07365e+07	5.56756e+07	8.85851e+06	3.68084e+07	723622	65523088			308069	1.73925e+07		4.58775e+07	4.47996e+07	571788	4.31891e+07
Adprm	287406	ADP-ribose/CDP-alcohol diphosphatase, manganese-dependent	chr10:51732073-51744635	Rattus norvegicus	protein-coding	6.26909	6.13209	6.11363	5.94696	6.12407	6.21474	-0.137	-0.166667	0.0906667	FALSE	FALSE	FALSE
Adprs	362600	ADP-ribosylserine hydrolase	chr5:138614022-138619296	Rattus norvegicus	protein-coding	9.011	9.02767	8.74233	8.73433	8.528	8.50333	0.0166667	-0.008	-0.0246667	FALSE	FALSE	FALSE
Adra1a	29412	adrenoceptor alpha 1A	chr15:40830125-40935902	Rattus norvegicus	protein-coding	2.093	2.42033	3.11467	3.03767	5.424	5.059	0.327333	-0.077	-0.365	FALSE	FALSE	FALSE
Adra1b	24173	adrenoceptor alpha 1B	chr10:28255025-28373418	Rattus norvegicus	protein-coding	3.98016	3.48949	5.23567	5.029	5.5222	5.52287	-0.490667	-0.206667	0.000666667	FALSE	FALSE	FALSE
Adra1d	29413	adrenoceptor alpha 1D	chr3:118793356-118809354	Rattus norvegicus	protein-coding	2.19758	2.14558	4.28443	3.54443	4.84184	5.19351	-0.052	-0.74	0.351667	FALSE	FALSE	FALSE
Adra2a	25083	adrenoceptor alpha 2A	chr1:253061480-253064280	Rattus norvegicus	protein-coding	10.1222	9.95718	9.75658	9.69291	10.782	10.3464	-0.165	-0.0636667	-0.435667	FALSE	FALSE	TRUE
Adra2c	24175	adrenoceptor alpha 2C	chr14:75471143-75472846	Rattus norvegicus	protein-coding	7.90933	7.86967	8.53567	8.467	8.277	8.32533	-0.0396667	-0.0686667	0.0483333	FALSE	FALSE	FALSE
Adrb1	24925	adrenoceptor beta 1	chr1:255772217-255773617	Rattus norvegicus	protein-coding	7.38133	7.16467	8.638	8.466	8.87933	9.09633	-0.216667	-0.172	0.217	FALSE	FALSE	FALSE
Adrm1	65138	ADRM1 26S proteasome ubiquitin receptor	chr3:167265435-167270197	Rattus norvegicus	protein-coding	9.37245	9.34778	9.07657	9.03124	8.94566	8.96833	-0.0246667	-0.0453333	0.0226667	FALSE	FALSE	FALSE	Q9JMB5	Proteasomal ubiquitin receptor ADRM1 OS=Rattus norvegicus OX=10116 GN=Adrm1 PE=1 SV=2	9	3	36	42.1	124.75	3.26099e+08	3.10281e+08	2.39457e+08	2.46809e+08	2.70933e+08	1.42264e+09	3.53744e+08	3.05182e+08	2.38102e+08	1.97588e+08	3.48237e+08	3.05701e+08	2.01519e+08	1.64634e+08	5.99606e+08	1.87326e+08	1.00665e+09	1.23644e+08	0.657725	0.832404	-0.096424	0.298139	0.0763494	1.09122
Adsl	315150	adenylosuccinate lyase	chr7:112479256-112503439	Rattus norvegicus	protein-coding	8.497	8.518	8.20867	8.27267	8.01467	8.106	0.021	0.064	0.0913333	FALSE	FALSE	FALSE	D3ZW08	Adenylosuccinate lyase OS=Rattus norvegicus OX=10116 GN=Adsl PE=1 SV=1	30	8	78	54.8	208.26	3.45198e+08	5.49722e+08	3.568e+08	2.79405e+08	5.34358e+08	4.43095e+08	3.17553e+08	4.79143e+08	3.00149e+08	1.66009e+08	5.05672e+08	4.25671e+08	3.49626e+08	1.03361e+08	1.51469e+08	3.50601e+08	8.66674e+07	3.49413e+08	-0.011152	0.352166	-0.117977	0.542812	0.318599	0.848603
Adss	289276	adenylosuccinate synthase	chr13:89769240-89799577	Rattus norvegicus	protein-coding	8.163	8.18233	7.83267	7.879	7.73667	7.77167	0.0193333	0.0463333	0.035	FALSE	FALSE	FALSE	D4AEP0	Adenylosuccinate synthetase isozyme 2 OS=Rattus norvegicus OX=10116 GN=Adss PE=1 SV=1	25	7	35	50.1	111.78	2.0626e+08	2.43657e+08	4.08437e+08	3.19414e+08	6.62242e+08	9.68817e+08	3.08266e+08	3.24524e+08	2.76925e+08	3.16458e+08	3.07262e+08	1.93734e+08	5.49777e+07	1.80144e+08	8.76216e+07	3.32684e+08	2.02136e+07	3.13889e+08	1.10653	0.555531	-0.185478	0.238923	0.427461	1.42315
Aebp1	305494	AE binding protein 1	chr14:80738800-80748878	Rattus norvegicus	protein-coding	2.79044	2.06944	3.89408	3.08208	5.56518	3.12918	-0.721	-0.812	-2.436	FALSE	FALSE	TRUE
Aebp2	297705	AE binding protein 2	chr4:173527881-173593100	Rattus norvegicus	protein-coding	6.07267	6.17033	5.96733	6.12867	5.99667	5.965	0.0976667	0.161333	-0.0316667	FALSE	FALSE	FALSE
Aen	361594	apoptosis enhancing nuclease	chr1:132815094-132824522	Rattus norvegicus	protein-coding	7.35426	7.38392	6.89377	6.84377	6.54085	6.64785	0.0296667	-0.05	0.107	FALSE	FALSE	FALSE
Afap1	140935	actin filament associated protein 1	chr14:74743322-74856295	Rattus norvegicus	protein-coding	9.17254	9.19221	8.7424	8.78307	8.30491	8.41725	0.0196667	0.0406667	0.112333	FALSE	FALSE	FALSE	Q8VH46	Actin filament-associated protein 1 OS=Rattus norvegicus OX=10116 GN=Afap1 PE=1 SV=1	8	6	31	80.7	70.8	2.40442e+08	7.69954e+07	2.70004e+07	1.34323e+08	8.3723e+07	3.59091e+06	1.10283e+08	4.65381e+07	8.77507e+07	3.77554e+07	2.40118e+07	2.70378e+07	1.07566e+07	4.87558e+07	1.51315e+07	1.16091e+07	5.04605e+06	1.04468e+07	-1.2099	1.87594	-1.39985	0.420513	-1.23227	0.760699
Afap1l1	291565	actin filament associated protein 1-like 1	chr18:55183786-55244174	Rattus norvegicus	protein-coding	4.8559	4.15757	3.90218	4.63918	4.09707	4.23307	-0.698333	0.737	0.136	FALSE	FALSE	FALSE
Afap1l2	292130	actin filament associated protein 1-like 2	chr1:255964238-256060828	Rattus norvegicus	protein-coding	4.76128	4.77028	4.88785	4.69785	5.71611	5.53844	0.009	-0.19	-0.177667	FALSE	FALSE	FALSE
Afdn	26955	afadin, adherens junction formation factor	chr1:53884711-54034216	Rattus norvegicus	protein-coding	7.75033	7.83467	7.44667	7.52967	6.946	7.04333	0.0843333	0.083	0.0973333	FALSE	FALSE	FALSE	F1LT10	Afadin OS=Rattus norvegicus OX=10116 GN=Afdn PE=1 SV=3	3	5	23	201	40	1.52685e+08	8.50677e+08	8.93199e+08	1.21284e+09	1.20686e+09	4.20412e+08	8.24434e+08	8.64804e+08	4.62295e+08	7.70669e+08	5.7799e+08	8.66001e+08	8.21516e+08	6.16342e+08	4.58977e+08	5.28188e+08	2.86539e+08	5.47409e+08	0.802381	0.98011	0.075644	0.338179	-0.496013	0.388116
Aff1	305152	AF4/FMR2 family, member 1	chr14:5861188-6024196	Rattus norvegicus	protein-coding	3.915	4.03567	3.855	3.77767	4.64467	4.33867	0.120667	-0.0773333	-0.306	FALSE	FALSE	FALSE
Aff2	293922	AF4/FMR2 family, member 2	chrX:147928130-148432484	Rattus norvegicus	protein-coding	6.38533	6.44067	5.552	5.61833	4.79133	5.149	0.0553333	0.0663333	0.357667	FALSE	FALSE	TRUE
Aff3	363220	AF4/FMR2 family, member 3	chr9:40399109-40856716	Rattus norvegicus	protein-coding	8.17541	8.22374	7.10328	7.21828	6.52931	6.72598	0.0483333	0.115	0.196667	FALSE	FALSE	FALSE
Aff4	303132	AF4/FMR2 family, member 4	chr10:37498825-37579751	Rattus norvegicus	protein-coding	7.82969	7.85836	7.49898	7.58865	7.13471	7.21038	0.0286667	0.0896667	0.0756667	FALSE	FALSE	FALSE
Afg1l	502479	AFG1 like ATPase	chr20:45798344-45967997	Rattus norvegicus	protein-coding	4.2693	4.20196	4.86845	4.80978	5.20603	5.18569	-0.0673333	-0.0586667	-0.0203333	FALSE	FALSE	FALSE	Q32PX9	AFG1-like ATPase OS=Rattus norvegicus OX=10116 GN=Afg1l PE=2 SV=1	2	1	9	54.5	9.13	342223	1.20303e+06	5.42979e+07	6.13206e+07	5.56594e+07	5.84984e+07	2.86782e+06	4.21629e+07	1.39839e+07	3.01114e+06	1.05579e+06	4.2759e+07	3.9011e+07	3.84171e+07	1.36845e+06	3.48585e+07	4.64225e+07	2.0547e+07
Afg3l1	361436	AFG3(ATPase family gene 3)-like 1 (S. cerevisiae)	chr19:51508612-51535773	Rattus norvegicus	protein-coding	7.553	7.59933	7.068	6.98667	6.79967	6.697	0.0463333	-0.0813333	-0.102667	FALSE	FALSE	FALSE	D3ZZ20	AFG3(ATPase family gene 3)-like 1 (S. cerevisiae) OS=Rattus norvegicus OX=10116 GN=Afg3l1 PE=1 SV=2	1	1	1	87.1	0	771468	1.89823e+06	576688	2.22439e+06	9.77947e+06	1.73732e+08		4.21899e+06			2.49847e+06	547442		954793
Afg3l2	307350	AFG3 like matrix AAA peptidase subunit 2	chr18:60954268-60999110	Rattus norvegicus	protein-coding	7.39233	7.36067	7.19667	7.32967	7.40033	7.41067	-0.0316667	0.133	0.0103333	FALSE	FALSE	FALSE	F1LN92	AFG3-like matrix AAA peptidase subunit 2 OS=Rattus norvegicus OX=10116 GN=Afg3l2 PE=1 SV=1	4	4	51	89.3	56.97	1.21017e+08	1.2781e+07	1.06943e+08	7.681e+07	7.03731e+07	1.10763e+06	6.98756e+07	5.04034e+08	2.22686e+07	7.17541e+07	4.33199e+07	2.67007e+07	2.94111e+08	1.10625e+08	8.89542e+07	3.72465e+07	3.28203e+07	4.68053e+07	-1.59602	2.2759	-1.08009	1.37747	-1.88686	0.551238
Afmid	688283	arylformamidase	chr10:103046129-103061718	Rattus norvegicus	protein-coding	2.01652	1.66519	3.53257	3.4609	4.60584	4.72718	-0.351333	-0.0716667	0.121333	FALSE	FALSE	FALSE
Aftph	305544	aftiphilin	chr14:94871429-94925625	Rattus norvegicus	protein-coding	6.84767	6.97767	6.84733	6.923	6.88433	6.95833	0.13	0.0756667	0.074	FALSE	FALSE	FALSE
Aga	290923	aspartylglucosaminidase	chr16:38504661-38516607	Rattus norvegicus	protein-coding	5.21936	5.06636	6.33222	6.23589	7.947	7.44334	-0.153	-0.0963333	-0.503667	FALSE	FALSE	TRUE
Agap1	316611	ArfGAP with GTPase domain, ankyrin repeat and PH domain 1	chr9:90039760-90475196	Rattus norvegicus	protein-coding	8.53802	8.56335	8.33573	8.43673	8.07981	8.09181	0.0253333	0.101	0.012	FALSE	FALSE	FALSE	A0A0G2K847	ArfGAP with GTPase domain, ankyrin repeat and PH domain 1 OS=Rattus norvegicus OX=10116 GN=Agap1 PE=4 SV=1	1	1	1	97.4	1.73	2.81981e+07	542131	2.70964e+07		1.31329e+06	1.31932e+06	1.62085e+06		2.4037e+06				1.47123e+06	1.18715e+06	1.99064e+06	410933	2.21032e+06	531608
Agap2	65218	ArfGAP with GTPase domain, ankyrin repeat and PH domain 2	chr7:62897282-62914295	Rattus norvegicus	protein-coding	9.26467	9.33233	10.0243	10.088	10.247	10.3093	0.0676667	0.0636667	0.0623333	FALSE	FALSE	FALSE
Agap3	362300	ArfGAP with GTPase domain, ankyrin repeat and PH domain 3	chr4:10674064-10724848	Rattus norvegicus	protein-coding	8.92952	8.93885	9.18051	9.21785	8.60892	8.72592	0.00933333	0.0373333	0.117	FALSE	FALSE	FALSE	A0A0G2JZ83	ArfGAP with GTPase domain, ankyrin repeat and PH domain 3 OS=Rattus norvegicus OX=10116 GN=Agap3 PE=4 SV=1	10	6	53	87.1	134.13	1.88006e+08	3.36203e+08	1.25372e+09	1.85241e+08	2.39159e+08	1.54493e+08	7.51523e+08	7.16965e+08	8.62621e+08	1.15412e+09	1.60956e+08	6.92066e+08	1.48984e+09	1.47639e+09	5.03643e+08	1.13626e+09	5.08172e+08	1.29534e+09	-1.17778	0.830115	-0.618049	0.855208	-0.188898	0.669229
Agbl3	500076	AGBL carboxypeptidase 3	chr4:63448789-63535538	Rattus norvegicus	protein-coding	2.99	2.992	3.26433	3.329	4.199	3.74733	0.002	0.0646667	-0.451667	FALSE	FALSE	FALSE
Agbl4	100911395	AGBL carboxypeptidase 4	chr5:125254963-126534367	Rattus norvegicus	protein-coding	3.107	2.754	2.896	2.646	3.47433	3.803	-0.353	-0.25	0.328667	FALSE	FALSE	FALSE
Agbl5	362710	AGBL carboxypeptidase 5	chr6:25472333-25492173	Rattus norvegicus	protein-coding	5.75533	5.81533	5.39633	5.28867	4.3	4.444	0.06	-0.107667	0.144	FALSE	FALSE	FALSE
Ager	81722	advanced glycosylation end product-specific receptor	chr20:4148150-4151361	Rattus norvegicus	protein-coding	4.84633	4.94867	5.10133	5.04	4.453	4.67033	0.102333	-0.0613333	0.217333	FALSE	FALSE	FALSE
Agfg1	363266	ArfGAP with FG repeats 1	chr9:84124878-84178149	Rattus norvegicus	protein-coding	7.82563	7.87263	7.51741	7.57241	7.15939	7.33706	0.047	0.055	0.177667	FALSE	FALSE	FALSE	Q4KLH5	Arf-GAP domain and FG repeat-containing protein 1 OS=Rattus norvegicus OX=10116 GN=Agfg1 PE=1 SV=1	2	1	2	58.1	5.08	1.01695e+06	545553	1.13988e+08	1.65384e+08	1.83459e+08	8.58547e+07	328516	6.03974e+08	18127260	5.13384e+08	4.46567e+08	6.30906e+08	8.01516e+08	589607	629500		6.15033e+06
Agfg2	304375	ArfGAP with FG repeats 2	chr12:19012228-19048433	Rattus norvegicus	protein-coding	6.49635	6.58335	6.12562	6.16962	5.01531	5.65364	0.087	0.044	0.638333	FALSE	FALSE	TRUE
Aggf1	310005	angiogenic factor with G patch and FHA domains 1	chr2:26619336-26646050	Rattus norvegicus	protein-coding	7.46567	7.534	7.21167	7.34167	7.28533	7.19467	0.0683333	0.13	-0.0906667	FALSE	FALSE	FALSE
Agk	502749	acylglycerol kinase	chr4:69114850-69193989	Rattus norvegicus	protein-coding	6.461	6.502	6.58333	6.633	6.497	6.68733	0.041	0.0496667	0.190333	FALSE	FALSE	FALSE
Agl	362029	amylo-alpha-1, 6-glucosidase, 4-alpha-glucanotransferase	chr2:204705053-204760966	Rattus norvegicus	protein-coding	6.81233	6.78133	6.47467	6.45633	7.05333	6.97167	-0.031	-0.0183333	-0.0816667	FALSE	FALSE	FALSE	D4AEH9	Amylo-1, 6-glucosidase, 4-alpha-glucanotransferase (Glycogen debranching enzyme, glycogen storage disease type III) (Predicted), isoform CRA_a OS=Rattus norvegicus OX=10116 GN=Agl PE=1 SV=1	1	1	1	174.2	2.09		814677	412003				1.60707e+07	748389	22366944	347473	2.20114e+06
Agmat	298607	agmatinase	chr5:154043665-154074278	Rattus norvegicus	protein-coding	3.777	3.26	2.38167	2.708	2.91967	3.11533	-0.517	0.326333	0.195667	FALSE	FALSE	FALSE
Ago1	313594	argonaute RISC component 1	chr5:138722111-138757118	Rattus norvegicus	protein-coding	7.77957	7.88857	7.62594	7.6386	7.36075	7.47275	0.109	0.0126667	0.112	FALSE	FALSE	FALSE	D4AC38	Argonaute RISC component 1 OS=Rattus norvegicus OX=10116 GN=Ago1 PE=1 SV=1	4	3	12	97.2	24.05		3.7967e+07	1.4369e+08	1.49339e+08	5.42335e+07	4.84824e+07	1.98452e+07		19854442	1.95206e+06	1.7571e+06		4.72828e+06	3.11436e+06	1.78787e+06	2.6141e+06			-0.0124294	1.09003	-3.42196	0.0759038
Ago2	59117	argonaute RISC catalytic component 2	chr7:105018202-105105120	Rattus norvegicus	protein-coding	6.0494	6.15873	5.83017	5.88917	5.77649	5.87183	0.109333	0.059	0.0953333	FALSE	FALSE	FALSE	F1LRP7	Protein argonaute-2 OS=Rattus norvegicus OX=10116 GN=Ago2 PE=1 SV=2	4	3	7	99.5	13.98	638245	1.92607e+07	3.19247e+07		3.78465e+07	1.79159e+06	1.00491e+06	683470	978938	891318	1.04906e+07	1.26932e+07		1.01045e+07		9.49408e+06	945361	2.88883e+06	0.169542	2.82553	2.4879	1.24703
Ago3	313593	argonaute RISC catalytic component 3	chr5:138632367-138714230	Rattus norvegicus	protein-coding	4.52126	4.59559	4.24505	4.41705	4.37132	4.30098	0.0743333	0.172	-0.0703333	FALSE	FALSE	FALSE
Ago4	298533	argonaute RISC component 4	chr5:138780450-138825889	Rattus norvegicus	protein-coding	5.834	5.73233	5.29133	5.393	4.41033	4.34267	-0.101667	0.101667	-0.0676667	FALSE	FALSE	FALSE
Agpat1	406165	1-acylglycerol-3-phosphate O-acyltransferase 1	chr20:4135955-4144880	Rattus norvegicus	protein-coding	7.91333	7.89367	8.13667	8.151	8.17767	8.274	-0.0196667	0.0143333	0.0963333	FALSE	FALSE	FALSE	Q6MG85	1-acyl-sn-glycerol-3-phosphate acyltransferase OS=Rattus norvegicus OX=10116 GN=Agpat1 PE=1 SV=1	7	1	1	31.7	3.88			1.75453e+06							1.94277e+07		3.59828e+07	5.42558e+07	1.52005e+07
Agpat3	294324	1-acylglycerol-3-phosphate O-acyltransferase 3	chr20:10330960-10415358	Rattus norvegicus	protein-coding	7.93776	7.95443	8.57022	8.59056	9.19673	9.11006	0.0166667	0.0203333	-0.0866667	FALSE	FALSE	FALSE	G3V648	1-acylglycerol-3-phosphate O-acyltransferase 3 OS=Rattus norvegicus OX=10116 GN=Agpat3 PE=1 SV=1	9	2	4	43.2	8.02	1.76044e+07	1.65055e+07	5.98257e+07				1.15623e+06	2.3847e+08	1.21695e+06	1.47344e+07	1.7521e+08	1.1921e+08	1.29702e+08	1.81006e+07	2.80445e+06	1.39653e+06					3.28035	2.78147
Agpat4	170919	1-acylglycerol-3-phosphate O-acyltransferase 4	chr1:48525131-48633798	Rattus norvegicus	protein-coding	7.44296	7.38296	7.792	7.75934	7.54558	7.71925	-0.06	-0.0326667	0.173667	FALSE	FALSE	FALSE	A0A0G2JWH4	1-acyl-sn-glycerol-3-phosphate acyltransferase delta OS=Rattus norvegicus OX=10116 GN=Agpat4 PE=4 SV=1	6	2	6	47.9	12.43		7.63843e+06	3.99473e+07	6.99182e+07	5.91715e+07	2.99837e+07	1.13577e+08	1.5609e+08	68948564	1.80444e+06	1.40678e+08	2.47207e+06	3.97345e+06	1.28324e+08	2.66285e+07	2.58251e+06	662530	484078	1.51353	1.25047	-3.64256	2.05233	-4.66693	1.62795
Agpat5	306582	1-acylglycerol-3-phosphate O-acyltransferase 5	chr16:70939480-70985761	Rattus norvegicus	protein-coding	7.28333	7.33033	6.73567	6.78	6.75967	6.81867	0.047	0.0443333	0.059	FALSE	FALSE	FALSE	G3V965	1-acylglycerol-3-phosphate O-acyltransferase 5 OS=Rattus norvegicus OX=10116 GN=Agpat5 PE=1 SV=2	3	1	1	41.5	1.85	1.81164e+08						522084		11602217	2.42766e+06	1.5698e+07				625780		582331
Agps	84114	alkylglycerone phosphate synthase	chr3:60747323-60845831	Rattus norvegicus	protein-coding	6.646	6.70033	6.56133	6.72867	6.44967	6.524	0.0543333	0.167333	0.0743333	FALSE	FALSE	FALSE	Q9EQR2	Alkyldihydroxyacetonephosphate synthase, peroxisomal OS=Rattus norvegicus OX=10116 GN=Agps PE=1 SV=1	4	1	2	71.5	4.34		9.31909e+06			7.72585e+06		1.0334e+06		444075		793187	1.0028e+07	1.01318e+07		915338		586388
Agrn	25592	agrin	chr5:166749306-166782212	Rattus norvegicus	protein-coding	9.28433	9.39267	9.461	9.46667	8.49367	8.67133	0.108333	0.00566667	0.177667	FALSE	FALSE	FALSE	P25304	Agrin OS=Rattus norvegicus OX=10116 GN=Agrn PE=1 SV=2	2	3	4	208.5	5.32	3.79275e+07	1.79356e+06	1.14228e+08	44801.1	174561	2.03613e+06	8.46679e+07	701392	70746860	2.60231e+06	1.99682e+06	1.73334e+06	8.19606e+07	1.01592e+08	1.21813e+08		8.70616e+06	708615	-6.29882	2.41009	-2.9552	2.26971	-5.33812	1.81701
Agrp	25582	agouti related neuropeptide	chr19:33447992-33523068	Rattus norvegicus	protein-coding	3.40375	3.75009	1.80086	1.36052	2.27019	2.46485	0.346333	-0.440333	0.194667	FALSE	FALSE	FALSE
Agt	24179	angiotensinogen	chr19:52529139-52549618	Rattus norvegicus	protein-coding	2.40231	2.35897	5.67998	5.39431	5.78068	5.81335	-0.0433333	-0.285667	0.0326667	FALSE	FALSE	FALSE
Agtpbp1	290986	ATP/GTP binding carboxypeptidase 1	chr17:5120540-5238874	Rattus norvegicus	protein-coding	8.02	8.04367	8.215	8.318	8.00467	8.18367	0.0236667	0.103	0.179	FALSE	FALSE	FALSE	A0A0G2JZV3	ATP/GTP-binding protein 1 OS=Rattus norvegicus OX=10116 GN=Agtpbp1 PE=4 SV=1	2	2	2	136.5	4.01							5.79821e+06	1.11637e+06	18127014	2.19671e+06			472165	765033		398617		941441					0.0275287	0.710988
Agtr1a	24180	angiotensin II receptor, type 1a	chr17:34173446-34226892	Rattus norvegicus	protein-coding	6.41967	6.61433	5.25967	5.26533	4.352	3.58867	0.194667	0.00566667	-0.763333	FALSE	FALSE	FALSE
Agtrap	298646	angiotensin II receptor-associated protein	chr5:158507427-158519036	Rattus norvegicus	protein-coding	3.70533	3.31233	4.54634	4.67234	5.92517	5.5145	-0.393	0.126	-0.410667	FALSE	FALSE	FALSE
Ahctf1	360886	AT hook containing transcription factor 1	chr13:91481932-91536391	Rattus norvegicus	protein-coding	6.11867	6.214	5.48933	5.69667	6.15933	5.72033	0.0953333	0.207333	-0.439	FALSE	FALSE	TRUE	A0A0G2K160	AT hook-containing transcription factor 1 OS=Rattus norvegicus OX=10116 GN=Ahctf1 PE=1 SV=1	0	1	1	255	0
Ahcy	29443	adenosylhomocysteinase	chr3:143569134-143584359	Rattus norvegicus	protein-coding	7.74236	7.8037	6.98922	7.13689	7.31268	7.13368	0.0613333	0.147667	-0.179	FALSE	FALSE	FALSE	P10760	Adenosylhomocysteinase OS=Rattus norvegicus OX=10116 GN=Ahcy PE=1 SV=3	35	14	248	47.5	605.24	1.63209e+09	3.65224e+09	9.4284e+08	2.05878e+09	1.81231e+09	1.77119e+09	1.99577e+09	3.65107e+09	1.84137e+09	2.17539e+09	3.85759e+09	2.13124e+09	2.16514e+09	9.43375e+08	1.49974e+09	2.0281e+09	1.91346e+09	1.97667e+09	0.0779149	0.571356	0.138208	0.419301	0.441434	0.34762
Ahcyl1	362013	adenosylhomocysteinase-like 1	chr2:195294149-195328586	Rattus norvegicus	protein-coding	7.934	7.974	8.27067	8.29867	9.163	8.91233	0.04	0.028	-0.250667	FALSE	FALSE	TRUE	B5DFN2	S-adenosylhomocysteine hydrolase-like protein 1 OS=Rattus norvegicus OX=10116 GN=Ahcyl1 PE=1 SV=2	22	10	63	53.7	133.68	2.11485e+08	1.08913e+08	4.73069e+06	1.27378e+07	1.90601e+08	1.62001e+08	5.9092e+08	2.17441e+08	5.56979e+08	5.21499e+08	1.10911e+08	2.01374e+08	3.94829e+08	3.69759e+08	4.03917e+08	2.49949e+08	3.41398e+08	2.32481e+08	0.617278	2.11082	-0.873086	0.800745	-0.52389	0.1743
Ahcyl2	312192	adenosylhomocysteinase-like 2	chr4:58381290-58531061	Rattus norvegicus	protein-coding	5.69633	5.73833	6.30233	6.313	6.46367	6.732	0.042	0.0106667	0.268333	FALSE	FALSE	TRUE	D3ZWL6	Adenosylhomocysteinase-like 2 OS=Rattus norvegicus OX=10116 GN=Ahcyl2 PE=1 SV=3	18	10	34	66.8	66.38	4.95255e+07	5.91399e+08	4.42447e+07	3.68221e+07	1.00924e+08	2.44013e+08	5.93469e+08	2.88229e+08	2.29915e+08	7.78631e+08	3.54867e+08	5.01745e+08	4.5704e+08	4.88804e+08	1.25638e+09	2.27746e+09	9.24938e+08	2.30612e+09	-0.171692	1.45299	0.605895	0.527069	1.37111	0.642051
Ahdc1	362617	AT hook, DNA binding motif, containing 1	chr5:145228228-145294170	Rattus norvegicus	protein-coding	6.77967	6.81533	6.34467	6.42667	6.11967	6.157	0.0356667	0.082	0.0373333	FALSE	FALSE	FALSE
Ahi1	308923	Abelson helper integration site 1	chr1:15768047-15886744	Rattus norvegicus	protein-coding	6.98	7.092	7.69867	7.67933	7.489	7.63333	0.112	-0.0193333	0.144333	FALSE	FALSE	FALSE
Ahnak	191572	AHNAK nucleoprotein	chr1:205882223-205970934	Rattus norvegicus	protein-coding	4.73672	5.13539	4.44349	4.36483	5.78845	3.92978	0.398667	-0.0786667	-1.85867	FALSE	FALSE	TRUE
Ahnak2	314478	AHNAK nucleoprotein 2	chr6:131830668-131876311	Rattus norvegicus	protein-coding	4.67227	4.81927	5.46973	5.5304	3.84298	3.87264	0.147	0.0606667	0.0296667	FALSE	FALSE	FALSE
Ahr	25690	aryl hydrocarbon receptor	chr6:52234089-52271568	Rattus norvegicus	protein-coding	4.15308	4.20808	4.10766	4.50366	4.01172	4.12039	0.055	0.396	0.108667	FALSE	FALSE	FALSE
Ahrr	498999	aryl-hydrocarbon receptor repressor	chr1:28993634-29088673	Rattus norvegicus	protein-coding	3.37767	2.95933	3.30433	4.60867	3.83667	4.53933	-0.418333	1.30433	0.702667	FALSE	FALSE	FALSE
Ahsa1	681996	activator of Hsp90 ATPase activity 1	chr6:106913296-106921347	Rattus norvegicus	protein-coding	9.755	9.77	9.64267	9.60033	9.66633	9.63833	0.015	-0.0423333	-0.028	FALSE	FALSE	FALSE	B0BN63	Activator of Hsp90 ATPase activity 1 OS=Rattus norvegicus OX=10116 GN=Ahsa1 PE=1 SV=1	30	8	128	38.1	331.78	1.00176e+09	1.26504e+09	8.82654e+08	1.46208e+09	9.78576e+08	8.06117e+08	9.7618e+08	5.59006e+08	8.58796e+08	8.62503e+08	5.42532e+08	7.07899e+08	7.38722e+08	6.29592e+08	6.72707e+08	8.69675e+08	7.25388e+08	7.94626e+08	0.0147318	0.295135	-0.166848	0.310969	0.226693	0.100913
Ahsa2	305577	activator of HSP90 ATPase homolog 2	chr14:97474465-97485725	Rattus norvegicus	protein-coding	7.43334	7.39801	6.73889	6.77122	5.42411	5.40644	-0.0353333	0.0323333	-0.0176667	FALSE	FALSE	FALSE	A0A0G2K7W5	Activator of HSP90 ATPase homolog 2 OS=Rattus norvegicus OX=10116 GN=Ahsa2 PE=1 SV=1	8	2	3	37.4	7.82	4.87612e+07	31741.3										152604				63281.6	73835.5
Ahsp	293522	alpha hemoglobin stabilizing protein	chr1:182879901-182885508	Rattus norvegicus	protein-coding	0.462053	1.44172	2.95465	2.47365	3.05047	3.1078	0.979667	-0.481	0.0573333	FALSE	FALSE	FALSE
Aida	682999	axin interactor, dorsalization associated	chr13:94940311-94967920	Rattus norvegicus	protein-coding	6.81993	6.88293	6.90961	6.97261	6.68001	6.60568	0.063	0.063	-0.0743333	FALSE	FALSE	FALSE
Aif1	29427	allograft inflammatory factor 1	chr20:3646784-3652670	Rattus norvegicus	protein-coding	4.52367	4.256	0.267667	0.172	0.253333	0.162667	-0.267667	-0.0956667	-0.0906667	FALSE	FALSE	FALSE
Aif1l	362107	allograft inflammatory factor 1-like	chr3:15229476-15254033	Rattus norvegicus	protein-coding	6.653	6.45933	6.092	5.91033	4.982	4.63767	-0.193667	-0.181667	-0.344333	FALSE	FALSE	FALSE
Aifm1	83533	apoptosis inducing factor, mitochondria associated 1	chrX:127650223-127689356	Rattus norvegicus	protein-coding	6.43633	6.433	6.039	6.052	6.16667	6.05267	-0.00333333	0.013	-0.114	FALSE	FALSE	FALSE	Q9JM53	Apoptosis-inducing factor 1, mitochondrial OS=Rattus norvegicus OX=10116 GN=Aifm1 PE=1 SV=1	6	2	7	66.7	17.3	1.46408e+08	4.85933e+07	6.65069e+07	1.04254e+07	2.07886e+08	8.14849e+07	1.51466e+06	5.47198e+06	2.4412e+06	1.53245e+06	1.48331e+07	5.30069e+07	5.14557e+07	7.23851e+06	5.02614e+07	3.84491e+06	1.10897e+06	7.89801e+06	-0.473943	1.36015	1.96535	1.5899	-3.03956	1.25036
Aifm2	361843	apoptosis inducing factor, mitochondria associated 2	chr20:29654283-29679239	Rattus norvegicus	protein-coding	4.176	4.093	5.15	4.978	5.353	4.929	-0.083	-0.172	-0.424	FALSE	FALSE	FALSE
Aifm3	303786	apoptosis inducing factor, mitochondria associated 3	chr11:83504859-83523630	Rattus norvegicus	protein-coding	3.85874	3.79608	3.35674	3.32008	3.05549	2.76983	-0.0626667	-0.0366667	-0.285667	FALSE	FALSE	FALSE
Aig1	292486	androgen-induced 1	chr1:8046430-8269276	Rattus norvegicus	protein-coding	7.05267	6.90067	7.93667	7.90367	8.07133	8.115	-0.152	-0.033	0.0436667	FALSE	FALSE	FALSE	B2RZC0	Aig1 protein OS=Rattus norvegicus OX=10116 GN=Aig1 PE=1 SV=1	5	1	1	27.2	2.86	747875		251601			3.95712e+07			1.08849e+06				1.03083e+07	3.57089e+07	3.08058e+07		294415	487109
Aim2	304987	absent in melanoma 2	chr13:85865206-85906996	Rattus norvegicus	protein-coding	3.85667	3.831	4.34867	4.58733	3.68833	3.749	-0.0256667	0.238667	0.0606667	FALSE	FALSE	FALSE	M0R7W9	Absent in melanoma 2 OS=Rattus norvegicus OX=10116 GN=Aim2 PE=4 SV=1	11	1	1	13.5	2.74	2.90931e+07		3.86317e+08														1.90657e+06
Aimp1	114632	aminoacyl tRNA synthetase complex-interacting multifunctional protein 1	chr2:221151907-221175458	Rattus norvegicus	protein-coding	8.78633	8.79767	8.17333	8.285	8.11133	8.10833	0.0113333	0.111667	-0.003	FALSE	FALSE	FALSE	Q4G079	Aminoacyl tRNA synthetase complex-interacting multifunctional protein 1 OS=Rattus norvegicus OX=10116 GN=Aimp1 PE=1 SV=1	38	8	57	34.6	176.87	3.87615e+08	1.89306e+08	7.56079e+08	4.506e+08	3.22949e+08	2.43889e+08	3.60247e+08	3.50983e+08	3.39446e+08	1.20538e+08	1.38693e+08	3.9076e+08	1.56098e+08	4.98219e+07	9.20928e+07	1.21017e+07	5.35568e+07	2.57048e+07	-0.214834	0.631078	-0.905301	0.535641	-1.80864	0.78128
Aimp2	288480	aminoacyl tRNA synthetase complex-interacting multifunctional protein 2	chr12:10701194-10710772	Rattus norvegicus	protein-coding	8.19114	8.04481	7.64616	7.57549	7.63244	7.61744	-0.146333	-0.0706667	-0.015	FALSE	FALSE	FALSE	Q32PX2	Aminoacyl tRNA synthase complex-interacting multifunctional protein 2 OS=Rattus norvegicus OX=10116 GN=Aimp2 PE=2 SV=1	18	4	30	35.4	75.65	2.66255e+08	1.76754e+08	2.82355e+08	6.18898e+07	8.24545e+07	1.69628e+08	6.91164e+07	8.52552e+07	7.09315e+07	1.97787e+08	1.06005e+08	8.02483e+07	3.42347e+07	2.09268e+07	1.232e+07	2.91732e+07	5.81789e+07	2.86607e+07	-1.31341	0.482092	0.669724	0.396378	0.8208	0.542533
Aip	282827	aryl-hydrocarbon receptor-interacting protein	chr1:201407287-201419220	Rattus norvegicus	protein-coding	7.48433	7.40033	7.23467	7.169	6.98667	7.037	-0.084	-0.0656667	0.0503333	FALSE	FALSE	FALSE	Q5FWY5	AH receptor-interacting protein OS=Rattus norvegicus OX=10116 GN=Aip PE=1 SV=1	25	6	29	37.6	67.96	8.78843e+07	1.35343e+08	2.03155e+08	6.40802e+07	7.6343e+07	6.74494e+07	8.12385e+07	1.27779e+08	7.55201e+07	4.36037e+07	5.90815e+07	2.37692e+07	2.65114e+07	4.60983e+07	5.36046e+07	7.16042e+07	1.2274e+08	6.21232e+07	-0.957495	0.356998	-1.22612	0.453235	1.01968	0.429966
Ajap1	687031	adherens junctions associated protein 1	chr5:163907846-164021004	Rattus norvegicus	protein-coding	7.06833	7.067	7.86733	7.97033	7.95333	8.23	-0.00133333	0.103	0.276667	FALSE	FALSE	TRUE
Ajm1	362083	apical junction component 1 homolog	chr3:8394942-8401559	Rattus norvegicus	protein-coding	3.72933	3.54967	4.60667	4.92	5.716	5.85067	-0.179667	0.313333	0.134667	FALSE	FALSE	FALSE
Ajuba	85265	ajuba LIM protein	chr15:28019775-28031537	Rattus norvegicus	protein-coding	4.57298	4.37664	3.75258	3.31792	4.02846	3.43279	-0.196333	-0.434667	-0.595667	FALSE	FALSE	FALSE
Ak1	24183	adenylate kinase 1	chr3:15912431-15923045	Rattus norvegicus	protein-coding	7.534	7.29133	7.41467	7.38767	7.68733	7.922	-0.242667	-0.027	0.234667	FALSE	FALSE	FALSE	P39069	Adenylate kinase isoenzyme 1 OS=Rattus norvegicus OX=10116 GN=Ak1 PE=1 SV=3	26	4	115	21.6	327.6	4.50775e+08	7.90129e+08	8.71765e+08	8.25187e+08	6.44117e+08	6.86107e+08	1.00179e+09	5.98344e+08	8.98848e+08	1.02358e+09	7.12474e+08	4.43793e+08	4.40856e+08	8.27552e+08	1.03032e+09	2.02685e+09	1.10585e+09	2.38699e+09	0.0773484	0.315178	-0.245092	0.416018	1.27706	0.498734
Ak2	24184	adenylate kinase 2	chr5:141308650-141364633	Rattus norvegicus	protein-coding	6.3529	6.44357	5.87612	5.98879	5.99807	5.76107	0.0906667	0.112667	-0.237	FALSE	FALSE	FALSE	A0A0G2JSG6	Adenylate kinase 2, mitochondrial OS=Rattus norvegicus OX=10116 GN=Ak2 PE=1 SV=1	4	1	13	25.5	30.57	1.27862e+08	1.48736e+08	1.82507e+07	2.21023e+07	1.62733e+08	1.83778e+08	3.51351e+07	6.79388e+06	2.74553e+07	3.43105e+06	1.06348e+08	5.22138e+06	9.70548e+07	2.98587e+06	1.16172e+08	3.72555e+07	3.03791e+07	4.00695e+07
Ak3	26956	adenylate kinase 3	chr1:226737472-226764647	Rattus norvegicus	protein-coding	8.01533	7.90067	8.209	8.14433	8.68767	8.48033	-0.114667	-0.0646667	-0.207333	FALSE	FALSE	FALSE	Q6P2A5	GTP:AMP phosphotransferase AK3, mitochondrial OS=Rattus norvegicus OX=10116 GN=Ak3 PE=1 SV=1	11	2	5	25.5	9.01	5.06508e+07	1.78164e+06	684258			3.63144e+07	4.17426e+06	3.21522e+06	7.65098e+07	1.20493e+08	2.87571e+08	3.08695e+06	3.40626e+07	2.1022e+06	9.74112e+07	2.36055e+07	1.27356e+08	2.51152e+07			2.23425	2.48298	1.14541	1.83299
Ak4	29223	adenylate kinase 4	chr5:116039222-116099064	Rattus norvegicus	protein-coding	6.44074	6.48707	5.89888	5.95554	6.34948	6.10114	0.0463333	0.0566667	-0.248333	FALSE	FALSE	FALSE	Q9WUS0	Adenylate kinase 4, mitochondrial OS=Rattus norvegicus OX=10116 GN=Ak4 PE=2 SV=1	5	1	1	25.2	3.36	191095	519703	2.54089e+07	856228										541665		8.91558e+06		2.12401e+06
Ak5	365985	adenylate kinase 5	chr2:241397297-241581483	Rattus norvegicus	protein-coding	4.12233	4.111	6.20433	6.414	7.60133	7.83667	-0.0113333	0.209667	0.235333	FALSE	FALSE	FALSE	M0R7U1	Adenylate kinase 5 OS=Rattus norvegicus OX=10116 GN=Ak5 PE=1 SV=1	4	2	2	63.1	2.3	2.98887e+07		3.18489e+07	6.60698e+07	4.5019e+07	5.98249e+07	599492	2.12931e+07		497321		540795				3.94541e+07		3.5232e+07	0.866334	0.172062	-2.78436	2.57596
Ak6	102238592	adenylate kinase 6	chr2:31794316-31806375	Rattus norvegicus	protein-coding	7.63867	7.64133	7.092	7.22067	6.69267	6.851	0.00266667	0.128667	0.158333	FALSE	FALSE	FALSE
Ak8	311833	adenylate kinase 8	chr3:12028895-12144468	Rattus norvegicus	protein-coding	2.98567	2.752	3.22767	3.647	4.12833	4.212	-0.233667	0.419333	0.0836667	FALSE	FALSE	FALSE
Akain1	100362606	A-kinase anchor inhibitor 1	chr9:109389654-109436029	Rattus norvegicus	protein-coding	4.09	4.316	3.892	4.42367	5.48333	5.69467	0.226	0.531667	0.211333	FALSE	FALSE	FALSE
Akap1	114124	A-kinase anchoring protein 1	chr10:73621021-73654123	Rattus norvegicus	protein-coding	7.66165	7.69498	7.1915	7.2155	6.75117	6.92517	0.0333333	0.024	0.174	FALSE	FALSE	TRUE	D4A9M6	A kinase (PRKA) anchor protein 1, isoform CRA_b OS=Rattus norvegicus OX=10116 GN=Akap1 PE=1 SV=2	3	2	6	91.8	9.1	1.47972e+06	4.05624e+07	5.63936e+07	776678	959646	1.14307e+08	1.82703e+06	5.73276e+07	2.47892e+06	6.64596e+06	1.06908e+07	4.64489e+07	2.82672e+07	1.53751e+06	1.2988e+07	385138			-1.77071	2.88809	1.22266	1.79931
Akap10	360540	A-kinase anchoring protein 10	chr10:46545464-46608768	Rattus norvegicus	protein-coding	6.007	6.043	5.89533	5.86433	5.935	5.921	0.036	-0.031	-0.014	FALSE	FALSE	FALSE
Akap11	498549	A-kinase anchoring protein 11	chr15:53911635-53956138	Rattus norvegicus	protein-coding	7.75933	7.80667	8.04733	8.117	7.98967	8.109	0.0473333	0.0696667	0.119333	FALSE	FALSE	FALSE
Akap12	83425	A-kinase anchoring protein 12	chr1:40730123-40819863	Rattus norvegicus	protein-coding	6.756	6.607	7.756	7.89533	7.296	7.388	-0.149	0.139333	0.092	FALSE	FALSE	FALSE
Akap13	293024	A-kinase anchoring protein 13	chr1:129313183-129619647	Rattus norvegicus	protein-coding	4.67233	4.82267	3.36567	3.47633	3.69467	3.463	0.150333	0.110667	-0.231667	FALSE	FALSE	FALSE
Akap17a	288526	A-kinase anchoring protein 17A	chr12:16310427-16315166	Rattus norvegicus	protein-coding	7.355	7.274	7.32867	7.168	6.76367	6.84267	-0.081	-0.160667	0.079	FALSE	FALSE	FALSE	F1MAF2	A-kinase-anchoring protein 17A OS=Rattus norvegicus OX=10116 GN=Akap17a PE=1 SV=1	3	2	2	77.5	4.49	3.26712e+06		1.07198e+07	2.96602e+07	1.12142e+07	5.94484e+07	873815				776900								2.19198	1.10525
Akap17b	313434	A kinase (PRKA) anchor protein 17B	chrX:115843263-115881597	Rattus norvegicus	protein-coding	5.33333	5.49133	5.68867	5.66033	5.311	5.39933	0.158	-0.0283333	0.0883333	FALSE	FALSE	FALSE
Akap2	298024	A-kinase anchoring protein 2	chr5:72536986-72648524	Rattus norvegicus	protein-coding	4.57404	4.5687	5.43771	5.51805	6.03304	6.12237	-0.00533333	0.0803333	0.0893333	FALSE	FALSE	FALSE
Akap3	312720	A-kinase anchoring protein 3	chr4:159688049-159714067	Rattus norvegicus	protein-coding	3.7014	3.69907	3.96792	4.17292	4.64255	5.02788	-0.00233333	0.205	0.385333	FALSE	FALSE	FALSE
Akap5	171026	A-kinase anchoring protein 5	chr6:95051527-95061075	Rattus norvegicus	protein-coding	4.45	4.95167	5.28333	5.418	7.513	7.864	0.501667	0.134667	0.351	FALSE	FALSE	FALSE
Akap6	64553	A-kinase anchoring protein 6	chr6:70184101-70624369	Rattus norvegicus	protein-coding	7.20423	7.10523	7.9068	8.03846	7.99493	8.17427	-0.099	0.131667	0.179333	FALSE	FALSE	FALSE
Akap7	361458	A-kinase anchoring protein 7	chr1:20087190-20217799	Rattus norvegicus	protein-coding	4.65367	4.821	5.518	5.69733	5.64567	5.65733	0.167333	0.179333	0.0116667	FALSE	FALSE	FALSE	A0A0A0MXX1	A-kinase anchor protein 7 isoforms delta and gamma OS=Rattus norvegicus OX=10116 GN=Akap7 PE=4 SV=1	9	3	8	39.3	13.35	3.82826e+07	8.98013e+06	3.84965e+06			2.78059e+06	4.50189e+08	2.50827e+07	221286122	1.72529e+06	568127	1.08474e+07	5.24129e+07	5.51828e+07	2.20142e+08	3.44266e+07	1.37124e+07	4.03456e+07			-5.94746	1.7635	-1.6877	0.833897
Akap8	116633	A-kinase anchoring protein 8	chr7:11316224-11332523	Rattus norvegicus	protein-coding	7.33555	7.42555	7.11289	7.08123	6.6156	6.6186	0.09	-0.0316667	0.003	FALSE	FALSE	FALSE	Q63014	A-kinase anchor protein 8 OS=Rattus norvegicus OX=10116 GN=Akap8 PE=1 SV=1	4	2	9	76.1	25.2	2.68038e+07	2.90134e+07	2.4909e+07		35052.9	3.04758e+07	2.00271e+07	1.5628e+07	8.35669e+06	2.12076e+07	1.05455e+07	1.11474e+07	343943		228733		741579	3.1203e+06	-4.69957	4.88237	-0.0230543	0.495367	2.43919	1.07746
Akap8l	299569	A-kinase anchoring protein 8 like	chr7:11332671-11362287	Rattus norvegicus	protein-coding	6.67982	6.73582	7.34344	7.24544	7.67375	7.74009	0.056	-0.098	0.0663333	FALSE	FALSE	FALSE
Akap9	246150	A-kinase anchoring protein 9	chr4:30056738-30192716	Rattus norvegicus	protein-coding	7.93367	7.95133	7.349	7.41633	6.33667	6.39833	0.0176667	0.0673333	0.0616667	FALSE	FALSE	FALSE	F1LPB4	A-kinase-anchoring protein 9 OS=Rattus norvegicus OX=10116 GN=Akap9 PE=1 SV=2	1	3	3	433.7	5.3	5.67878e+07	3.03712e+06	3.20263e+06			199974		645408						2.16804e+08		2.3534e+08		2.22885e+08
Akip1	361624	A-kinase interacting protein 1	chr1:163734730-163743648	Rattus norvegicus	protein-coding	4.75967	4.528	4.668	4.48767	4.756	4.55	-0.231667	-0.180333	-0.206	FALSE	FALSE	FALSE
Akirin1	595134	akirin 1	chr5:135989378-136004782	Rattus norvegicus	protein-coding	8.50816	8.50082	8.18304	8.3577	8.79586	8.75419	-0.00733333	0.174667	-0.0416667	FALSE	FALSE	FALSE
Akirin2	297968	akirin 2	chr5:49108231-49122566	Rattus norvegicus	protein-coding	9.17187	9.18687	8.69105	8.73838	8.4731	8.50777	0.015	0.0473333	0.0346667	FALSE	FALSE	FALSE
Akna	362530	AT-hook transcription factor	chr5:76777415-76824380	Rattus norvegicus	protein-coding	5.539	5.66967	5.07233	4.92667	5.26267	5.083	0.130667	-0.145667	-0.179667	FALSE	FALSE	FALSE
Akr1a1	78959	aldo-keto reductase family 1 member A1	chr5:130092945-130130277	Rattus norvegicus	protein-coding	12.0486	12.0136	11.9333	11.9426	11.8503	11.9546	-0.035	0.00933333	0.104333	FALSE	FALSE	FALSE	P51635	Aldo-keto reductase family 1 member A1 OS=Rattus norvegicus OX=10116 GN=Akr1a1 PE=1 SV=2	53	13	278	36.5	811.16	3.6531e+09	2.72473e+09	2.66835e+09	5.28202e+09	3.92271e+09	1.98742e+09	3.6729e+09	3.94842e+09	3.49324e+09	3.10644e+09	2.74523e+09	4.08925e+09	1.86326e+09	1.8823e+09	2.54944e+09	2.28768e+09	4.27066e+09	2.42491e+09	0.210886	0.44224	-0.179579	0.177474	0.468589	0.323283
Akr1b1	24192	aldo-keto reductase family 1 member B	chr4:62932033-62946126	Rattus norvegicus	protein-coding	8.947	8.971	8.88967	8.86833	8.77767	8.76067	0.024	-0.0213333	-0.017	FALSE	FALSE	FALSE	P07943	Aldo-keto reductase family 1 member B1 OS=Rattus norvegicus OX=10116 GN=Akr1b1 PE=1 SV=3	48	13	210	35.8	626.26	8.35165e+08	9.63674e+08	1.07634e+09	6.03307e+08	8.42178e+08	1.14746e+09	2.46252e+09	1.46689e+09	1.85063e+09	2.05984e+09	2.02831e+09	1.15888e+09	1.44254e+09	1.71834e+09	2.16229e+09	1.03787e+09	2.2632e+09	1.11144e+09	-0.190424	0.287999	-0.155121	0.348169	-0.345922	0.397349
Akr1b1-ps2	500301	aldo-keto reductase family 1, member B1 (aldose reductase), pseudogene 2	chr4:150078484-150079434	Rattus norvegicus	pseudo	9.682	9.53533	9.72433	9.73733	9.618	9.621	-0.146667	0.013	0.003	FALSE	FALSE	FALSE
Akr1b10	296972	aldo-keto reductase family 1 member B10	chr4:63038459-63060336	Rattus norvegicus	protein-coding	3.426	3.613	5.01067	5.07667	5.43067	5.58367	0.187	0.066	0.153	FALSE	FALSE	FALSE
Akr1c19	307096	aldo-keto reductase family 1, member C19	chr17:66001358-66027226	Rattus norvegicus	protein-coding	2.05854	2.16987	2.55536	1.91169	5.22898	4.15532	0.111333	-0.643667	-1.07367	FALSE	FALSE	FALSE
Akr1e2	307091	aldo-keto reductase family 1, member E2	chr17:65735909-65750441	Rattus norvegicus	protein-coding	4.95635	4.72868	4.96719	5.10652	6.02446	6.09679	-0.227667	0.139333	0.0723333	FALSE	FALSE	FALSE
Akr7a2	171445	aldo-keto reductase family 7, member A2	chr5:151552375-151560914	Rattus norvegicus	protein-coding	6.963	6.851	6.93233	6.70733	7.47433	7.25467	-0.112	-0.225	-0.219667	FALSE	FALSE	FALSE	A0A0G2K3V2	Aflatoxin B1 aldehyde reductase member 2 OS=Rattus norvegicus OX=10116 GN=Akr7a2 PE=1 SV=1	8	2	6	37.5	9.39		6.01404e+07		1.22767e+07	7.2437e+06	1.33405e+06	662622			2.66593e+08	8.88976e+07	6.01886e+07			2.19322e+06	1.08829e+06	2.32159e+06
Akt1	24185	AKT serine/threonine kinase 1	chr6:131713716-131735319	Rattus norvegicus	protein-coding	9.31849	9.28715	8.96171	8.99205	8.31062	8.32362	-0.0313333	0.0303333	0.013	FALSE	FALSE	FALSE	P47196	RAC-alpha serine/threonine-protein kinase OS=Rattus norvegicus OX=10116 GN=Akt1 PE=1 SV=1	16	6	14	55.7	25.92	6.71043e+07	3.51783e+07	4.11135e+06		3.00376e+07	1.6868e+07	2.15017e+07	5.07561e+06	4.19845e+07	2.61707e+07	1.98205e+08	1.27419e+07				2.58226e+06	4.54163e+06	1.94133e+06	0.0776021	1.28687	1.2835	1.48788
Akt1s1	292887	AKT1 substrate 1	chr1:95333186-95339678	Rattus norvegicus	protein-coding	7.42033	7.31933	7.273	7.047	7.216	7.06533	-0.101	-0.226	-0.150667	FALSE	FALSE	FALSE	D3ZH75	AKT1 substrate 1 OS=Rattus norvegicus OX=10116 GN=Akt1s1 PE=1 SV=1	12	2	2	27.6	6.54	4.8032e+07	3.66126e+06		587389	486038	1.49466e+06	2.30562e+06	1.07831e+07	16076568	4.0743e+06	2.74903e+06	820349	4.4315e+06	906438	706476	842909		876230	-4.13868	1.92318	-1.81432	1.10169	-0.720181	0.83009
Akt2	25233	AKT serine/threonine kinase 2	chr1:82877228-82933828	Rattus norvegicus	protein-coding	7.75449	7.79149	7.20871	7.26138	7.76539	7.55839	0.037	0.0526667	-0.207	FALSE	FALSE	TRUE
Akt3	29414	AKT serine/threonine kinase 3	chr13:88943708-89225831	Rattus norvegicus	protein-coding	9.405	9.51667	9.21902	9.41035	9.0516	9.26794	0.111667	0.191333	0.216333	FALSE	FALSE	FALSE	Q63484	RAC-gamma serine/threonine-protein kinase OS=Rattus norvegicus OX=10116 GN=Akt3 PE=2 SV=2	22	7	13	55.8	29.62	4.07798e+07	2.16071e+06	3.47638e+06	2.54949e+07	5.91948e+08	3.94054e+07	1.01382e+08	2.76246e+07	1.72184e+08	1.26165e+08	7.02773e+07	7.52986e+07	6.25087e+06	8.98272e+06	1.52449e+07	1.42893e+07	2.86252e+06	1.97132e+07	3.64097	1.93381	0.156451	0.828274	-0.0287413	0.938551
Aktip	291906	AKT interacting protein	chr19:15866811-15877123	Rattus norvegicus	protein-coding	7.86	7.82167	7.85767	7.89467	7.672	7.678	-0.0383333	0.037	0.006	FALSE	FALSE	FALSE
Alad	25374	aminolevulinate dehydratase	chr5:75961993-75972334	Rattus norvegicus	protein-coding	7.122	7.034	6.71433	6.74967	5.99133	6.129	-0.088	0.0353333	0.137667	FALSE	FALSE	FALSE	P06214	Delta-aminolevulinic acid dehydratase OS=Rattus norvegicus OX=10116 GN=Alad PE=1 SV=1	13	3	41	36	103.57	4.01508e+07	1.53231e+08	1.05952e+08	2.37757e+08	1.75655e+08	1.36758e+08	7.99501e+07	1.25721e+08	8.35592e+07	1.86681e+07	6.84643e+07	2.07106e+08	1.04867e+08	1.7993e+08	1.07944e+08	9.19684e+07	1.18325e+07	1.53985e+08	1.04375	0.620674	-0.555276	1.02458	-1.20115	1.15857
Alas1	65155	5'-aminolevulinate synthase 1	chr8:106876514-106889852	Rattus norvegicus	protein-coding	6.76933	6.76	6.614	6.57867	7.206	7.217	-0.00933333	-0.0353333	0.011	FALSE	FALSE	FALSE
Alb	24186	albumin	chr14:17607397-17622814	Rattus norvegicus	protein-coding	0.460667	0.816667	0.678333	1.24667	4.17933	3.51733	0.356	0.568333	-0.662	FALSE	FALSE	FALSE	A0A0G2JSH5	Serum albumin OS=Rattus norvegicus OX=10116 GN=Alb PE=1 SV=1	11	7	557	68.7	1719.57	3.42339e+10	1.58686e+10	1.65961e+10	2.38843e+10	2.04452e+10	1.49895e+10	5.41668e+09	6.46779e+09	9.37077e+09	8.36076e+09	1.7285e+10	1.35624e+10	2.25113e+10	2.64749e+10	2.67924e+10	1.19953e+10	1.79587e+10	1.29448e+10	-0.100222	0.410173	0.859259	0.386171	-0.839189	0.196109
Alcam	79559	activated leukocyte cell adhesion molecule	chr11:48336123-48536296	Rattus norvegicus	protein-coding	8.083	8.09467	8.14967	8.22767	8.40433	8.44633	0.0116667	0.078	0.042	FALSE	FALSE	FALSE	O35112	CD166 antigen OS=Rattus norvegicus OX=10116 GN=Alcam PE=1 SV=1	19	9	147	65	421.92	1.24865e+08	6.40264e+08	3.93496e+08	2.59806e+08	3.04061e+08	3.35937e+08	5.7427e+08	7.88214e+08	4.61847e+08	1.03219e+09	3.72281e+08	9.22122e+08	1.04982e+09	1.58568e+09	1.41368e+09	1.45859e+09	1.05976e+09	1.69955e+09	-0.0818	0.707372	0.25375	0.516697	0.0529222	0.267818
Aldh16a1	361571	aldehyde dehydrogenase 16 family, member A1	chr1:95626727-95639808	Rattus norvegicus	protein-coding	5.42127	5.34327	5.48517	5.40784	5.47117	5.45051	-0.078	-0.0773333	-0.0206667	FALSE	FALSE	FALSE
Aldh18a1	361755	aldehyde dehydrogenase 18 family, member A1	chr1:239375657-239407967	Rattus norvegicus	protein-coding	8.12067	8.19133	7.963	7.81233	7.55167	7.54933	0.0706667	-0.150667	-0.00233333	FALSE	FALSE	FALSE	D3ZIE9	Delta-1-pyrroline-5-carboxylate synthase OS=Rattus norvegicus OX=10116 GN=Aldh18a1 PE=3 SV=1	23	14	94	87.3	230.61	7.63493e+08	6.91249e+08	1.07962e+09	1.1638e+09	7.16871e+08	7.95173e+08	3.96067e+08	7.67967e+08	2.29574e+08	5.14058e+08	2.9445e+08	7.14673e+08	2.79227e+08	1.00511e+08	3.16653e+07	1.23064e+08	4.83592e+08	1.27096e+08	0.0731577	0.288403	0.210497	0.626952	1.02978	1.11628
Aldh1a1	24188	aldehyde dehydrogenase 1 family, member A1	chr1:218000470-218152962	Rattus norvegicus	protein-coding	3.29696	3.25462	3.02134	3.14934	5.50367	5.013	-0.0423333	0.128	-0.490667	FALSE	FALSE	FALSE
Aldh1a2	116676																	Q63639	Retinal dehydrogenase 2 OS=Rattus norvegicus OX=10116 GN=Aldh1a2 PE=1 SV=2	4	2	2	56.6	2.48						9.73734e+06	3.74481e+07	632483	12951177		8.86932e+06					4.04887e+06		6.12943e+06
Aldh1a7	29651																	P13601	Aldehyde dehydrogenase, cytosolic 1 OS=Rattus norvegicus OX=10116 GN=Aldh1a7 PE=1 SV=2	4	2	4	54.5	7.97		3.58069e+06		1.68921e+08	1.1976e+08	2.81324e+08	1.4926e+08	3.79768e+07	155453856	6.9548e+07	2.48007e+07	1.62209e+07	2.93047e+06	2.83156e+06	2.41178e+08	786561	1.39217e+08	647287			-1.65902	0.91396	-1.60646	3.31237
Aldh1b1	298079	aldehyde dehydrogenase 1 family, member B1	chr5:60063370-60068378	Rattus norvegicus	protein-coding	5.89267	5.80333	6.38633	6.59333	6.30167	6.31167	-0.0893333	0.207	0.01	FALSE	FALSE	FALSE
Aldh1l1	64392	aldehyde dehydrogenase 1 family, member L1	chr4:123059989-123106471	Rattus norvegicus	protein-coding	4.28842	3.69875	6.38543	6.39276	4.09649	4.26982	-0.589667	0.00733333	0.173333	TRUE	FALSE	FALSE	P28037	Cytosolic 10-formyltetrahydrofolate dehydrogenase OS=Rattus norvegicus OX=10116 GN=Aldh1l1 PE=1 SV=3	20	13	45	98.8	95.09	8.5924e+06	8.56633e+07	6.55941e+07	6.02333e+08	1.78859e+08	1.55676e+08	1.25233e+09	3.82974e+08	7.58271e+08	2.24889e+08	3.5421e+08	1.81265e+08	1.13518e+08	6.95359e+07	4.3666e+08	1.57546e+08	4.98264e+07	7.83031e+07	2.81345	1.2173	-1.55153	0.571412	-0.829121	0.928096
Aldh1l2	299699	aldehyde dehydrogenase 1 family, member L2	chr7:20254196-20305793	Rattus norvegicus	protein-coding	7.33837	7.2997	5.91811	5.65678	2.21889	2.08223	-0.0386667	-0.261333	-0.136667	FALSE	FALSE	FALSE	D3ZTP0	10-formyltetrahydrofolate dehydrogenase OS=Rattus norvegicus OX=10116 GN=Aldh1l2 PE=1 SV=3	13	10	34	101.7	62.06	6.79338e+07	7.08465e+06	1.04583e+08	1.3016e+08	1.29507e+07	1.31022e+07	1.35899e+08	3.10042e+07	1.22467e+08	6.77699e+07	2.19506e+07	7.11736e+07	3.27943e+06	1.30061e+08	1.6777e+06	1.05957e+07	5.82472e+08	6.69958e+06	-0.396144	1.63577	-0.761669	0.882735	1.95085	2.82719
Aldh2	29539	aldehyde dehydrogenase 2 family member	chr12:34949549-34982527	Rattus norvegicus	protein-coding	6.30749	6.17682	7.17835	7.24135	8.55583	8.05683	-0.130667	0.063	-0.499	FALSE	FALSE	TRUE	F1LN88	Aldehyde dehydrogenase, mitochondrial OS=Rattus norvegicus OX=10116 GN=Aldh2 PE=1 SV=2	24	11	86	56.5	191.67	9.19743e+08	5.7828e+08	1.07371e+08	1.71352e+08	1.24653e+08	2.03646e+08	4.22761e+08	1.22792e+08	4.49255e+08	8.38622e+08	8.54582e+08	7.07345e+08	5.92834e+08	8.25451e+08	6.24211e+08	4.62725e+08	4.29688e+08	4.14924e+08	-1.23822	0.963926	1.48069	0.615825	-0.629519	0.155427
Aldh3a2	65183	aldehyde dehydrogenase 3 family, member A2	chr10:45928313-45949366	Rattus norvegicus	protein-coding	7.32388	7.28054	7.27567	7.36833	7.5054	7.49174	-0.0433333	0.0926667	-0.0136667	FALSE	FALSE	FALSE	G3V9W6	Aldehyde dehydrogenase OS=Rattus norvegicus OX=10116 GN=Aldh3a2 PE=1 SV=1	2	1	13	54.1	28.69	4.78039e+07	5.72956e+07	1.76018e+08	14299.2		471475	6.78207e+07	7.17815e+07	4.52903e+07	6.00237e+07	1.05827e+08	9.75834e+07	4.80424e+07	9.03162e+07	4.41734e+07	5.04439e+07	1.13536e+08	6.01371e+07
Aldh3b1	309147	aldehyde dehydrogenase 3 family, member B1	chr1:201145309-201162675	Rattus norvegicus	protein-coding	2.50933	2.72567	3.378	2.93933	4.25167	4.23233	0.216333	-0.438667	-0.0193333	FALSE	FALSE	FALSE
Aldh4a1	641316	aldehyde dehydrogenase 4 family, member A1	chr5:151880002-151905491	Rattus norvegicus	protein-coding	5.51767	5.20167	5.865	5.98533	6.265	6.27633	-0.316	0.120333	0.0113333	FALSE	FALSE	FALSE	A0A0G2JVM0	Multifunctional fusion protein OS=Rattus norvegicus OX=10116 GN=Aldh4a1 PE=1 SV=1	9	4	18	61.8	42.95	2.38658e+08	2.63666e+08	1.55025e+08	3.96793e+08	3.28127e+08	4.37911e+08	9.89682e+07	1.02907e+08	70492931	4.83688e+07	1.0162e+08	3.4535e+07	2.05134e+07	1.40303e+08	1.15987e+08	3.71351e+07	8.8549e+07	3.19352e+07	0.84904	0.264988	-0.693487	0.491508	-0.556174	0.994444
Aldh5a1	291133	aldehyde dehydrogenase 5 family, member A1	chr17:40132339-40158677	Rattus norvegicus	protein-coding	6.07568	6.06768	6.79327	6.79027	7.96456	7.88123	-0.008	-0.003	-0.0833333	FALSE	FALSE	FALSE	P51650	Succinate-semialdehyde dehydrogenase, mitochondrial OS=Rattus norvegicus OX=10116 GN=Aldh5a1 PE=1 SV=2	9	3	26	56.1	67.69	1.80378e+08	1.77293e+08	2.02621e+07		100825	1.67479e+06	1.70902e+08	2.01805e+08	9.07416e+07	1.14815e+08	1.58139e+08	5.60073e+07	7.17381e+07	7.20017e+07	1.64424e+08	8.46969e+07	1.39113e+08	1.45703e+08	-7.71825	2.28158	-0.54059	0.565184	0.338443	0.470259
Aldh6a1	81708	aldehyde dehydrogenase 6 family, member A1	chr6:104077975-104098636	Rattus norvegicus	protein-coding	5.44065	5.25665	6.91267	6.894	7.93578	7.44645	-0.184	-0.0186667	-0.489333	FALSE	FALSE	TRUE	G3V7J0	Aldehyde dehydrogenase family 6, subfamily A1, isoform CRA_b OS=Rattus norvegicus OX=10116 GN=Aldh6a1 PE=1 SV=1	19	10	56	57.7	167.52	1.40861e+08	8.44328e+08	1.97413e+08	3.06067e+08	1.28422e+08	1.87064e+08	1.48422e+09	2.39098e+08	2.39638e+08	3.48303e+08	3.5526e+08	3.71783e+08	5.34224e+08	3.11985e+08	9.65114e+08	3.80228e+08	3.22407e+08	4.04869e+08	-0.558338	0.871662	-0.29547	0.877912	-0.565472	0.480587
Aldh7a1	291450	aldehyde dehydrogenase 7 family, member A1	chr18:50003242-50042193	Rattus norvegicus	protein-coding	7.11062	7.02329	7.34524	7.36158	8.18229	7.82529	-0.0873333	0.0163333	-0.357	FALSE	FALSE	TRUE	Q64057	Alpha-aminoadipic semialdehyde dehydrogenase OS=Rattus norvegicus OX=10116 GN=Aldh7a1 PE=1 SV=2	11	5	19	58.7	46.75	3.79345e+07	2.49367e+08	1.22173e+08	8.33379e+07	7.86218e+07	6.49636e+07	8.89882e+07	9.16165e+07	121804301	2.73022e+08	8.53597e+07	5.06517e+07	7.58511e+06	1.37079e+08	4.71578e+07	1.25373e+08	1.2745e+08	3.27755e+07	-0.480341	0.799272	0.0831322	0.73268	1.13898	1.38126
Aldh9a1	64040	aldehyde dehydrogenase 9 family, member A1	chr13:79505738-79522539	Rattus norvegicus	protein-coding	7.46678	7.36411	7.36064	7.44131	7.72894	7.43861	-0.102667	0.0806667	-0.290333	FALSE	FALSE	TRUE	Q9JLJ3	4-trimethylaminobutyraldehyde dehydrogenase OS=Rattus norvegicus OX=10116 GN=Aldh9a1 PE=1 SV=1	18	6	46	53.6	128.47	1.15258e+09	5.10379e+08	1.67673e+08	3.90121e+08	3.15258e+08	3.60925e+08	8.24589e+08	6.5081e+08	9.06069e+08	9.32091e+08	8.20202e+08	2.79323e+08	8.47683e+08	8.07969e+07	7.87844e+08	1.77064e+08	7.56103e+07	1.74537e+08	-0.383954	0.811036	-0.395716	0.569335	-1.50978	1.18485
Aldoa	24189	aldolase, fructose-bisphosphate A	chr1:181402275-181407476	Rattus norvegicus	protein-coding	8.588	8.59267	9.01067	8.98567	9.965	9.89033	0.00466667	-0.025	-0.0746667	FALSE	FALSE	FALSE	P05065	Fructose-bisphosphate aldolase A OS=Rattus norvegicus OX=10116 GN=Aldoa PE=1 SV=2	80	25	919	39.3	3570.85	4.62621e+09	7.10093e+09	4.68677e+09	3.79397e+09	3.49484e+09	1.4498e+10	9.62354e+09	9.06396e+09	7.77747e+09	1.01596e+10	9.40912e+09	9.10714e+09	1.35512e+10	1.05464e+10	1.63392e+10	9.69455e+09	2.05439e+10	1.04963e+10	0.106763	0.695601	0.119939	0.102744	-0.053221	0.389319
Aldoc	24191	aldolase, fructose-bisphosphate C	chr10:63217477-63221066	Rattus norvegicus	protein-coding	8.13742	7.84242	10.3267	10.2511	11.149	11.0507	-0.295	-0.0756667	-0.0983333	TRUE	FALSE	FALSE	A0A0G2K3Q6	Fructose-bisphosphate aldolase OS=Rattus norvegicus OX=10116 GN=Aldoc PE=1 SV=1	68	22	746	40.5	2768.9	2.25827e+09	2.03497e+09	2.04655e+09	1.67708e+09	2.00867e+09	2.03392e+09	5.54153e+09	5.11355e+09	4.76804e+09	5.09209e+09	3.95715e+09	3.95972e+09	4.12729e+09	5.19139e+09	5.71068e+09	4.31473e+09	6.02034e+09	4.46913e+09	-0.152324	0.102288	-0.253297	0.136359	-0.0252885	0.206315
Alg1	360475	ALG1, chitobiosyldiphosphodolichol beta-mannosyltransferase	chr10:10346541-10356779	Rattus norvegicus	protein-coding	5.61133	5.64	5.52633	5.47933	5.54133	5.626	0.0286667	-0.047	0.0846667	FALSE	FALSE	FALSE
Alg10	245960	ALG10, alpha-1,2-glucosyltransferase	chr7:121335042-121340308	Rattus norvegicus	protein-coding	7.65767	7.802	7.535	7.56333	7.128	7.25767	0.144333	0.0283333	0.129667	FALSE	FALSE	FALSE
Alg11	361174	ALG11, alpha-1,2-mannosyltransferase	chr16:69940540-69951617	Rattus norvegicus	protein-coding	7.48423	7.43623	7.43308	7.37041	7.52862	7.65529	-0.048	-0.0626667	0.126667	FALSE	FALSE	FALSE
Alg12	315212	ALG12, alpha-1,6-mannosyltransferase	chr7:119895112-119909488	Rattus norvegicus	protein-coding	5.759	5.742	5.72733	5.536	5.66867	5.74867	-0.017	-0.191333	0.08	FALSE	FALSE	FALSE
Alg13	300284	ALG13, UDP-N-acetylglucosaminyltransferase subunit	chrX:107885039-107906264	Rattus norvegicus	protein-coding	7.15933	7.04667	7.25333	7.27067	7.10967	7.15033	-0.112667	0.0173333	0.0406667	FALSE	FALSE	FALSE
Alg14	362031	ALG14, UDP-N-acetylglucosaminyltransferase subunit	chr2:209368285-209445425	Rattus norvegicus	protein-coding	5.72133	5.78133	5.82933	5.77033	5.97033	6.008	0.06	-0.059	0.0376667	FALSE	FALSE	FALSE
Alg2	313231	ALG2, alpha-1,3/1,6-mannosyltransferase	chr5:61768738-61773297	Rattus norvegicus	protein-coding	10.7917	10.7473	11.2467	11.0757	10.9737	10.921	-0.0443333	-0.171	-0.0526667	FALSE	FALSE	FALSE	G3V6U3	ALG2, alpha-1,3/1,6-mannosyltransferase OS=Rattus norvegicus OX=10116 GN=Alg2 PE=1 SV=1	33	11	88	47.3	225.72	4.03479e+08	2.77223e+08	3.08918e+08	1.00205e+09	5.97053e+08	6.89666e+08	4.63543e+08	5.93979e+08	6.48917e+08	5.10682e+08	3.49693e+08	5.80393e+08	3.44392e+08	3.78389e+08	2.67391e+08	9.03161e+08	1.15052e+09	1.05561e+09	1.19262	0.274652	-0.261869	0.263167	1.65878	0.181153
Alg3	287983	ALG3, alpha-1,3- mannosyltransferase	chr11:80300487-80306014	Rattus norvegicus	protein-coding	6.504	6.47533	6.50533	6.32767	6.54833	6.60067	-0.0286667	-0.177667	0.0523333	FALSE	FALSE	FALSE
Alg5	295051	ALG5, dolichyl-phosphate beta-glucosyltransferase	chr2:138936998-138951228	Rattus norvegicus	protein-coding	6.51867	6.32967	6.45267	6.394	6.35667	6.302	-0.189	-0.0586667	-0.0546667	FALSE	FALSE	FALSE
Alg6	362547	ALG6, alpha-1,3-glucosyltransferase	chr5:114404972-114454440	Rattus norvegicus	protein-coding	4.473	4.80133	4.50967	4.59633	4.56833	4.74367	0.328333	0.0866667	0.175333	FALSE	FALSE	FALSE
Alg8	293129	ALG8, alpha-1,3-glucosyltransferase	chr1:151684344-151704310	Rattus norvegicus	protein-coding	5.109	5.09933	4.77233	4.74967	4.293	4.41967	-0.00966667	-0.0226667	0.126667	FALSE	FALSE	FALSE
Alg9	367083	ALG9, alpha-1,2-mannosyltransferase	chr8:51117057-51188790	Rattus norvegicus	protein-coding	6.6	6.68733	6.56733	6.54533	6.00867	6.15433	0.0873333	-0.022	0.145667	FALSE	FALSE	FALSE
Alk	266802	ALK receptor tyrosine kinase	chr6:22879653-23599636	Rattus norvegicus	protein-coding	2.67745	3.26245	3.96886	3.69853	3.69619	3.53653	0.585	-0.270333	-0.159667	FALSE	FALSE	FALSE
Alkal2	679566	ALK and LTK ligand 2	chr6:47495645-47505235	Rattus norvegicus	protein-coding	3.3575	3.21283	3.14236	2.6397	3.86242	3.19575	-0.144667	-0.502667	-0.666667	FALSE	FALSE	FALSE
Alkbh1	362766	alkB homolog 1, histone H2A dioxygenase	chr6:107068309-107088779	Rattus norvegicus	protein-coding	6.8395	6.78883	6.53992	6.42359	6.24921	6.11788	-0.0506667	-0.116333	-0.131333	FALSE	FALSE	FALSE
Alkbh2	304578	alkB homolog 2, alpha-ketoglutarate-dependent dioxygenase	chr12:42494187-42500929	Rattus norvegicus	protein-coding	5.55533	5.68533	5.08233	5.09	5.06233	4.922	0.13	0.00766667	-0.140333	FALSE	FALSE	FALSE
Alkbh3	362169	alkB homolog 3, alpha-ketoglutarate-dependent dioxygenase	chr3:79939515-79972820	Rattus norvegicus	protein-coding	6.20133	6.258	6.21167	6.24267	6.346	6.28467	0.0566667	0.031	-0.0613333	FALSE	FALSE	FALSE
Alkbh4	288587	alkB homolog 4, lysine demethylase	chr12:20524030-20529947	Rattus norvegicus	protein-coding	6.23613	6.17013	5.95628	5.77894	5.70203	5.6427	-0.066	-0.177333	-0.0593333	FALSE	FALSE	FALSE
Alkbh5	303193	alkB homolog 5, RNA demethylase	chr10:45344888-45366331	Rattus norvegicus	protein-coding	7.28782	7.38315	7.20658	7.25492	7.16339	7.23039	0.0953333	0.0483333	0.067	FALSE	FALSE	FALSE
Alkbh6	292780	alkB homolog 6	chr1:85563511-85568977	Rattus norvegicus	protein-coding	4.26733	4.49467	4.02767	3.82867	3.943	3.65667	0.227333	-0.199	-0.286333	FALSE	FALSE	FALSE
Alkbh7	679944	alkB homolog 7	chr9:1838886-1841044	Rattus norvegicus	protein-coding	6.496	6.442	6.41433	6.27733	6.50767	6.51933	-0.054	-0.137	0.0116667	FALSE	FALSE	FALSE
Alkbh8	366783	alkB homolog 8, tRNA methyltransferase	chr6:378779-449382	Rattus norvegicus	protein-coding	5.76446	5.79479	5.51205	5.50305	5.20286	5.4232	0.0303333	-0.009	0.220333	FALSE	FALSE	FALSE
Alms1	297408	ALMS1, centrosome and basal body associated protein	chr4:118125581-118226005	Rattus norvegicus	protein-coding	5.36226	5.43626	4.92443	5.06943	5.04401	5.02001	0.074	0.145	-0.024	FALSE	FALSE	FALSE
Alox12	287454	arachidonate 12-lipoxygenase, 12S type	chr10:54958263-54970542	Rattus norvegicus	protein-coding	4.25833	4.51767	3.613	3.31433	3.43733	3.34133	0.259333	-0.298667	-0.096	FALSE	FALSE	FALSE
Alox15	81639	arachidonate 15-lipoxygenase	chr10:55060169-55068885	Rattus norvegicus	protein-coding	4.17356	4.08056	1.65964	1.83398	1.47352	1.37185	-0.093	0.174333	-0.101667	FALSE	FALSE	FALSE
Aloxe3	287424	arachidonate lipoxygenase 3	chr10:53830219-53854328	Rattus norvegicus	protein-coding	3.52997	3.6173	4.5175	4.54017	4.53546	4.49512	0.0873333	0.0226667	-0.0403333	FALSE	FALSE	FALSE
Alpg	367308	alkaline phosphatase, germ cell	chr9:87748721-87761500	Rattus norvegicus	protein-coding	4.47567	4.44	4.22133	3.973	2.94967	2.977	-0.0356667	-0.248333	0.0273333	FALSE	FALSE	FALSE
Alpk1	310879	alpha-kinase 1	chr2:216126939-216247180	Rattus norvegicus	protein-coding	3.69267	3.62267	4.33	4.32233	3.737	4.10333	-0.07	-0.00766667	0.366333	FALSE	FALSE	FALSE
Alpk2	498875	alpha-kinase 2	chr18:58775603-58906150	Rattus norvegicus	protein-coding	3.68267	3.56967	2.32267	2.25067	1.34967	1.462	-0.113	-0.072	0.112333	FALSE	FALSE	FALSE
Alpl	25586	alkaline phosphatase, biomineralization associated	chr5:149951397-150006424	Rattus norvegicus	protein-coding	4.17228	4.36928	5.09111	5.18811	3.64491	3.82625	0.197	0.097	0.181333	FALSE	FALSE	FALSE
Alpp	100359675	alkaline phosphatase, placental	chr9:87765846-87768606	Rattus norvegicus	protein-coding	3.82333	4.08333	2.53	3.557	2.003	2.44233	0.26	1.027	0.439333	FALSE	FALSE	FALSE
Als2	363235	alsin Rho guanine nucleotide exchange factor ALS2	chr9:60613182-60686394	Rattus norvegicus	protein-coding	6.25233	6.274	6.46167	6.48467	6.362	6.37267	0.0216667	0.023	0.0106667	FALSE	FALSE	FALSE
Als2cl	316017	ALS2 C-terminal like	chr8:110863753-110884434	Rattus norvegicus	protein-coding	4.562	4.45133	4.313	4.386	5.304	4.424	-0.110667	0.073	-0.88	FALSE	FALSE	TRUE
Alx3	365900																	F1LN97	ALX homeobox 3 (Fragment) OS=Rattus norvegicus OX=10116 GN=Alx3 PE=4 SV=2	3	1	1	27.7	0	4.26487e+07		1.22376e+07				3.17926e+07	3.81253e+07	17575248	8.31788e+06		6.53173e+07	3.63833e+07	2.66967e+07	664951	8.915e+06	3.22188e+07	7.05942e+06
Alyref	690585	Aly/REF export factor	chr10:105871306-105875076	Rattus norvegicus	protein-coding	8.34933	8.337	7.895	7.86267	7.41933	7.30333	-0.0123333	-0.0323333	-0.116	FALSE	FALSE	FALSE	D3ZXH7	Aly/REF export factor OS=Rattus norvegicus OX=10116 GN=Alyref PE=1 SV=1	34	3	108	19.9	393	7.62863e+08	9.13095e+08	9.72962e+08	5.33479e+08	1.05799e+09	1.23477e+09	8.00177e+08	7.40879e+08	8.0689e+08	1.03422e+09	8.54295e+08	1.05205e+09	1.04274e+09	3.66541e+08	5.06754e+08	9.89454e+08	9.03327e+08	1.07126e+09	0.0134273	0.386595	0.31947	0.103957	0.768518	0.451422
Amacr	25284	alpha-methylacyl-CoA racemase	chr2:59946158-59958255	Rattus norvegicus	protein-coding	6.313	6.25267	6.58567	6.355	6.76567	6.661	-0.0603333	-0.230667	-0.104667	FALSE	FALSE	FALSE
Ambra1	59319	autophagy and beclin 1 regulator 1	chr3:77700936-77890221	Rattus norvegicus	protein-coding	7.00158	7.04825	6.70585	6.70452	6.61813	6.65646	0.0466667	-0.00133333	0.0383333	FALSE	FALSE	FALSE
Amd1	81640	adenosylmethionine decarboxylase 1	chr20:43695783-43711476	Rattus norvegicus	protein-coding	9.337	9.30633	8.60967	8.707	8.86933	8.74667	-0.0306667	0.0973333	-0.122667	FALSE	FALSE	FALSE
Amd1-ps2	309358	adenosylmethionine decarboxylase 1, pseudogene 2	chrX:149273397-149276440	Rattus norvegicus	pseudo	4.82167	4.62633	4.55333	4.214	3.892	3.902	-0.195333	-0.339333	0.01	FALSE	FALSE	FALSE
Amdhd2	302972	amidohydrolase domain containing 2	chr10:13187579-13196148	Rattus norvegicus	protein-coding	5.31833	5.389	4.90267	4.86133	5.27933	5.194	0.0706667	-0.0413333	-0.0853333	FALSE	FALSE	FALSE
Amer1	501584	APC membrane recruitment protein 1	chrX:60300595-60316480	Rattus norvegicus	protein-coding	7.15233	7.285	6.913	7.21167	6.405	6.48533	0.132667	0.298667	0.0803333	FALSE	FALSE	FALSE
Amer2	498529	APC membrane recruitment protein 2	chr15:34525090-34535660	Rattus norvegicus	protein-coding	7.40533	7.49233	6.73367	6.62667	6.145	6.23433	0.087	-0.107	0.0893333	FALSE	FALSE	FALSE	A0A0G2JWK6	APC membrane recruitment protein 2 OS=Rattus norvegicus OX=10116 GN=Amer2 PE=1 SV=1	7	2	2	53.7	7.1		1.86641e+06		834699	3.73099e+07	4.43548e+07		5.54078e+07	25636805		275776	1.99379e+06		3.78197e+07	1.08157e+07						-5.66754	1.53144
Amer3	501122	APC membrane recruitment protein 3	chr9:36790355-36802341	Rattus norvegicus	protein-coding	5.96767	6.05133	6.17133	6.17333	5.327	5.21767	0.0836667	0.002	-0.109333	FALSE	FALSE	FALSE
Amfr	361367	autocrine motility factor receptor	chr19:10996705-11032260	Rattus norvegicus	protein-coding	8.95614	9.00414	9.26271	9.25171	9.5447	9.40304	0.048	-0.011	-0.141667	FALSE	FALSE	FALSE	A0A0G2K437	Autocrine motility factor receptor OS=Rattus norvegicus OX=10116 GN=Amfr PE=1 SV=1	2	1	4	71.4	6.79	4.12365e+06	3.47949e+08	1.97546e+06	2.14088e+06	1.40513e+06	715204	697886	800190	2.21966e+06	9.1333e+07	2.7455e+08	4.10003e+08		1.60337e+06	4.17453e+06	901509	7.38421e+08	777126
Amh	25378	anti-Mullerian hormone	chr7:8906776-8909184	Rattus norvegicus	protein-coding	3.892	2.74067	3.03967	3.19067	3.46	2.80033	-1.15133	0.151	-0.659667	FALSE	FALSE	FALSE
Amigo1	295365	adhesion molecule with Ig like domain 1	chr2:195823138-195828593	Rattus norvegicus	protein-coding	6.07967	6.25233	6.25833	6.29533	6.79267	6.60367	0.172667	0.037	-0.189	FALSE	FALSE	FALSE
Amigo2	300186	adhesion molecule with Ig like domain 2	chr7:128391493-128394589	Rattus norvegicus	protein-coding	6.84651	6.49684	6.77642	7.18042	7.07549	6.63716	-0.349667	0.404	-0.438333	FALSE	TRUE	TRUE
Amigo3	316003	adhesion molecule with Ig like domain 3	chr8:108741899-108743425	Rattus norvegicus	protein-coding	8.39853	8.3892	8.30126	8.1526	7.70444	7.81277	-0.00933333	-0.148667	0.108333	FALSE	FALSE	FALSE
Ammecr1	501539	AMMECR nuclear protein 1	chrX:106465982-106571382	Rattus norvegicus	protein-coding	4.57734	4.71734	4.10104	4.39804	4.01966	3.90499	0.14	0.297	-0.114667	FALSE	FALSE	FALSE
Ammecr1l	307526	AMMECR1 like	chr18:23386114-23411177	Rattus norvegicus	protein-coding	6.21125	6.29559	6.06584	5.91384	6.10952	5.99852	0.0843333	-0.152	-0.111	FALSE	FALSE	FALSE
Amn	314459	amnion associated transmembrane protein	chr6:130311372-130318815	Rattus norvegicus	protein-coding	3.26365	2.67898	3.7896	3.38093	1.80726	0.900593	-0.584667	-0.408667	-0.906667	FALSE	FALSE	FALSE
Amn1	302032	antagonist of mitotic exit network 1 homolog	chr4:182155140-182182085	Rattus norvegicus	protein-coding	7.269	7.28533	7.43104	7.4257	7.42874	7.38374	0.0163333	-0.00533333	-0.045	FALSE	FALSE	FALSE
Amot	300289	angiomotin	chrX:108982399-109041265	Rattus norvegicus	protein-coding	5.029	5.00967	5.552	5.78667	6.39067	6.089	-0.0193333	0.234667	-0.301667	FALSE	FALSE	FALSE
Amotl1	315430	angiomotin-like 1	chr8:11348651-11467564	Rattus norvegicus	protein-coding	6.4187	6.4117	5.51373	5.56473	5.68069	5.33836	-0.007	0.051	-0.342333	FALSE	FALSE	TRUE
Amotl2	65157	angiomotin like 2	chr8:103303368-103319161	Rattus norvegicus	protein-coding	8.144	8.202	8.41933	8.243	7.72367	7.684	0.058	-0.176333	-0.0396667	FALSE	FALSE	FALSE
Ampd2	362015	adenosine monophosphate deaminase 2	chr2:195707609-195720454	Rattus norvegicus	protein-coding	7.64732	7.66032	7.7967	7.75537	7.62703	7.60703	0.013	-0.0413333	-0.02	FALSE	FALSE	FALSE	Q02356	AMP deaminase 2 OS=Rattus norvegicus OX=10116 GN=Ampd2 PE=1 SV=2	6	5	27	94.7	47.5	2.95371e+07	1.26923e+08	8.85102e+07	5.369e+07	1.04772e+08	8.40087e+07	1.77955e+08	2.44825e+08	2.83092e+08	8.63423e+07	3.16121e+08	1.64829e+07	1.65029e+07	1.0075e+08	1.73369e+08	1.19273e+08	2.53712e+07	8.5961e+07	0.170041	0.693239	-1.59229	1.24895	-0.0493743	1.23033
Ampd3	25095	adenosine monophosphate deaminase 3	chr1:164884823-164929899	Rattus norvegicus	protein-coding	3.322	3.252	5.05433	4.87867	6.05733	5.70967	-0.07	-0.175667	-0.347667	FALSE	FALSE	FALSE
Amph	60668	amphiphysin	chr17:45739385-45982905	Rattus norvegicus	protein-coding	5.45567	5.21533	5.71067	5.83133	6.184	6.45433	-0.240333	0.120667	0.270333	FALSE	FALSE	FALSE	F1LPP0	Amphiphysin OS=Rattus norvegicus OX=10116 GN=Amph PE=1 SV=3	22	10	52	74.6	125.16	2.20231e+08	4.12854e+08	1.46502e+08	8.94956e+07	8.3367e+07	1.69349e+07	5.72866e+08	6.40417e+08	5.75782e+08	4.06276e+08	4.80016e+08	2.78989e+08	5.75185e+08	3.75602e+08	5.39122e+08	1.8237e+08	2.91232e+08	2.27934e+08	-2.24002	0.896559	-0.652327	0.237381	-1.08873	0.273165
Amt	306586	aminomethyltransferase	chr8:108981620-108988127	Rattus norvegicus	protein-coding	6.81507	7.00207	7.60761	7.47161	7.63171	7.48837	0.187	-0.136	-0.143333	FALSE	FALSE	FALSE	M0R9I6	Aminomethyltransferase OS=Rattus norvegicus OX=10116 GN=Amt PE=1 SV=2	3	1	1	44.5	2.29		816255	288492	8.79477e+06	1.3078e+07					2.7399e+07					336877	385248	727987
Amy1a	24203	amylase, alpha 1A	chr2:201382678-201397487	Rattus norvegicus	protein-coding	2.11333	2.56633	3.04367	3.03967	3.53167	3.802	0.453	-0.004	0.270333	FALSE	FALSE	FALSE	E9PSQ1	Alpha-amylase OS=Rattus norvegicus OX=10116 GN=Amy1a PE=1 SV=3	2	1	3	58.9	6.97			8.34384e+07	1.07243e+08	682956		2.16043e+06		1.54627e+06	1.69981e+06		3.84631e+06	1.13415e+06	6.52691e+06	1.86166e+06
Amz1	304317	archaelysin family metallopeptidase 1	chr12:13886533-13924275	Rattus norvegicus	protein-coding	4.10712	3.95412	5.15394	5.06327	4.48802	4.58835	-0.153	-0.0906667	0.100333	FALSE	FALSE	FALSE
Amz2	360650	archaelysin family metallopeptidase 2	chr10:94401546-94412116	Rattus norvegicus	protein-coding	9.85336	9.84936	9.88638	9.91005	9.35886	9.44386	-0.004	0.0236667	0.085	FALSE	FALSE	FALSE	Q400C7	Archaemetzincin-2 OS=Rattus norvegicus OX=10116 GN=Amz2 PE=2 SV=2	4	1	2	41.4	6.2		5.4144e+06		3.29151e+06		2.99472e+07		1.72332e+06	2.71559e+07	777676	1.86808e+07	1.01064e+06		325040	4.20873e+07	1.07336e+07	2.17266e+06	8.50386e+06
Anapc1	311412	anaphase promoting complex subunit 1	chr3:115850117-115930259	Rattus norvegicus	protein-coding	8.02067	8.04533	7.49067	7.53033	7.30967	7.29367	0.0246667	0.0396667	-0.016	FALSE	FALSE	FALSE	F1M801	Anaphase promoting complex subunit 1 (Predicted) OS=Rattus norvegicus OX=10116 GN=Anapc1 PE=1 SV=2	1	2	3	215.9	5.13	4.59777e+06	4.94398e+07	498782		500188		5.00292e+06		1.42317e+07		1.4079e+07			1.13575e+06	1.67946e+06	7.84292e+07	7.40707e+06	8.53234e+07					4.73321	1.18955
Anapc10	361389	anaphase promoting complex subunit 10	chr19:28152299-28205552	Rattus norvegicus	protein-coding	7.18611	7.06011	6.93071	6.84938	6.84973	6.6494	-0.126	-0.0813333	-0.200333	FALSE	FALSE	FALSE
Anapc11	498030	anaphase promoting complex subunit 11	chr10:105875209-105886307	Rattus norvegicus	protein-coding	7.60667	7.518	7.65667	7.588	7.46967	7.46367	-0.0886667	-0.0686667	-0.006	FALSE	FALSE	FALSE
Anapc13	685029	anaphase promoting complex subunit 13	chr8:103205520-103213936	Rattus norvegicus	protein-coding	6.51	6.16967	6.30967	6.21867	6.63033	6.36133	-0.340333	-0.091	-0.269	FALSE	FALSE	FALSE
Anapc15	293155	anaphase promoting complex subunit 15	chr1:156238640-156266005	Rattus norvegicus	protein-coding	6.50949	6.32616	6.09869	5.99869	5.57547	5.75047	-0.183333	-0.1	0.175	FALSE	FALSE	FALSE
Anapc16	100360936	anaphase promoting complex subunit 16	chr20:27927334-27941681	Rattus norvegicus	protein-coding	7.34622	7.32455	7.07891	6.96091	6.55269	6.63936	-0.0216667	-0.118	0.0866667	FALSE	FALSE	FALSE
Anapc2	296558	anaphase promoting complex subunit 2	chr3:8086434-8098182	Rattus norvegicus	protein-coding	8.94667	8.901	8.81967	8.81033	8.62733	8.54233	-0.0456667	-0.00933333	-0.085	FALSE	FALSE	FALSE	B2RYJ1	Anapc2 protein OS=Rattus norvegicus OX=10116 GN=Anapc2 PE=1 SV=1	5	4	8	95.3	12.88	2.52706e+06	4.58321e+07	4.27211e+07	2.4602e+07	3.19321e+07	1.23043e+07	4.88706e+07	3.66748e+07	1.07638e+08	5.21365e+06	3.82125e+06		5.0293e+06	4.83173e+06	379701	1.17707e+08	9.16951e+06	1.1025e+08	0.322035	1.43691	-3.69438	0.515655	4.55157	1.72889
Anapc4	305420	anaphase promoting complex subunit 4	chr14:58125995-58159253	Rattus norvegicus	protein-coding	6.65449	6.70882	6.52412	6.60012	6.24709	6.36176	0.0543333	0.076	0.114667	FALSE	FALSE	FALSE
Anapc5	288671	anaphase-promoting complex subunit 5	chr12:33748714-33781709	Rattus norvegicus	protein-coding	10.4063	10.375	10.3097	10.323	9.89	9.92233	-0.0313333	0.0133333	0.0323333	FALSE	FALSE	FALSE	A0A0H2UH97	Anaphase-promoting complex subunit 5 OS=Rattus norvegicus OX=10116 GN=Anapc5 PE=1 SV=1	1	1	1	83.1	2.78							2.77881e+07	1.88655e+06	19538390		348992
Anapc7	304490	anaphase promoting complex subunit 7	chr12:34131214-34160819	Rattus norvegicus	protein-coding	8.19938	8.18538	7.96149	8.01149	7.99065	8.04065	-0.014	0.05	0.05	FALSE	FALSE	FALSE
Ang	305843	angiogenin	chr15:24317733-24323361	Rattus norvegicus	protein-coding	2.37267	1.15	2.97033	2.543	4.457	3.98033	-1.22267	-0.427333	-0.476667	FALSE	FALSE	FALSE
Angel1	362765	angel homolog 1	chr6:106349125-106386202	Rattus norvegicus	protein-coding	5.77567	5.879	6.29967	6.25333	6.053	6.28	0.103333	-0.0463333	0.227	FALSE	FALSE	FALSE
Angel2	305035	angel homolog 2	chr13:102509111-102529501	Rattus norvegicus	protein-coding	6.2768	6.3758	6.05758	6.08958	6.2367	6.2777	0.099	0.032	0.041	FALSE	FALSE	FALSE
Angpt1	89807	angiopoietin 1	chr7:73528345-73783953	Rattus norvegicus	protein-coding	5.001	4.87967	5.46533	5.45133	4.91233	4.93833	-0.121333	-0.014	0.026	FALSE	FALSE	FALSE
Angpt2	89805	angiopoietin 2	chr16:71088364-71138805	Rattus norvegicus	protein-coding	4.44433	4.24167	3.94733	3.27333	1.59633	1.22833	-0.202667	-0.674	-0.368	FALSE	FALSE	FALSE
Angptl2	171100	angiopoietin-like 2	chr3:16517185-16547024	Rattus norvegicus	protein-coding	4.35596	3.96262	4.39555	4.18255	4.75837	4.9747	-0.393333	-0.213	0.216333	FALSE	FALSE	FALSE
Angptl4	362850	angiopoietin-like 4	chr7:14550288-14557797	Rattus norvegicus	protein-coding	1.75253	1.8592	4.51081	4.96747	4.86055	4.45422	0.106667	0.456667	-0.406333	FALSE	FALSE	FALSE
Angptl6	298698	angiopoietin-like 6	chr8:19413617-19419925	Rattus norvegicus	protein-coding	4.218	4.49433	4.317	4.43033	3.96433	4.212	0.276333	0.113333	0.247667	FALSE	FALSE	FALSE
Angptl7	102552055	angiopoietin like 7	chr5:158932094-158937597	Rattus norvegicus	protein-coding	3.87033	3.207	3.38933	3.83967	2.33	2.1	-0.663333	0.450333	-0.23	FALSE	FALSE	FALSE
Ank1	306570	ankyrin 1	chr16:68876294-69054812	Rattus norvegicus	protein-coding	5.58433	5.63067	5.59233	5.687	5.80233	5.738	0.0463333	0.0946667	-0.0643333	FALSE	FALSE	FALSE
Ank2	362036	ankyrin 2	chr2:215378028-215954015	Rattus norvegicus	protein-coding	9.27373	9.37073	9.8091	9.9581	10.2793	10.3337	0.097	0.149	0.0543333	FALSE	FALSE	FALSE	A0A0G2K6R9	Ankyrin 2 OS=Rattus norvegicus OX=10116 GN=Ank2 PE=1 SV=1	13	40	342	429.6	800.97	5.16035e+08	2.36805e+09	1.75755e+09	1.46847e+09	1.2943e+09	8.29124e+08	3.15164e+09	3.56126e+09	3.99074e+09	3.37743e+09	2.98768e+09	2.12565e+09	2.25205e+09	2.41675e+09	2.97989e+09	4.52634e+09	2.25414e+09	4.78824e+09	-0.148887	0.717592	-0.354097	0.222709	0.530283	0.370021
Ank3	361833	ankyrin 3	chr20:18602267-19225831	Rattus norvegicus	protein-coding	8.02002	8.11635	8.1705	8.2535	8.01736	8.15803	0.0963333	0.083	0.140667	FALSE	FALSE	FALSE
Ankar	501138	ankyrin and armadillo repeat containing	chr9:48141534-48215400	Rattus norvegicus	protein-coding	5.2164	5.72573	5.59627	5.97594	5.2237	5.5257	0.509333	0.379667	0.302	FALSE	FALSE	FALSE
Ankdd1a	100362785	ankyrin repeat and death domain containing 1A	chr8:66017571-66043738	Rattus norvegicus	protein-coding	3.53624	3.40324	4.402	4.14566	2.77188	2.56655	-0.133	-0.256333	-0.205333	FALSE	FALSE	FALSE
Ankdd1b	100359662	ankyrin repeat and death domain containing 1B	chr2:27750301-27814291	Rattus norvegicus	protein-coding	6.481	6.21167	5.66367	5.92933	5.86233	5.918	-0.269333	0.265667	0.0556667	FALSE	FALSE	FALSE
Ankfn1	102551403	ankyrin-repeat and fibronectin type III domain containing 1	chr10:74214143-74602825	Rattus norvegicus	protein-coding	1.12333	1.58767	2.82533	3.26433	5.21867	4.25833	0.464333	0.439	-0.960333	FALSE	FALSE	FALSE
Ankfy1	303292	ankyrin repeat and FYVE domain containing 1	chr10:57312246-57383964	Rattus norvegicus	protein-coding	7.87306	7.94906	7.84731	7.89231	7.65245	7.52379	0.076	0.045	-0.128667	FALSE	FALSE	FALSE	D4A1J6	Ankyrin repeat and FYVE domain-containing 1 OS=Rattus norvegicus OX=10116 GN=Ankfy1 PE=1 SV=3	11	9	65	128.6	148.19	3.09554e+10	4.74927e+08	4.4372e+08	3.84726e+08	4.90711e+08	4.7169e+08	3.63692e+08	8.20038e+08	3.81962e+08	4.11718e+08	3.17591e+08	6.05519e+08	3.82213e+08	4.13923e+08	1.611e+08	1.20579e+09	1.00154e+09	1.14664e+09	-2.06495	2.02824	-0.174946	0.466224	1.92123	0.443175
Ankh	114506	ANKH inorganic pyrophosphate transport regulator	chr2:78153027-78280181	Rattus norvegicus	protein-coding	8.16467	8.18367	8.52433	8.65733	9.20133	9.314	0.019	0.133	0.112667	FALSE	FALSE	FALSE	F1LN34	Progressive ankylosis protein homolog OS=Rattus norvegicus OX=10116 GN=Ankh PE=1 SV=2	2	1	1	54.3	2.26	1.13133e+08	312348				1.93494e+06	460828	7.78484e+07			937418	8.32284e+07	1.90006e+08
Ankhd1	100529260	ankyrin repeat and KH domain containing 1	chr18:28161882-28260917	Rattus norvegicus	protein-coding	6.86433	6.98267	6.37167	6.44733	6.006	6.02733	0.118333	0.0756667	0.0213333	FALSE	FALSE	FALSE
Ankib1	368062	ankyrin repeat and IBR domain containing 1	chr4:30333678-30457781	Rattus norvegicus	protein-coding	6.83317	6.90817	6.53758	6.58891	6.2226	6.25693	0.075	0.0513333	0.0343333	FALSE	FALSE	FALSE
Ankle1	361122	ankyrin repeat and LEM domain containing 1	chr16:18076413-18082356	Rattus norvegicus	protein-coding	5.06989	5.26422	4.13392	4.47125	2.40391	2.36458	0.194333	0.337333	-0.0393333	FALSE	FALSE	FALSE
Ankle2	360829	ankyrin repeat and LEM domain containing 2	chr12:46417761-46451304	Rattus norvegicus	protein-coding	6.18002	6.27336	6.03865	6.03432	6.16773	6.10373	0.0933333	-0.00433333	-0.064	FALSE	FALSE	FALSE
Ankmy1	684015	ankyrin repeat and MYND domain containing 1	chr9:93423664-93476651	Rattus norvegicus	protein-coding	4.18967	4.29767	3.74267	3.76	3.74233	3.89167	0.108	0.0173333	0.149333	FALSE	FALSE	FALSE
Ankmy2	314046	ankyrin repeat and MYND domain containing 2	chr6:52888963-52930341	Rattus norvegicus	protein-coding	8.73967	8.67267	8.507	8.49233	8.34633	8.35267	-0.067	-0.0146667	0.00633333	FALSE	FALSE	FALSE	A0A0G2K8N6	Ankyrin repeat and MYND domain-containing 2 OS=Rattus norvegicus OX=10116 GN=Ankmy2 PE=1 SV=1	3	1	15	48.3	47.81		4.79677e+07	2.75095e+08	1.15468e+09	1.08408e+09	1.15439e+09	1.39788e+09	6.82783e+08	9.28787e+08	5.09353e+08	6.46519e+08	6.019e+08	5.01522e+06	3.29383e+08	9.35763e+08	4.75349e+08	2.51689e+07	4.07201e+08
Ankra2	294679	ankyrin repeat family A member 2	chr2:29612867-29623748	Rattus norvegicus	protein-coding	4.93733	4.87667	5.02333	4.97067	4.98933	5.09433	-0.0606667	-0.0526667	0.105	FALSE	FALSE	FALSE
Ankrd10	361183	ankyrin repeat domain 10	chr16:77866489-77889745	Rattus norvegicus	protein-coding	7.248	7.35433	7.18067	7.203	6.24233	6.39567	0.106333	0.0223333	0.153333	FALSE	FALSE	FALSE
Ankrd11	365023	ankyrin repeat domain 11	chr19:50940284-51098962	Rattus norvegicus	protein-coding	7.49667	7.50067	7.446	7.449	7.37433	7.34533	0.004	0.003	-0.029	FALSE	FALSE	FALSE
Ankrd12	316775	ankyrin repeat domain 12	chr9:105583273-105687957	Rattus norvegicus	protein-coding	7.48712	7.61512	7.38327	7.5976	6.79345	6.81579	0.128	0.214333	0.0223333	FALSE	FALSE	FALSE
Ankrd13a	360823	ankyrin repeat domain 13a	chr12:41798196-41828327	Rattus norvegicus	protein-coding	7.02767	7.09533	6.93067	6.99367	6.79067	6.75767	0.0676667	0.063	-0.033	FALSE	FALSE	FALSE	Q5U313	Ankyrin repeat domain 13a OS=Rattus norvegicus OX=10116 GN=Ankrd13a PE=1 SV=1	3	1	1	67.3	4.2
Ankrd13b	360575	ankyrin repeat domain 13B	chr10:62319660-62338342	Rattus norvegicus	protein-coding	8.64009	8.65776	8.45261	8.43428	8.1272	8.2072	0.0176667	-0.0183333	0.08	FALSE	FALSE	FALSE
Ankrd13c	685374	ankyrin repeat domain 13C	chr2:247023040-247070433	Rattus norvegicus	protein-coding	6.149	6.251	6.126	6.25433	6.43367	6.44067	0.102	0.128333	0.007	FALSE	FALSE	FALSE
Ankrd13d	361699	ankyrin repeat domain 13D	chr1:201565712-201577987	Rattus norvegicus	protein-coding	6.90535	6.71735	7.54736	7.62002	7.48423	7.63323	-0.188	0.0726667	0.149	FALSE	FALSE	FALSE	D3ZUJ7	Ankyrin repeat domain 13 family, member D (Predicted) OS=Rattus norvegicus OX=10116 GN=Ankrd13d PE=1 SV=1	2	1	3	68.1	2.48	3.77867e+07	5.53385e+07	1.95851e+06		1.31583e+07	3.24921e+06	1.42105e+08	7.95976e+07	136193888	5.28257e+07	2.3036e+06		4.08638e+07	2.76521e+06	1.95508e+08	1.93984e+06	6.82537e+07	2.84224e+06
Ankrd16	307102	ankyrin repeat domain 16	chr17:66735325-66748533	Rattus norvegicus	protein-coding	5.41967	5.138	5.609	5.55067	5.64867	5.71833	-0.281667	-0.0583333	0.0696667	FALSE	FALSE	FALSE
Ankrd17	289521	ankyrin repeat domain 17	chr14:17723239-17862625	Rattus norvegicus	protein-coding	8.16657	8.2479	8.03157	8.06791	7.85666	7.93066	0.0813333	0.0363333	0.074	FALSE	FALSE	FALSE	A0A0G2JVW3	Ankyrin repeat domain 17 OS=Rattus norvegicus OX=10116 GN=Ankrd17 PE=1 SV=1	1	3	9	267.1	21.2	9.0387e+08	1.0416e+09	7.27298e+07	1.00236e+09	1.03509e+09	1.27462e+09	2.41695e+10	8.34922e+06	13684961553	5.75345e+08	5.82711e+08	5.80588e+06	9.7215e+07	1.63602e+06	5.83502e+08	4.04234e+08	8.86659e+07	5.53317e+08	1.42385	1.25206	-3.49014	4.31482	2.57981	2.63806
Ankrd23	316330	ankyrin repeat domain 23	chr9:38773234-38779839	Rattus norvegicus	protein-coding	4.86933	4.69233	3.449	3.819	3.28167	2.94733	-0.177	0.37	-0.334333	FALSE	FALSE	FALSE
Ankrd26	312667	ankyrin repeat domain 26	chr4:151670604-151740032	Rattus norvegicus	protein-coding	4.97867	5.11933	4.815	4.753	4.421	4.60567	0.140667	-0.062	0.184667	FALSE	FALSE	FALSE
Ankrd27	361555	ankyrin repeat domain 27	chr1:88251216-88303615	Rattus norvegicus	protein-coding	5.94739	5.99472	5.88509	5.97275	5.54625	5.69958	0.0473333	0.0876667	0.153333	FALSE	FALSE	FALSE
Ankrd28	306264	ankyrin repeat domain 28	chr16:6918487-7050244	Rattus norvegicus	protein-coding	6.7418	6.80846	6.64006	6.61339	6.83211	6.75444	0.0666667	-0.0266667	-0.0776667	FALSE	FALSE	FALSE
Ankrd29	498823	ankyrin repeat domain 29	chr18:3436301-3494292	Rattus norvegicus	protein-coding	3.77833	3.958	4.03733	3.88033	4.30367	4.36867	0.179667	-0.157	0.065	FALSE	FALSE	FALSE
Ankrd33b	310200	ankyrin repeat domain 33B	chr2:82277604-82359420	Rattus norvegicus	protein-coding	3.47933	3.981	2.84367	3.46967	5.16233	4.41367	0.501667	0.626	-0.748667	FALSE	FALSE	FALSE
Ankrd34a	295283	ankyrin repeat domain 34A	chr2:184129830-184135075	Rattus norvegicus	protein-coding	5.439	5.322	5.686	5.66667	6.40133	6.53467	-0.117	-0.0193333	0.133333	FALSE	FALSE	FALSE
Ankrd34b	499506	ankyrin repeat domain 34B	chr2:23651083-23668041	Rattus norvegicus	protein-coding	2.72267	2.74767	3.82867	3.75967	4.661	4.63967	0.025	-0.069	-0.0213333	FALSE	FALSE	FALSE
Ankrd34c	300889	ankyrin repeat domain 34C	chr8:90271264-90281759	Rattus norvegicus	protein-coding	1.5438	0.503801	2.49758	1.52824	5.22926	5.80093	-1.04	-0.969333	0.571667	FALSE	FALSE	FALSE
Ankrd35	365881	ankyrin repeat domain 35	chr2:184207076-184227063	Rattus norvegicus	protein-coding	3.34868	3.25201	3.72925	3.95392	2.97431	2.75198	-0.0966667	0.224667	-0.222333	FALSE	FALSE	FALSE
Ankrd36	305491	ankyrin repeat domain 36	chr14:80451699-80568458	Rattus norvegicus	protein-coding	3.88965	3.58132	3.71916	3.29049	4.16756	4.76089	-0.308333	-0.428667	0.593333	FALSE	FALSE	FALSE
Ankrd37	361149	ankyrin repeat domain 37	chr16:46269025-46271971	Rattus norvegicus	protein-coding	3.018	2.97567	3.01433	2.68233	3.53633	3.606	-0.0423333	-0.332	0.0696667	FALSE	FALSE	FALSE
Ankrd39	367251	ankyrin repeat domain 39	chr9:38780291-38790177	Rattus norvegicus	protein-coding	6.18033	6.203	5.73533	5.685	5.037	5.09933	0.0226667	-0.0503333	0.0623333	FALSE	FALSE	FALSE
Ankrd40	690586	ankyrin repeat domain 40	chr10:79282075-79295322	Rattus norvegicus	protein-coding	7.49325	7.47025	7.77036	7.71403	8.55811	8.47911	-0.023	-0.0563333	-0.079	FALSE	FALSE	FALSE
Ankrd42	293117	ankyrin repeat domain 42	chr1:146648080-146691086	Rattus norvegicus	protein-coding	5.759	5.66967	6.083	5.96567	5.931	5.747	-0.0893333	-0.117333	-0.184	FALSE	FALSE	FALSE
Ankrd44	301415	ankyrin repeat domain 44	chr9:56126746-56427661	Rattus norvegicus	protein-coding	6.26704	6.3077	5.98552	6.02119	4.74173	4.97573	0.0406667	0.0356667	0.234	FALSE	FALSE	FALSE
Ankrd45	289152	ankyrin repeat domain 45	chr13:-	Rattus norvegicus	protein-coding	6.20901	6.17434	6.70261	6.83095	6.54954	6.69887	-0.0346667	0.128333	0.149333	FALSE	FALSE	FALSE
Ankrd46	299982	ankyrin repeat domain 46	chr7:67647202-67668180	Rattus norvegicus	protein-coding	8.71436	8.67669	8.9392	8.91453	8.94656	9.0019	-0.0376667	-0.0246667	0.0553333	FALSE	FALSE	FALSE
Ankrd49	315434	ankyrin repeat domain 49	chr8:11627512-11632200	Rattus norvegicus	protein-coding	6.705	6.73233	6.431	6.14267	6.47267	6.43667	0.0273333	-0.288333	-0.036	FALSE	FALSE	FALSE
Ankrd50	294988	ankyrin repeat domain 50	chr2:121466275-121500758	Rattus norvegicus	protein-coding	7.41655	7.40422	6.7123	6.84397	6.53181	6.54448	-0.0123333	0.131667	0.0126667	FALSE	FALSE	FALSE
Ankrd52	362811	ankyrin repeat domain 52	chr7:806829-820481	Rattus norvegicus	protein-coding	8.127	8.21533	8.00233	8.027	7.696	7.74833	0.0883333	0.0246667	0.0523333	FALSE	FALSE	FALSE
Ankrd53	500230	ankyrin repeat domain 53	chr4:116245561-116253018	Rattus norvegicus	protein-coding	5.51675	5.61909	5.5102	5.57753	5.11074	5.29074	0.102333	0.0673333	0.18	FALSE	FALSE	FALSE
Ankrd54	362957	ankyrin repeat domain 54	chr7:110614942-110627739	Rattus norvegicus	protein-coding	6.32067	6.32067	6.02533	6.09333	5.42933	5.64033	2.08167e-16	0.068	0.211	FALSE	FALSE	FALSE
Ankrd55	361898	ankyrin repeat domain 55	chr2:43883877-43983820	Rattus norvegicus	protein-coding	3.11384	3.24384	4.05748	4.10181	4.34991	4.38025	0.13	0.0443333	0.0303333	FALSE	FALSE	FALSE
Ankrd6	500430	ankyrin repeat domain 6	chr5:47197981-47343183	Rattus norvegicus	protein-coding	6.70533	6.653	6.73367	6.71067	6.79267	6.39233	-0.0523333	-0.023	-0.400333	FALSE	FALSE	TRUE
Ankrd61	689907	ankyrin repeat domain 61	chr12:10718908-10723267	Rattus norvegicus	protein-coding	5.89091	6.15091	6.19474	5.90807	5.6762	5.9272	0.26	-0.286667	0.251	FALSE	FALSE	FALSE
Ankrd63	691770	ankyrin repeat domain 63	chr3:105675147-105680200	Rattus norvegicus	protein-coding	3.17229	2.73362	5.05389	4.71589	5.54476	5.65343	-0.438667	-0.338	0.108667	FALSE	FALSE	FALSE
Ankrd9	314457	ankyrin repeat domain 9	chr6:130001914-130008792	Rattus norvegicus	protein-coding	6.719	6.58067	6.33833	6.12833	6.87933	6.73167	-0.138333	-0.21	-0.147667	FALSE	FALSE	FALSE
Anks1a	309639	ankyrin repeat and sterile alpha motif domain containing 1A	chr20:5963658-6117139	Rattus norvegicus	protein-coding	6.93667	6.93633	6.32467	6.33333	5.90433	5.77433	-0.000333333	0.00866667	-0.13	FALSE	FALSE	FALSE
Anks1b	314721	ankyrin repeat and sterile alpha motif domain containing 1B	chr7:24313810-25479307	Rattus norvegicus	protein-coding	6.47355	6.52855	6.43507	6.47607	6.98503	7.0697	0.055	0.041	0.0846667	FALSE	FALSE	FALSE
Anks3	302937	ankyrin repeat and sterile alpha motif domain containing 3	chr10:10614953-10635815	Rattus norvegicus	protein-coding	5.74761	5.81728	6.10171	5.97605	6.33419	6.47753	0.0696667	-0.125667	0.143333	FALSE	FALSE	FALSE
Anks4b	687561	ankyrin repeat and sterile alpha motif domain containing 4B	chr1:174534195-174557798	Rattus norvegicus	protein-coding	3.147	3.65267	3.38667	3.04867	2.81067	2.274	0.505667	-0.338	-0.536667	FALSE	FALSE	FALSE
Anks6	362515	ankyrin repeat and sterile alpha motif domain containing 6	chr5:61309183-61350596	Rattus norvegicus	protein-coding	5.20831	5.47897	5.51679	5.43279	5.02156	5.19956	0.270667	-0.084	0.178	FALSE	FALSE	FALSE
Ankub1	100361272	ankyrin repeat and ubiquitin domain containing 1	chr2:141857623-141894624	Rattus norvegicus	protein-coding	3.38772	3.38805	3.29784	3.55717	4.3341	4.33543	0.000333333	0.259333	0.00133333	FALSE	FALSE	FALSE
Ankzf1	363255	ankyrin repeat and zinc finger peptidyl tRNA hydrolase 1	chr9:76688223-76695141	Rattus norvegicus	protein-coding	6.534	6.545	6.66	6.57067	6.78433	6.69267	0.011	-0.0893333	-0.0916667	FALSE	FALSE	FALSE
Anln	363031	anillin, actin binding protein	chr8:20858227-20921602	Rattus norvegicus	protein-coding	4.31065	4.61732	3.53178	3.46478	2.02815	2.65615	0.306667	-0.067	0.628	FALSE	FALSE	TRUE
Anlnl1	307056	anillin, actin binding protein-like 1	chr17:57985340-57995824	Rattus norvegicus	protein-coding	5.02467	5.46167	4.039	4.458	3.42467	3.51433	0.437	0.419	0.0896667	FALSE	FALSE	FALSE
Ano10	301111	anoctamin 10	chr8:121841664-121960739	Rattus norvegicus	protein-coding	6.08167	6.19967	6.633	6.74467	7.08967	6.97767	0.118	0.111667	-0.112	FALSE	FALSE	FALSE
Ano2	100361584	anoctamin 2	chr4:158514200-158855639	Rattus norvegicus	protein-coding	1.28125	2.97858	2.92129	3.66929	2.29281	2.99781	1.69733	0.748	0.705	FALSE	FALSE	FALSE
Ano3	311287	anoctamin 3	chr3:97235671-97550090	Rattus norvegicus	protein-coding	2.05566	2.45566	2.20975	2.31709	2.34068	2.84568	0.4	0.107333	0.505	FALSE	FALSE	FALSE
Ano4	299714	anoctamin 4	chr7:23329015-23738423	Rattus norvegicus	protein-coding	4.66984	4.70118	4.31075	4.30209	4.62415	4.66081	0.0313333	-0.00866667	0.0366667	FALSE	FALSE	FALSE
Ano6	315272	anoctamin 6	chr7:126933629-127113589	Rattus norvegicus	protein-coding	6.20867	6.33467	5.86067	5.85833	5.58867	5.62633	0.126	-0.00233333	0.0376667	FALSE	FALSE	FALSE
Ano7	367318	anoctamin 7	chr9:93917524-93945323	Rattus norvegicus	protein-coding	10.0645	10.1592	10.3318	10.3918	10.7578	10.8651	0.0946667	0.06	0.107333	FALSE	FALSE	FALSE
Ano8	306340	anoctamin 8	chr16:18163853-18173248	Rattus norvegicus	protein-coding	7.74768	7.79735	7.75422	7.75589	7.33674	7.39641	0.0496667	0.00166667	0.0596667	FALSE	FALSE	FALSE	A0A0G2K5K1	Anoctamin OS=Rattus norvegicus OX=10116 GN=Ano8 PE=1 SV=1	2	1	1	102.5	2.36		669170		4.79638e+06	8.31936e+06		5.12741e+06		11891793		1.59304e+06			1.40332e+06	957206	2.12974e+06		651570
Anp32a	25379	acidic nuclear phosphoprotein 32 family member A	chr8:62829125-62864469	Rattus norvegicus	protein-coding	6.74967	6.67467	6.351	6.305	6.17267	6.205	-0.075	-0.046	0.0323333	FALSE	FALSE	FALSE	F7EL36	Acidic leucine-rich nuclear phosphoprotein 32 family member A OS=Rattus norvegicus OX=10116 GN=Anp32a PE=1 SV=2	38	11	185	28.5	582.25	2.99869e+09	2.94309e+09	2.71095e+10	5.29105e+09	4.77668e+09	5.19374e+09	2.36059e+09	6.35342e+10	2.691e+09	2.39218e+09	1.74681e+10	2.39499e+10	1.69491e+10	1.56618e+10	1.56825e+09	3.13699e+09	3.42481e+09	3.25291e+09	-0.288685	1.0643	0.436726	1.86916	-1.19144	1.12675
Anp32b	170724	acidic nuclear phosphoprotein 32 family member B	chr5:60743077-60765726	Rattus norvegicus	protein-coding	8.81967	8.97233	8.37367	8.42333	8.303	8.20133	0.152667	0.0496667	-0.101667	FALSE	FALSE	FALSE	F1LP34	Acidic leucine-rich nuclear phosphoprotein 32 family member B OS=Rattus norvegicus OX=10116 GN=Anp32b PE=1 SV=2	26	7	93	31	254.47
Anp32b	170724	acidic nuclear phosphoprotein 32 family member B	chr5:60743077-60765726	Rattus norvegicus	protein-coding	8.81967	8.97233	8.37367	8.42333	8.303	8.20133	0.152667	0.0496667	-0.101667	FALSE	FALSE	FALSE	Q9EST6	Acidic leucine-rich nuclear phosphoprotein 32 family member B OS=Rattus norvegicus OX=10116 GN=Anp32b PE=1 SV=1	27	8	114	31	344.53	1.65665e+09	1.03463e+09	1.08682e+09	9.66279e+08	4.19649e+08	1.15884e+09	9.5294e+08	8.89783e+08	9.42086e+08	1.28545e+09	1.96897e+09	1.27883e+09	9.24491e+08	7.27909e+08	3.90428e+08	3.49888e+08	1.72045e+08	3.01439e+08	-0.662353	0.500008	0.672875	0.208566	-1.28531	0.484356
Anp32e	361999	acidic nuclear phosphoprotein 32 family member E	chr2:183472600-183489057	Rattus norvegicus	protein-coding	9.297	9.279	8.80267	8.903	9.00667	8.92133	-0.018	0.100333	-0.0853333	FALSE	FALSE	FALSE	Q5XIE0	Acidic leucine-rich nuclear phosphoprotein 32 family member E OS=Rattus norvegicus OX=10116 GN=Anp32e PE=2 SV=1	18	4	57	29.4	186.32	4.1115e+08	1.09335e+09	1.28669e+09	7.78966e+08	6.26136e+08	6.17234e+08	6.28117e+08	3.16213e+08	5.5983e+08	1.30281e+08	1.57628e+08	3.25534e+08	1.80244e+08	1.20617e+08	9.29372e+08	9.74177e+07	1.04085e+08	1.08214e+08	-0.31403	0.525341	-1.35199	0.505683	-1.40091	0.902108
Antkmt	287150	adenine nucleotide translocase lysine methyltransferase	chr10:14812274-14814798	Rattus norvegicus	protein-coding	5.75794	5.69028	6.50364	6.36364	6.59676	6.59042	-0.0676667	-0.14	-0.00633333	FALSE	FALSE	FALSE
Antxr1	362393	ANTXR cell adhesion molecule 1	chr4:119590770-119778232	Rattus norvegicus	protein-coding	5.378	5.46367	5.67	5.60833	5.901	5.69467	0.0856667	-0.0616667	-0.206333	FALSE	FALSE	FALSE
Antxr2	305633	ANTXR cell adhesion molecule 2	chr14:11542266-11682112	Rattus norvegicus	protein-coding	4.639	4.75467	4.62767	4.64067	5.258	5.11467	0.115667	0.013	-0.143333	FALSE	FALSE	FALSE
Anxa1	25380	annexin A1	chr1:217861175-217877205	Rattus norvegicus	protein-coding	3.41633	3.485	4.02867	4.246	3.57933	2.51367	0.0686667	0.217333	-1.06567	FALSE	FALSE	TRUE
Anxa11	290527	annexin A11	chr16:1412373-1457814	Rattus norvegicus	protein-coding	3.25589	3.29489	4.08007	3.93107	6.61793	5.85193	0.039	-0.149	-0.766	FALSE	FALSE	TRUE
Anxa2	56611	annexin A2	chr8:70105268-70141663	Rattus norvegicus	protein-coding	3.78667	3.59233	3.40067	1.92133	3.37867	1.52867	-0.194333	-1.47933	-1.85	FALSE	FALSE	FALSE
Anxa4	79124	annexin A4	chr4:119184378-119241183	Rattus norvegicus	protein-coding	2.359	2.988	3.22533	3.08267	3.72	4.031	0.629	-0.142667	0.311	FALSE	FALSE	FALSE
Anxa5	25673	annexin A5	chr2:119314007-119344703	Rattus norvegicus	protein-coding	6.04233	5.80967	6.48367	6.45733	6.812	6.53933	-0.232667	-0.0263333	-0.272667	FALSE	FALSE	FALSE	P14668	Annexin A5 OS=Rattus norvegicus OX=10116 GN=Anxa5 PE=1 SV=3	13	5	57	35.7	138.7	2.39461e+07	2.19035e+08	1.74903e+08	3.0135e+08	2.69931e+08	2.17267e+08	1.06382e+08	3.03961e+08	9.22235e+07	4.91451e+07	3.00286e+08	2.52732e+08	2.37977e+08	3.38117e+08	3.47099e+08	2.37711e+08	4.0818e+08	1.70098e+08	1.42264	1.0241	0.107574	0.993283	-0.25297	0.407634
Anxa6	79125	annexin A6	chr10:39101395-39156483	Rattus norvegicus	protein-coding	6.6088	6.61146	7.18495	7.14561	7.24609	7.31243	0.00266667	-0.0393333	0.0663333	FALSE	FALSE	FALSE	Q6IMZ3	Annexin OS=Rattus norvegicus OX=10116 GN=Anxa6 PE=1 SV=1	19	12	96	75.7	225.39	1.17971e+08	3.26105e+08	1.7431e+08	6.45798e+08	6.8799e+08	6.9522e+08	6.84944e+08	7.09003e+08	6.0891e+08	7.3564e+08	6.75433e+08	5.74212e+08	8.87833e+08	7.25076e+08	6.36108e+08	7.39501e+08	7.4593e+08	6.61866e+08	1.84184	0.428535	-0.0172034	0.124117	-0.0551874	0.150539
Anxa7	155423	annexin A7	chr15:3821798-3849659	Rattus norvegicus	protein-coding	5.81433	5.64167	6.09333	5.868	6.722	6.383	-0.172667	-0.225333	-0.339	FALSE	FALSE	TRUE	Q6IRJ7	Annexin OS=Rattus norvegicus OX=10116 GN=Anxa7 PE=1 SV=1	8	3	9	50	22.76	1.33923e+06	5.49561e+06	3.00762e+06	3.54504e+07	1.73176e+06	1.15485e+08	8.18127e+06	1.87229e+07	2.51901e+07	2.43943e+06	2.20389e+07	1.14011e+08	2.52108e+08	5.40093e+07	1.10025e+08	1.08739e+07	4.95762e+07	513848	2.77441	1.89819	0.22257	1.67847	-4.13365	2.04209
Aoc2-ps1	353257	amine oxidase, copper containing 2, pseudogene 1	chr10:86267007-86268473	Rattus norvegicus	pseudo	7.7611	8.10676	8.73447	8.64981	7.87086	8.17886	0.345667	-0.0846667	0.308	FALSE	FALSE	FALSE
Aoc3	29473	amine oxidase, copper containing 3	chr10:86272757-86280702	Rattus norvegicus	protein-coding	4.20408	4.42741	3.76547	4.0218	2.25624	2.40991	0.223333	0.256333	0.153667	FALSE	FALSE	FALSE
Aopep	290963	aminopeptidase O	chr17:1811922-2127316	Rattus norvegicus	protein-coding	4.60907	4.57074	4.15583	4.0695	4.77758	4.86458	-0.0383333	-0.0863333	0.087	FALSE	FALSE	FALSE
Aox1	54349	aldehyde oxidase 1	chr9:59579621-59658772	Rattus norvegicus	protein-coding	1.14033	1.18133	3.08033	3.04967	6.97233	6.306	0.041	-0.0306667	-0.666333	FALSE	FALSE	TRUE
Ap1ar	362037	adaptor-related protein complex 1 associated regulatory protein	chr2:216276631-216309020	Rattus norvegicus	protein-coding	6.72867	6.71133	6.60033	6.67	6.19933	6.31933	-0.0173333	0.0696667	0.12	FALSE	FALSE	FALSE
Ap1b1	29663	adaptor related protein complex 1 subunit beta 1	chr14:79879482-79930778	Rattus norvegicus	protein-coding	8.472	8.44933	8.26133	8.299	8.32133	8.423	-0.0226667	0.0376667	0.101667	FALSE	FALSE	FALSE	G3V9N8	AP complex subunit beta OS=Rattus norvegicus OX=10116 GN=Ap1b1 PE=1 SV=3	23	23	268	104.5	757.34	1.0387e+09	5.376e+08	5.52823e+08	4.40544e+08	3.35715e+08	3.62828e+08	5.87689e+08	6.00197e+08	4.54725e+08	1.22157e+09	8.24838e+08	8.36949e+08	3.70519e+08	4.8746e+08	9.95424e+08	5.40047e+08	9.96338e+08	6.78055e+08	-0.841417	0.331413	0.798144	0.225739	0.340327	0.497053
Ap1g1	171494	adaptor related protein complex 1 subunit gamma 1	chr19:37744666-37831131	Rattus norvegicus	protein-coding	8.124	8.15	7.72633	7.719	7.495	7.6	0.026	-0.00733333	0.105	FALSE	FALSE	FALSE
Ap1g2	100362547	adaptor related protein complex 1 subunit gamma 2	chr15:28571571-28579421	Rattus norvegicus	protein-coding	4.72089	4.97789	6.31963	6.41029	5.95666	6.59733	0.257	0.0906667	0.640667	FALSE	FALSE	FALSE
Ap1m1	306332	adaptor related protein complex 1 subunit mu 1	chr16:17586886-17602410	Rattus norvegicus	protein-coding	9.51625	9.53525	9.28331	9.30698	8.99654	9.03588	0.019	0.0236667	0.0393333	FALSE	FALSE	FALSE	Q32Q06	AP-1 complex subunit mu-1 OS=Rattus norvegicus OX=10116 GN=Ap1m1 PE=1 SV=3	16	5	32	48.5	64.36	1.40195e+08	2.38471e+08	4.17673e+08	2.36342e+07	5.75428e+07	4.17453e+08	1.96039e+08	1.00806e+08	2.28693e+08	1.29531e+08	1.69319e+08	1.40578e+08	1.6464e+08	1.12241e+08	1.49326e+08	2.04111e+08	3.22359e+08	1.91434e+08	-1.54012	1.30607	-0.183906	0.380218	0.730165	0.289007
Ap1m2	367038	adaptor related protein complex 1 subunit mu 2	chr8:19838579-19856560	Rattus norvegicus	protein-coding	3.977	3.89867	3.24633	3.00633	2.884	2.68133	-0.0783333	-0.24	-0.202667	FALSE	FALSE	FALSE
Ap1s1	360785	adaptor-related protein complex 1, sigma 1 subunit	chr12:19625267-19635792	Rattus norvegicus	protein-coding	9.36835	9.38001	9.48622	9.51188	9.31453	9.36453	0.0116667	0.0256667	0.05	FALSE	FALSE	FALSE	B5DFI3	AP complex subunit sigma OS=Rattus norvegicus OX=10116 GN=Ap1s1 PE=1 SV=1	16	2	19	18.7	73.78	1.56305e+07	2.70739e+06	2.70604e+06	3.56433e+07	3.66072e+07	3.64264e+07		1.07098e+06	137753792		7.52991e+07	860221	534367	1.24017e+07	1.49406e+06	1.23782e+07	1.40647e+06	1.28446e+07	2.89905	0.843331	-0.593768	4.76245	1.4991	1.70185
Ap1s2	302671	adaptor related protein complex 1 subunit sigma 2	chrX:30572746-30598961	Rattus norvegicus	protein-coding	7.18602	7.14769	6.71455	6.88955	6.61974	6.6594	-0.0383333	0.175	0.0396667	FALSE	FALSE	FALSE	A0A0G2JXX9	AP complex subunit sigma OS=Rattus norvegicus OX=10116 GN=Ap1s2 PE=3 SV=1	6	1	9	18.5	11.88	2.89482e+07	1.8967e+09	5.79609e+07	9.74737e+07	6.33618e+07	4.95482e+07	838587	5.01399e+07	415034	3.60164e+07	4.68448e+07	5.57086e+07	2.50253e+08	2.51262e+07	5.3828e+08	1.96956e+07	1.73195e+06	2.54581e+07
Ap1s3	367304	adaptor related protein complex 1 subunit sigma 3	chr9:80950402-81039685	Rattus norvegicus	protein-coding	3.56137	3.29337	4.32918	4.45585	5.0813	5.36697	-0.268	0.126667	0.285667	FALSE	FALSE	FALSE
Ap2a1	308578	adaptor related protein complex 2 subunit alpha 1	chr1:95384303-95414249	Rattus norvegicus	protein-coding	8.63667	8.673	8.67733	8.658	8.91867	8.98633	0.0363333	-0.0193333	0.0676667	FALSE	FALSE	FALSE	D3ZUY8	AP-2 complex subunit alpha OS=Rattus norvegicus OX=10116 GN=Ap2a1 PE=1 SV=1	24	22	371	107.6	897.62	7.26089e+08	6.26618e+08	5.17697e+08	9.42441e+08	1.33068e+09	1.21626e+09	6.40771e+08	1.95031e+09	6.17966e+08	2.42068e+09	8.10212e+08	2.03797e+09	1.24132e+09	8.09946e+08	4.95747e+08	8.99856e+08	1.18967e+09	9.67885e+08	0.898347	0.20537	0.790577	0.732448	0.351929	0.401137
Ap2a2	81637	adaptor related protein complex 2 subunit alpha 2	chr1:196652315-196725609	Rattus norvegicus	protein-coding	9.61267	9.657	9.98533	10.0233	9.84567	9.982	0.0443333	0.038	0.136333	FALSE	FALSE	FALSE	P18484	AP-2 complex subunit alpha-2 OS=Rattus norvegicus OX=10116 GN=Ap2a2 PE=1 SV=3	32	27	453	104	1163.54	3.03959e+09	1.99968e+10	3.52191e+09	3.52542e+09	2.59409e+09	2.37347e+09	5.00184e+09	4.3521e+09	4.81514e+09	3.24373e+09	1.52155e+10	4.85326e+09	3.8738e+09	3.5349e+09	5.17519e+09	3.6954e+09	4.66982e+09	3.63528e+09	-1.10064	0.889648	0.397444	0.670497	-0.058622	0.202702
Ap2a2	81637	adaptor related protein complex 2 subunit alpha 2	chr1:196652315-196725609	Rattus norvegicus	protein-coding	9.61267	9.657	9.98533	10.0233	9.84567	9.982	0.0443333	0.038	0.136333	FALSE	FALSE	FALSE	Q66HM2	AP-2 complex subunit alpha OS=Rattus norvegicus OX=10116 GN=Ap2a2 PE=1 SV=1	32	27	421	104.1	1080.97	864174	8.55348e+06	9.13014e+06	5.09128e+06	4.74538e+06	756957	1.33804e+06	4.99027e+07	45322576	5.52733e+07	4.94634e+06	5.13387e+07	1.23431e+06	2.94276e+06	7.47268e+06		801972	5.1148e+06	-0.627903	1.43564	0.737842	2.06338	-0.569349	1.53263
Ap2b1	140670	adaptor related protein complex 2 subunit beta 1	chr10:68099397-68205023	Rattus norvegicus	protein-coding	8.60867	8.623	8.693	8.76733	8.62767	8.71067	0.0143333	0.0743333	0.083	FALSE	FALSE	FALSE	P62944	AP-2 complex subunit beta OS=Rattus norvegicus OX=10116 GN=Ap2b1 PE=1 SV=1	36	33	572	104.5	1363.59	3.69005e+09	4.96193e+09	4.31673e+09	4.80237e+09	4.89949e+09	3.66949e+09	6.77953e+09	4.03351e+09	5.58618e+09	4.46987e+09	4.56199e+09	4.10729e+09	4.28336e+09	5.34959e+09	5.46082e+09	4.02562e+09	4.05999e+09	4.33745e+09	0.0424931	0.182512	-0.288999	0.223444	-0.273252	0.117216
Ap2m1	116563	adaptor related protein complex 2 subunit mu 1	chr11:80355307-80364218	Rattus norvegicus	protein-coding	10.743	10.7407	10.9633	10.988	11.0747	11.1913	-0.00233333	0.0246667	0.116667	FALSE	FALSE	FALSE	P84092	AP-2 complex subunit mu OS=Rattus norvegicus OX=10116 GN=Ap2m1 PE=1 SV=1	26	11	203	49.6	529.12	3.43469e+08	2.40213e+09	7.98884e+08	7.77832e+08	9.69615e+08	1.51748e+09	2.96501e+09	2.53434e+09	1.31724e+09	8.99934e+08	2.00879e+09	1.47959e+09	1.36166e+09	1.46815e+09	1.80356e+09	9.10043e+08	1.43282e+09	9.76379e+08	0.265358	0.860485	-0.62925	0.492374	-0.50061	0.236838
Ap2s1	65046	adaptor related protein complex 2 subunit sigma 1	chr1:77417496-77428903	Rattus norvegicus	protein-coding	9.69567	9.61267	9.884	9.93367	9.90833	9.929	-0.083	0.0496667	0.0206667	FALSE	FALSE	FALSE	P62744	AP-2 complex subunit sigma OS=Rattus norvegicus OX=10116 GN=Ap2s1 PE=1 SV=1	13	2	33	17	69.1	3.6948e+08	2.06923e+08	3.30361e+08	2.21671e+08	1.48685e+08	5.67945e+07	3.1127e+08	4.11408e+08	5.28626e+08	5.70798e+08	5.89796e+08	2.68954e+08	3.63236e+08	3.39252e+08	3.79365e+08	3.99469e+08	3.74044e+06	4.1308e+08	-1.25138	0.636857	0.139856	0.430808	-2.081	2.25483
Ap3b1	309969	adaptor related protein complex 3 subunit beta 1	chr2:25600069-25800937	Rattus norvegicus	protein-coding	6.416	6.50467	6.03833	6.14567	5.79433	5.70267	0.0886667	0.107333	-0.0916667	FALSE	FALSE	FALSE
Ap3b2	308777	adaptor related protein complex 3 subunit beta 2	chr1:135412580-135445191	Rattus norvegicus	protein-coding	8.83953	8.8352	8.87298	8.87631	8.86817	8.94151	-0.00433333	0.00333333	0.0733333	FALSE	FALSE	FALSE	D4AE00	AP-3 complex subunit beta OS=Rattus norvegicus OX=10116 GN=Ap3b2 PE=1 SV=1	12	10	54	119.1	124.46	8.97947e+08	2.80661e+08	1.81697e+08	1.99773e+08	3.55691e+08	2.83569e+08	5.13553e+08	2.76474e+08	4.08629e+08	4.66698e+08	2.433e+08	2.95897e+08	4.18597e+08	3.45415e+08	5.80761e+08	6.70553e+08	4.28247e+08	7.67178e+08	-0.394769	0.729417	-0.262709	0.381485	0.463839	0.335461
Ap3d1	314633	adaptor related protein complex 3 subunit delta 1	chr7:8970249-9005651	Rattus norvegicus	protein-coding	8.94779	8.96379	8.99319	8.98619	9.01621	9.06055	0.016	-0.007	0.0443333	FALSE	FALSE	FALSE	B5DFK6	Adaptor-related protein complex 3 subunit delta 1 OS=Rattus norvegicus OX=10116 GN=Ap3d1 PE=1 SV=1	9	8	25	135.6	38.45	2.02175e+07	2.5456e+07	2.35946e+08	1.41338e+08	1.22705e+07	8.45169e+07	4.25583e+07	1.95646e+08	7.54911e+07	6.43375e+07	1.2273e+08	3.27689e+08	2.24847e+08	4.73798e+07	2.02558e+07	4.28425e+07	7.91333e+07	4.24018e+07	0.0905035	1.55864	0.680471	0.937074	-0.195341	1.05942
Ap3m1	171126	adaptor related protein complex 3 subunit mu 1	chr15:3246616-3264846	Rattus norvegicus	protein-coding	7.93325	7.92959	7.94637	8.00104	7.87029	7.91796	-0.00366667	0.0546667	0.0476667	FALSE	FALSE	FALSE	P53676	AP-3 complex subunit mu-1 OS=Rattus norvegicus OX=10116 GN=Ap3m1 PE=1 SV=1	16	5	36	47	62.31	5.97231e+06	2.93496e+07	1.18135e+07	531833	2.37321e+07	2.57425e+07	2.93725e+07	1.66236e+07	4.02408e+07	4.52703e+06	1.24876e+07	1.19203e+07	365251		1.44371e+07	2.54235e+06	523595		-0.890676	1.96265	-1.62193	0.605798	-0.992993	2.88692
Ap3m2	140667	adaptor related protein complex 3 subunit mu 2	chr16:69217526-69237372	Rattus norvegicus	protein-coding	8.01334	8.05968	8.15707	8.2364	8.49688	8.54388	0.0463333	0.0793333	0.047	FALSE	FALSE	FALSE	P53678	AP-3 complex subunit mu-2 OS=Rattus norvegicus OX=10116 GN=Ap3m2 PE=2 SV=1	16	6	34	46.8	65.16	4.4776e+07	9.21923e+07	429054	5.89439e+07	1.26716e+08	7.25543e+07	1.68483e+08	1.83917e+08	175208620	4.72212e+07	1.91833e+08	7.31475e+08	1.63992e+08	1.86153e+06	1.83653e+08	4.20609e+07	4.95396e+06	4.24374e+07	2.75242	2.44978	0.0958122	1.14191	-0.888183	2.41267
Ap3s1	302290	adaptor related protein complex 3 subunit sigma 1	chr18:39462727-39531626	Rattus norvegicus	protein-coding	6.913	6.86667	6.94	7.073	6.68133	6.78167	-0.0463333	0.133	0.100333	FALSE	FALSE	FALSE	G3V9Y9	AP complex subunit sigma OS=Rattus norvegicus OX=10116 GN=Ap3s1 PE=1 SV=1	10	1	11	18.1	30.92	1.9471e+07	5.56834e+07	1.43065e+06		1.08044e+06	960519	3.54684e+07	1.96323e+07	13738717	3.28713e+07	1.94814e+07	739922	6.31864e+06		3.07016e+06		2.12677e+07
Ap3s2	683402	adaptor related protein complex 3 subunit sigma 2	chr1:133818825-133859269	Rattus norvegicus	protein-coding	8.03244	7.95344	7.92359	8.02292	8.16317	8.12083	-0.079	0.0993333	-0.0423333	FALSE	FALSE	FALSE	A0A0G2K302	AP complex subunit sigma OS=Rattus norvegicus OX=10116 GN=Ap3s2 PE=1 SV=1	5	1	1	20.4	1.87				2.39519e+07	2.32678e+07	1.04932e+07								1.67964e+07
Ap4b1	310746	adaptor related protein complex 4 subunit beta 1	chr2:191318485-191330531	Rattus norvegicus	protein-coding	6.334	6.30767	6.31533	6.334	6.44167	6.39367	-0.0263333	0.0186667	-0.048	FALSE	FALSE	FALSE
Ap4e1	311404	adaptor related protein complex 4 subunit epsilon 1	chr3:114272997-114339484	Rattus norvegicus	protein-coding	5.30033	5.311	5.19867	5.346	5.05433	5.105	0.0106667	0.147333	0.0506667	FALSE	FALSE	FALSE
Ap4m1	304344	adaptor related protein complex 4 subunit mu 1	chr12:17049766-17055954	Rattus norvegicus	protein-coding	5.75467	5.77967	5.95733	6.032	5.472	5.66	0.025	0.0746667	0.188	FALSE	FALSE	FALSE
Ap4s1	366618	adaptor related protein complex 4 subunit sigma 1	chr6:69133403-69174488	Rattus norvegicus	protein-coding	6.511	6.56067	6.64533	6.664	6.606	6.598	0.0496667	0.0186667	-0.008	FALSE	FALSE	FALSE
Ap5b1	361709	adaptor related protein complex 5 subunit beta 1	chr1:202876272-202880303	Rattus norvegicus	protein-coding	5.45873	5.53073	5.19094	5.13927	5.32167	5.719	0.072	-0.0516667	0.397333	FALSE	FALSE	FALSE
Ap5m1	305861	adaptor related protein complex 5 subunit mu 1	chr15:22355478-22385222	Rattus norvegicus	protein-coding	5.70767	5.72133	5.42767	5.55833	5.49767	5.61933	0.0136667	0.130667	0.121667	FALSE	FALSE	FALSE
Ap5s1	499893	adaptor related protein complex 5 subunit sigma 1	chr3:118429618-118436256	Rattus norvegicus	protein-coding	5.85033	5.773	5.327	5.265	5.51967	5.41867	-0.0773333	-0.062	-0.101	FALSE	FALSE	FALSE
Ap5z1	641386	adaptor related protein complex 5 subunit zeta 1	chr12:12093834-12109043	Rattus norvegicus	protein-coding	6.2158	6.21013	6.30684	6.23184	6.4258	6.3958	-0.00566667	-0.075	-0.03	FALSE	FALSE	FALSE
Apaf1	78963	apoptotic peptidase activating factor 1	chr7:25494143-25579540	Rattus norvegicus	protein-coding	7.14464	7.07531	7.25627	7.34394	6.75222	6.83722	-0.0693333	0.0876667	0.085	FALSE	FALSE	FALSE
Apba1	83589	amyloid beta precursor protein binding family A member 1	chr1:221363769-221569496	Rattus norvegicus	protein-coding	8.74655	8.80722	9.1606	9.2826	9.74886	9.80953	0.0606667	0.122	0.0606667	FALSE	FALSE	FALSE	F1LR60	Amyloid beta (A4) protein-binding, family A, member 1, isoform CRA_a OS=Rattus norvegicus OX=10116 GN=Apba1 PE=1 SV=2	3	1	1	92.8	4.73
Apba2	83610	amyloid beta precursor protein binding family A member 2	chr1:118053270-118286858	Rattus norvegicus	protein-coding	8.91979	8.93279	8.87866	8.93866	8.65442	8.73276	0.013	0.06	0.0783333	FALSE	FALSE	FALSE
Apba3	83611	amyloid beta precursor protein binding family A member 3	chr7:8446212-8451310	Rattus norvegicus	protein-coding	5.38467	5.52733	5.55633	5.378	5.88567	5.68067	0.142667	-0.178333	-0.205	FALSE	FALSE	FALSE
Apbb1	29722	amyloid beta precursor protein binding family B member 1	chr1:159896889-159920505	Rattus norvegicus	protein-coding	8.58333	8.52833	8.77433	8.813	9.06033	9.15667	-0.055	0.0386667	0.0963333	FALSE	FALSE	FALSE
Apbb2	305338	amyloid beta precursor protein binding family B member 2	chr14:41557918-41878622	Rattus norvegicus	protein-coding	7.16189	7.24056	7.02408	7.05541	6.44288	6.58721	0.0786667	0.0313333	0.144333	FALSE	FALSE	FALSE
Apbb3	117026	amyloid beta precursor protein binding family B member 3	chr18:28273168-28280347	Rattus norvegicus	protein-coding	7.38794	7.33294	7.43998	7.36398	7.67686	7.55786	-0.055	-0.076	-0.119	FALSE	FALSE	FALSE
Apc	24205	APC regulator of WNT signaling pathway	chr18:25828558-25925511	Rattus norvegicus	protein-coding	6.94845	7.00878	7.04569	7.17535	7.29838	7.45772	0.0603333	0.129667	0.159333	FALSE	FALSE	FALSE	P70478	Adenomatous polyposis coli protein OS=Rattus norvegicus OX=10116 GN=Apc PE=1 SV=1	0	1	1	310.3	0	6.69276e+07	1.30449e+06	1.29258e+06				802284				754618					689564		378204
Apc2	299611	APC regulator of WNT signaling pathway 2	chr7:9392336-9414364	Rattus norvegicus	protein-coding	8.6708	8.64613	8.09132	8.18065	7.20405	7.38038	-0.0246667	0.0893333	0.176333	FALSE	FALSE	FALSE	D4A205	APC regulator of WNT-signaling pathway 2 OS=Rattus norvegicus OX=10116 GN=Apc2 PE=4 SV=1	1	1	1	243.8	2.52	3.95157e+06	1.02361e+06	1.43249e+06	8.72008e+06	1.58317e+08	2.32331e+06	1.01011e+06			1.52005e+06	830595			1.85598e+07	1.43376e+06	8.23131e+07	4.65177e+07	9.26868e+07
Apcdd1	689616	APC down-regulated 1	chr18:56385398-56416065	Rattus norvegicus	protein-coding	6.38471	6.22904	6.18257	6.28323	6.07323	6.12756	-0.155667	0.100667	0.0543333	FALSE	FALSE	FALSE
Apcdd1l	499949	APC down-regulated 1 like	chr3:162587484-162658362	Rattus norvegicus	protein-coding	3.57633	3.922	2.33533	2.21867	1.27067	0.651	0.345667	-0.116667	-0.619667	FALSE	FALSE	FALSE
Apeh	24206	acylaminoacyl-peptide hydrolase	chr8:108773791-108782903	Rattus norvegicus	protein-coding	6.5802	6.53554	6.72811	6.69378	7.00935	6.83535	-0.0446667	-0.0343333	-0.174	FALSE	FALSE	FALSE	G3V9E4	Acylamino-acid-releasing enzyme OS=Rattus norvegicus OX=10116 GN=Apeh PE=1 SV=1	2	1	7	81.3	17.04	3.25513e+08	2.13845e+08	2.15052e+08	4.49457e+08	1.95995e+08	1.89311e+08	6.20065e+07	2.47687e+08	4.10047e+07	1.1961e+08	1.25793e+08	2.01365e+07	7.92675e+07	1.13875e+08	1.8726e+08	9.34272e+07	1.48895e+08	1.26085e+08
Apex1	79116	apurinic/apyrimidinic endodeoxyribonuclease 1	chr15:24144595-24146785	Rattus norvegicus	protein-coding	8.98333	8.94067	8.439	8.30167	8.32067	8.26467	-0.0426667	-0.137333	-0.056	FALSE	FALSE	FALSE	P43138	DNA-(apurinic or apyrimidinic site) lyase OS=Rattus norvegicus OX=10116 GN=Apex1 PE=1 SV=2	41	11	100	35.5	289.09	1.43338e+09	9.6858e+08	1.16979e+09	9.10447e+08	8.23443e+08	7.18875e+08	7.87416e+08	5.01299e+08	5.83987e+08	9.0648e+08	7.06501e+08	5.73255e+08	4.65655e+08	2.22926e+08	1.83839e+08	4.96697e+08	1.60621e+08	5.27781e+08	-0.530472	0.190821	0.223804	0.2704	0.380566	0.691635
Apex2	317628	apurinic/apyrimidinic endodeoxyribonuclease 2	chrX:19425684-19508459	Rattus norvegicus	protein-coding	5.52767	5.36733	4.68167	4.95467	4.65	4.67933	-0.160333	0.273	0.0293333	FALSE	FALSE	FALSE
Aph1a	365872	aph-1 homolog A, gamma secretase subunit	chr2:183437676-183443113	Rattus norvegicus	protein-coding	8.27267	8.24033	8.32333	8.23	8.326	8.266	-0.0323333	-0.0933333	-0.06	FALSE	FALSE	FALSE
Aph1b	300802	aph-1 homolog B, gamma secretase subunit	chr8:67429198-67454735	Rattus norvegicus	protein-coding	4.80173	4.81407	4.70192	4.76492	4.95502	4.89735	0.0123333	0.063	-0.0576667	FALSE	FALSE	FALSE
Api5	362170	apoptosis inhibitor 5	chr3:80378100-80403267	Rattus norvegicus	protein-coding	7.83467	7.854	7.49067	7.59	7.62667	7.54233	0.0193333	0.0993333	-0.0843333	FALSE	FALSE	FALSE	B1WC49	Api5 protein OS=Rattus norvegicus OX=10116 GN=Api5 PE=1 SV=1	26	10	86	56.8	283.59	9.61418e+08	1.11961e+09	8.47491e+08	9.95222e+08	1.15249e+09	8.27096e+08	1.63676e+09	9.5572e+08	9.22897e+08	7.20172e+08	2.7319e+08	8.75232e+08	7.9063e+08	7.11874e+08	6.49604e+08	4.03356e+08	7.69146e+08	4.18366e+08	0.0188236	0.180732	-1.02254	0.584267	-0.498036	0.312904
Apip	295961	APAF1 interacting protein	chr3:89431973-89457999	Rattus norvegicus	protein-coding	6.69834	6.629	6.31394	6.36461	6.30513	6.46747	-0.0693333	0.0506667	0.162333	FALSE	FALSE	FALSE	D3ZUI1	Methylthioribulose-1-phosphate dehydratase OS=Rattus norvegicus OX=10116 GN=Apip PE=1 SV=3	3	1	2	27	3.32	4.98665e+06	2.3107e+06		1.06173e+07			8.12279e+06	5.74942e+07	2.8207e+06	1.92563e+06	8.29676e+06	8.47992e+07	669922	8.96488e+07	3.28999e+06	1.28053e+08	6.01067e+07	1.19132e+08
Aplf	500247	aprataxin and PNKP like factor	chr4:120070471-120122656	Rattus norvegicus	protein-coding	4.93567	4.988	4.21533	4.262	4.49767	4.40867	0.0523333	0.0466667	-0.089	FALSE	FALSE	FALSE
Apln	58812	apelin	chrX:127180801-127213567	Rattus norvegicus	protein-coding	3.62879	3.78346	4.22744	4.30977	6.62122	5.94955	0.154667	0.0823333	-0.671667	FALSE	FALSE	FALSE
Aplp1	502317	amyloid beta precursor like protein 1	chr1:85696880-85707215	Rattus norvegicus	protein-coding	10.1659	10.0896	10.3003	10.2913	10.0419	10.1749	-0.0763333	-0.009	0.133	FALSE	FALSE	FALSE
Aplp2	64312	amyloid beta precursor like protein 2	chr8:29599230-29662311	Rattus norvegicus	protein-coding	8.93516	8.96716	9.65947	9.70713	10.4358	10.3771	0.032	0.0476667	-0.0586667	FALSE	FALSE	FALSE	M0RDX2	Amyloid-like protein 2 OS=Rattus norvegicus OX=10116 GN=Aplp2 PE=1 SV=2	2	2	3	81.9	2.02	781449		731958		1.64283e+06	765972		7.45724e+06	272098	1.52095e+07	9.44545e+06	9.85123e+06	2.91522e+07	1.25676e+07	1.34159e+07	2.30483e+06	1.34325e+06	2.65504e+06	0.568744	0.552428	2.97852	2.3983	-3.07464	0.491638
Apmap	366227	adipocyte plasma membrane associated protein	chr3:139409020-139437296	Rattus norvegicus	protein-coding	6.674	6.617	6.64667	6.61033	6.979	6.737	-0.057	-0.0363333	-0.242	FALSE	FALSE	FALSE	Q7TP48	Adipocyte plasma membrane-associated protein OS=Rattus norvegicus OX=10116 GN=Apmap PE=2 SV=2	10	3	11	42	29.15	975342	6.89245e+06	6.08271e+06	4.04125e+06	2.02392e+06	306179	546709	1.77134e+06	1.5254e+06	4.26781e+07	4.29538e+06	812914	9.25898e+07	4.49498e+07	9.73287e+07	1.59869e+07		2.01738e+07	-1.3431	1.43835	2.21884	1.74018	-2.04266	0.397291
Apoa1	25081	apolipoprotein A1	chr8:46527251-46529035	Rattus norvegicus	protein-coding	3.73433	3.882	4.62767	3.30367	3.41833	3.667	0.147667	-1.324	0.248667	FALSE	FALSE	FALSE
Apobec1	25383	apolipoprotein B mRNA editing enzyme catalytic subunit 1	chr4:155800030-155828515	Rattus norvegicus	protein-coding	4.27497	4.05063	3.24119	3.31419	6.05074	5.46707	-0.224333	0.073	-0.583667	FALSE	FALSE	FALSE
Apobec2	301226	apolipoprotein B mRNA editing enzyme catalytic subunit 2	chr9:12564955-12578461	Rattus norvegicus	protein-coding	4.46106	4.01906	2.70567	3.28067	2.292	2.56533	-0.442	0.575	0.273333	FALSE	FALSE	FALSE
Apobec4	498251	apolipoprotein B mRNA editing enzyme catalytic polypeptide like 4	chr13:64887019-64895053	Rattus norvegicus	protein-coding	3.599	3.636	3.537	3.948	2.29433	2.126	0.037	0.411	-0.168333	FALSE	FALSE	FALSE
Apobr	499264	apolipoprotein B receptor	chr1:181168982-181173528	Rattus norvegicus	protein-coding	1.29805	2.04639	3.52746	2.96713	4.5368	4.05446	0.748333	-0.560333	-0.482333	FALSE	FALSE	FALSE
Apoc1	25292	apolipoprotein C1	chr1:79347057-79350340	Rattus norvegicus	protein-coding	1.602	1.32467	3.73267	4.21567	5.63867	4.68933	-0.277333	0.483	-0.949333	FALSE	FALSE	FALSE
Apod	25239	apolipoprotein D	chr11:69431261-69452306	Rattus norvegicus	protein-coding	3.881	3.136	3.05733	2.67433	4.61967	5.39633	-0.745	-0.383	0.776667	FALSE	FALSE	FALSE
Apoe	25728	apolipoprotein E	chr1:79353924-79357852	Rattus norvegicus	protein-coding	4.78978	4.54011	8.51659	8.48759	10.3438	9.63413	-0.249667	-0.029	-0.709667	FALSE	FALSE	TRUE	P02650	Apolipoprotein E OS=Rattus norvegicus OX=10116 GN=Apoe PE=1 SV=2	43	13	267	35.7	839.92	3.47158e+08	1.83479e+09	1.87679e+08	4.20476e+08	3.24854e+08	1.6948e+08	1.12888e+09	9.06265e+08	7.05724e+08	2.11282e+09	1.61441e+09	1.67044e+09	7.34554e+09	9.86713e+09	8.21427e+09	1.18456e+10	1.32387e+10	1.1357e+10	-0.789493	1.0571	0.993446	0.230686	0.526948	0.14055
Apold1	444983	apolipoprotein L domain containing 1	chr4:167768437-167825706	Rattus norvegicus	protein-coding	6.34994	6.20094	6.30869	6.44003	6.67909	6.47676	-0.149	0.131333	-0.202333	FALSE	FALSE	FALSE
Apom	55939	apolipoprotein M	chr20:3690950-3693550	Rattus norvegicus	protein-coding	3.91847	3.89947	3.3706	3.4556	3.69843	3.44376	-0.019	0.085	-0.254667	FALSE	FALSE	FALSE
Apoo	363474	apolipoprotein O	chrX:59157971-59262940	Rattus norvegicus	protein-coding	6.34933	6.341	6.90667	7.03767	7.20733	7.27067	-0.00833333	0.131	0.0633333	FALSE	FALSE	FALSE	M0R7G4	MICOS complex subunit OS=Rattus norvegicus OX=10116 GN=Apoo PE=1 SV=2	18	2	13	22.4	32.04	1.13493e+08	9.46536e+07	2.98494e+07	1.16364e+08	1.2705e+08	2.08831e+08	1.15057e+08	7.32185e+07	2.39502e+08	2.49773e+08	2.20292e+08	7.14359e+07	1.14047e+08	1.83312e+08	2.76141e+08	1.41685e+08	8.35422e+07	1.85016e+08	1.08909	0.658079	0.320699	0.76015	-0.466142	0.499475
Apool	317191	apolipoprotein O-like	chrX:77377685-77443670	Rattus norvegicus	protein-coding	4.845	4.70067	4.26967	4.186	4.79233	4.04067	-0.144333	-0.0836667	-0.751667	FALSE	FALSE	TRUE	Q5U1W6	MICOS complex subunit OS=Rattus norvegicus OX=10116 GN=Apool PE=1 SV=1	5	1	1	28.2	2.98
App	54226	amyloid beta precursor protein	chr11:24019774-24236584	Rattus norvegicus	protein-coding	9.438	9.447	10.2013	10.233	10.542	10.6937	0.009	0.0316667	0.151667	FALSE	FALSE	TRUE	P08592	Amyloid-beta A4 protein OS=Rattus norvegicus OX=10116 GN=App PE=1 SV=2	3	2	17	86.6	45.86	3.35943e+07	7.01422e+07	1.71513e+07		151554	1.40748e+07	1.41584e+07	2.81539e+07	9.22613e+06	6.31666e+07	8.30747e+07	1.2757e+07	1.28057e+08	8.01126e+07	1.35388e+09	5.46475e+07	1.0539e+07	7.40978e+07	-4.5544	3.32082	1.39536	0.964511	-2.78212	1.53512
Appbp2	303396	amyloid beta precursor protein binding protein 2	chr10:70057774-70099877	Rattus norvegicus	protein-coding	8.2276	8.30727	8.07425	8.08792	8.01537	8.16103	0.0796667	0.0136667	0.145667	FALSE	FALSE	FALSE
Appl1	290537	adaptor protein, phosphotyrosine interacting with PH domain and leucine zipper 1	chr16:2118503-2166741	Rattus norvegicus	protein-coding	6.762	6.87767	6.57433	6.72633	6.807	6.908	0.115667	0.152	0.101	FALSE	FALSE	FALSE	D3ZWA8	Adaptor protein, phosphotyrosine-interacting with PH domain and leucine zipper 1 OS=Rattus norvegicus OX=10116 GN=Appl1 PE=1 SV=3	15	8	36	75.4	69.19	1.10368e+08	9.09493e+07	1.08191e+08	1.32978e+08	1.35605e+08	1.71585e+08	1.28591e+08	1.04996e+08	1.15034e+08	1.64206e+08	1.19184e+08	1.03235e+08	1.20895e+08	7.85144e+07	6.09745e+07	8.34736e+07	1.78445e+08	8.83126e+07	0.503496	0.147723	0.126482	0.215219	0.394833	0.455447
Appl2	362860	adaptor protein, phosphotyrosine interacting with PH domain and leucine zipper 2	chr7:20135248-20184757	Rattus norvegicus	protein-coding	3.90418	4.02484	5.47374	5.60874	6.96127	6.6366	0.120667	0.135	-0.324667	FALSE	FALSE	TRUE
Aprt	292072	adenine phosphoribosyl transferase	chr19:50626436-50628404	Rattus norvegicus	protein-coding	7.96424	7.85124	8.03931	7.93331	8.46859	8.27259	-0.113	-0.106	-0.196	FALSE	FALSE	FALSE	P36972	Adenine phosphoribosyltransferase OS=Rattus norvegicus OX=10116 GN=Aprt PE=1 SV=1	53	7	36	19.5	94.98	1.73587e+08	6.6865e+08	1.77742e+09	2.30262e+09	6.11735e+08	4.58413e+08	9.20245e+08	2.45422e+09	2.45304e+08	1.80501e+08	2.34386e+09	2.67891e+09	3.7844e+09	3.69147e+09	3.74821e+09	3.20054e+08	5.42514e+08	2.68327e+08	0.548711	1.20854	0.344204	1.59066	-3.37809	0.305311
Aptx	259271	aprataxin	chr5:55798896-55822963	Rattus norvegicus	protein-coding	6.49123	6.49723	6.09094	6.06961	5.50191	5.58657	0.006	-0.0213333	0.0846667	FALSE	FALSE	FALSE
Aqp1	25240	aquaporin 1	chr4:84482512-84494690	Rattus norvegicus	protein-coding	3.51767	3.15	2.67367	2.08433	2.639	3.413	-0.367667	-0.589333	0.774	FALSE	FALSE	FALSE
Aqp11	286758	aquaporin 11	chr1:152046515-152056675	Rattus norvegicus	protein-coding	5.45835	5.45969	6.35291	6.31591	6.40142	6.46409	0.00133333	-0.037	0.0626667	FALSE	FALSE	FALSE
Aqp4	25293	aquaporin 4	chr18:6507903-6524558	Rattus norvegicus	protein-coding	2.4795	1.80516	6.46622	6.53189	8.91735	8.73969	-0.674333	0.0656667	-0.177667	TRUE	FALSE	FALSE
Aqp5	25241	aquaporin 5	chr7:130722675-130726207	Rattus norvegicus	protein-coding	3.75677	2.99877	2.97727	2.28393	3.70123	3.74689	-0.758	-0.693333	0.0456667	FALSE	FALSE	FALSE
Aqr	366163	aquarius intron-binding spliceosomal factor	chr3:100874987-100945026	Rattus norvegicus	protein-coding	7.28833	7.32667	6.73267	6.77467	6.51067	6.54333	0.0383333	0.042	0.0326667	FALSE	FALSE	FALSE
Araf	64363	A-Raf proto-oncogene, serine/threonine kinase	chrX:1227392-1292356	Rattus norvegicus	protein-coding	6.38884	6.46684	6.13122	6.08622	6.5466	6.34427	0.078	-0.045	-0.202333	FALSE	FALSE	FALSE
Arap1	361617	ArfGAP with RhoGAP domain, ankyrin repeat and PH domain 1	chr1:155748622-155814186	Rattus norvegicus	protein-coding	4.02367	3.973	5.04533	4.976	5.904	5.51667	-0.0506667	-0.0693333	-0.387333	FALSE	FALSE	TRUE
Arap2	305367	ArfGAP with RhoGAP domain, ankyrin repeat and PH domain 2	chr14:46717657-46917326	Rattus norvegicus	protein-coding	3.03611	2.91911	4.92182	5.08015	5.95202	5.76236	-0.117	0.158333	-0.189667	FALSE	FALSE	FALSE
Arap3	361314	ArfGAP with RhoGAP domain, ankyrin repeat and PH domain 3	chr18:29806214-29834217	Rattus norvegicus	protein-coding	2.80801	4.09534	4.7511	3.6831	4.00274	4.4294	1.28733	-1.068	0.426667	FALSE	FALSE	FALSE
Arc	54323	activity-regulated cytoskeleton-associated protein	chr7:106555968-106559697	Rattus norvegicus	protein-coding	5.60322	5.30489	6.02121	5.70754	8.55652	8.42886	-0.298333	-0.313667	-0.127667	FALSE	FALSE	FALSE
Arcn1	300674	archain 1	chr8:45057617-45082224	Rattus norvegicus	protein-coding	9.20412	9.24279	9.38373	9.34973	9.12976	9.09076	0.0386667	-0.034	-0.039	FALSE	FALSE	FALSE	Q66H80	Coatomer subunit delta OS=Rattus norvegicus OX=10116 GN=Arcn1 PE=2 SV=1	26	13	131	57.2	329.33	6.51392e+08	9.36566e+08	1.04394e+09	1.10414e+09	2.34226e+08	2.62096e+08	7.70059e+08	7.93674e+08	8.06446e+08	8.98688e+08	8.00596e+08	6.10664e+08	6.09446e+08	3.28818e+08	4.23096e+08	2.74253e+08	2.46401e+08	3.12166e+08	-1.07734	0.748954	-0.0552728	0.166342	-0.668982	0.276608
Arel1	299197	apoptosis resistant E3 ubiquitin protein ligase 1	chr6:104560556-104617712	Rattus norvegicus	protein-coding	7.68179	7.69579	7.59347	7.69347	7.72614	7.78881	0.014	0.1	0.0626667	FALSE	FALSE	FALSE
Arf1	64310	ADP-ribosylation factor 1	chr10:43997983-44014543	Rattus norvegicus	protein-coding	9.64567	9.62133	9.91167	9.89367	9.802	9.90133	-0.0243333	-0.018	0.0993333	FALSE	FALSE	FALSE
Arf2	79119	ADP-ribosylation factor 2	chr10:88867844-88889654	Rattus norvegicus	protein-coding	8.716	8.697	8.56067	8.614	8.11233	8.18333	-0.019	0.0533333	0.071	FALSE	FALSE	FALSE
Arf3	140940	ADP-ribosylation factor 3	chr7:129886082-129912022	Rattus norvegicus	protein-coding	8.99467	9.00133	9.48933	9.47467	9.93767	10.0327	0.00666667	-0.0146667	0.095	FALSE	FALSE	FALSE	P61206	ADP-ribosylation factor 3 OS=Rattus norvegicus OX=10116 GN=Arf3 PE=2 SV=2	57	9	375	20.6	1540.7	1.83715e+09	5.97219e+08	3.81501e+08	5.16336e+08	3.75108e+08	3.21807e+08	1.33126e+09	5.92636e+08	1.50285e+09	1.00794e+09	7.90263e+08	5.74542e+08	9.5482e+08	5.56751e+08	3.89864e+08	6.56453e+08	3.95303e+08	7.81961e+08	-0.915845	0.703773	-0.457805	0.482378	-0.0101625	0.477694
Arf4	79120	ADP-ribosylation factor 4	chr16:1896692-1913267	Rattus norvegicus	protein-coding	10.313	10.285	10.1527	10.06	9.31723	9.31956	-0.028	-0.0926667	0.00233333	FALSE	FALSE	FALSE	P61751	ADP-ribosylation factor 4 OS=Rattus norvegicus OX=10116 GN=Arf4 PE=2 SV=2	51	8	320	20.4	1300.85	2.61592e+08	7.04402e+08	7.1401e+08	7.76975e+08	8.61853e+08	1.44086e+09	8.93422e+08	1.13011e+09	9.80308e+08	7.98199e+08	1.23548e+09	1.07835e+09	3.37319e+08	9.89387e+07	2.15463e+08	4.72618e+08	8.03095e+08	4.83537e+08	0.958167	0.553126	0.0345115	0.210693	1.5579	0.574069
Arf5	79117	ADP-ribosylation factor 5	chr4:57038521-57041447	Rattus norvegicus	protein-coding	10.1038	10.0464	10.1008	10.0758	10.1092	10.1522	-0.0573333	-0.025	0.043	FALSE	FALSE	FALSE	P84083	ADP-ribosylation factor 5 OS=Rattus norvegicus OX=10116 GN=Arf5 PE=1 SV=2	61	10	355	20.5	1428.79	3.67732e+09	3.08327e+09	3.01185e+09	3.97895e+09	3.99349e+09	2.56305e+09	2.95136e+09	3.7777e+09	3.61966e+09	3.50774e+09	3.65013e+09	3.33089e+09	3.34477e+09	1.78276e+09	2.45534e+09	3.22155e+09	5.91847e+09	3.56925e+09	0.0847104	0.231023	0.0265524	0.116345	0.738884	0.377152
Arf6	79121	ADP-ribosylation factor 6	chr6:87853742-87854890	Rattus norvegicus	protein-coding	11.6743	11.7353	11.6453	11.6603	11.5817	11.5583	0.061	0.015	-0.0233333	FALSE	FALSE	FALSE	P62332	ADP-ribosylation factor 6 OS=Rattus norvegicus OX=10116 GN=Arf6 PE=1 SV=2	12	2	25	20.1	19.81	2.79738e+08	2.78717e+08	2.79925e+08	7.30783e+07	5.48841e+07	3.74463e+08	8.84248e+07	4.58167e+07	9.40814e+07	1.07507e+08	7.77363e+08	4.62371e+08	2.98078e+08	2.64145e+08	2.35228e+08	6.3792e+07	2.26048e+08	7.03622e+07	-1.28704	0.862892	2.22121	0.916601	-1.39671	0.594486
Arfgap1	246310	ADP-ribosylation factor GTPase activating protein 1	chr3:168084560-168099948	Rattus norvegicus	protein-coding	6.37967	6.33567	6.38	6.40967	6.27367	6.26433	-0.044	0.0296667	-0.00933333	FALSE	FALSE	FALSE	Q3S4A4	ADP-ribosylation factor GTPase activating protein 1 heart isoform OS=Rattus norvegicus OX=10116 GN=Arfgap1 PE=1 SV=1	4	2	7	46.7	11	1.68602e+07	3.42005e+07	1.93288e+07	6.66492e+06	5.8336e+06	1.28355e+07	9.67546e+06	7.74032e+06	2.12625e+07	1.09967e+08	7.11248e+07	8.57585e+06	7.70086e+07	9.68396e+07	1.08665e+08	4.14015e+07	5.96004e+06	4.26527e+07	-1.49371	0.470404	1.79884	1.21966	-2.08891	0.950617
Arfgap2	362162	ADP-ribosylation factor GTPase activating protein 2	chr3:77236305-77248445	Rattus norvegicus	protein-coding	7.57567	7.56667	7.13267	7.15833	7.237	7.143	-0.009	0.0256667	-0.094	FALSE	FALSE	FALSE	Q3MID3	ADP-ribosylation factor GTPase-activating protein 2 OS=Rattus norvegicus OX=10116 GN=Arfgap2 PE=1 SV=1	7	3	6	56.5	8.69	6.99141e+07	9.63338e+07	699623	911634	7.07817e+07	1.10408e+07	3.38791e+07	3.69084e+06	2.47945e+07	2.14917e+07	2.18292e+07		732311		1.38831e+07	2.55183e+06	828976	2.7331e+06	-0.908509	2.92862	0.570872	0.999618	-0.829069	2.19448
Arfgap3	503165	ADP-ribosylation factor GTPase activating protein 3	chr7:114432873-114479206	Rattus norvegicus	protein-coding	6.22567	6.24233	6.46967	6.45167	6.278	6.34767	0.0166667	-0.018	0.0696667	FALSE	FALSE	FALSE
Arfgef1	312915	ADP ribosylation factor guanine nucleotide exchange factor 1	chr5:8982061-9076326	Rattus norvegicus	protein-coding	7.23521	7.35655	7.25135	7.39902	7.3605	7.4025	0.121333	0.147667	0.042	FALSE	FALSE	FALSE	D4A631	Brefeldin A-inhibited guanine nucleotide-exchange protein 1 OS=Rattus norvegicus OX=10116 GN=Arfgef1 PE=1 SV=1	3	4	4	207.8	9.13	9.6782e+06	1.11979e+07	474388			2.12167e+08	5.67783e+07	2.70934e+07	1.38267e+07	8.32396e+07	1.10153e+08	2.68629e+07	4.04758e+07	6.54414e+07	2.62956e+06	300684	2.06602e+06	902149			1.17786	0.85649	-4.53378	1.65352
Arfgef2	296380	ADP ribosylation factor guanine nucleotide exchange factor 2	chr3:155547504-155633652	Rattus norvegicus	protein-coding	6.56322	6.59288	6.48324	6.51858	6.37479	6.49579	0.0296667	0.0353333	0.121	FALSE	FALSE	FALSE
Arfgef3	292947	ARFGEF family member 3	chr1:13245578-13404319	Rattus norvegicus	protein-coding	6.45421	6.56688	7.05989	7.13123	6.5837	6.83237	0.112667	0.0713333	0.248667	FALSE	FALSE	FALSE	D3ZF86	ARFGEF family member 3 OS=Rattus norvegicus OX=10116 GN=Arfgef3 PE=1 SV=3	1	1	1	212.9	2.97		4.69656e+07	8.16296e+07				3.90741e+07		27057882		2.48424e+07
Arfip1	60382	ADP-ribosylation factor interacting protein 1	chr2:169843804-169924136	Rattus norvegicus	protein-coding	5.34294	5.29728	5.74688	5.83154	6.08049	5.98082	-0.0456667	0.0846667	-0.0996667	FALSE	FALSE	FALSE
Arfip2	293344	ADP-ribosylation factor interacting protein 2	chr1:159974255-159980398	Rattus norvegicus	protein-coding	7.97033	7.903	8.071	7.96067	8.07433	8.085	-0.0673333	-0.110333	0.0106667	FALSE	FALSE	FALSE
Arfrp1	117051	ADP-ribosylation factor related protein 1	chr3:168466351-168473960	Rattus norvegicus	protein-coding	7.32667	7.35467	7.29633	7.28067	7.415	7.427	0.028	-0.0156667	0.012	FALSE	FALSE	FALSE
Arg1	29221	arginase 1	chr1:20475878-20488422	Rattus norvegicus	protein-coding	2.87067	2.78533	2.66433	2.45833	2.87867	3.064	-0.0853333	-0.206	0.185333	FALSE	FALSE	FALSE
Arg2	29215	arginase 2	chr6:97936002-97961379	Rattus norvegicus	protein-coding	7.71733	7.714	7.00133	6.885	6.57433	6.69933	-0.00333333	-0.116333	0.125	FALSE	FALSE	FALSE	O08701	Arginase-2, mitochondrial OS=Rattus norvegicus OX=10116 GN=Arg2 PE=1 SV=1	21	5	22	38.6	65.32	4.2751e+06	5.79198e+07	9.94597e+07	5.62899e+07	1.4267e+08	4.39764e+07	5.68896e+07	4.84074e+07	157784389	2.55518e+08	1.09726e+08	5.97955e+07	5.52614e+07	3.94425e+07	1.37541e+08	6.67284e+07	5.09371e+06	6.55122e+07	1.28067	1.49385	0.649316	0.808657	-1.25032	1.34515
Arglu1	290912	arginine and glutamate rich 1	chr16:80753300-80777350	Rattus norvegicus	protein-coding	9.27333	9.35933	9.24967	9.20167	8.99133	8.93633	0.086	-0.048	-0.055	FALSE	FALSE	FALSE	Q5BJT0	Arginine and glutamate-rich protein 1 OS=Rattus norvegicus OX=10116 GN=Arglu1 PE=1 SV=1	3	1	3	32.9	5.38	1.1057e+06	8.95603e+07	2.65571e+08	8.43792e+07	6.9472e+07	8.84869e+07	2.72371e+06	517058	724354	460988	2.57641e+06	1.32909e+07	3.39675e+06	3.64618e+06	858492	1.11121e+06	8.83044e+06	794994
Arhgap1	311193	Rho GTPase activating protein 1	chr3:77621377-77643400	Rattus norvegicus	protein-coding	7.48253	7.4962	7.42694	7.44261	7.29752	7.35752	0.0136667	0.0156667	0.06	FALSE	FALSE	FALSE	D4A6C5	Rho GTPase-activating protein 1 OS=Rattus norvegicus OX=10116 GN=Arhgap1 PE=1 SV=1	26	10	44	50.6	93.29	3.12418e+08	3.24975e+08	5.35363e+08	1.99784e+08	1.33569e+08	1.43022e+08	4.62146e+08	3.15864e+08	3.63058e+08	3.24969e+08	2.43096e+08	2.52685e+08	1.69436e+08	2.16922e+08	2.34737e+08	4.45925e+08	1.01754e+08	4.07433e+08	-1.27735	0.307801	-0.469561	0.207263	0.366493	0.704285
Arhgap10	688429	Rho GTPase activating protein 10	chr19:30448572-30710315	Rattus norvegicus	protein-coding	4.49	4.42433	4.11433	4.19533	4.339	4.425	-0.0656667	0.081	0.086	FALSE	FALSE	FALSE
Arhgap11a	296060	Rho GTPase activating protein 11A	chr3:100590865-100607146	Rattus norvegicus	protein-coding	5.81098	5.96731	5.14479	5.30579	3.13268	3.70468	0.156333	0.161	0.572	FALSE	FALSE	FALSE
Arhgap12	307016	Rho GTPase activating protein 12	chr17:51588810-51702417	Rattus norvegicus	protein-coding	7.26633	7.26633	7.13467	7.14567	7.67733	7.41267	-8.88178e-16	0.011	-0.264667	FALSE	FALSE	FALSE	A0A0G2K1Z2	Rho GTPase-activating protein 12 OS=Rattus norvegicus OX=10116 GN=Arhgap12 PE=1 SV=1	2	1	4	95.3	12.7	1.67202e+06	1.30472e+06					619787	1.94348e+06	2.45532e+07	1.5206e+06	1.84661e+07			298004	2.47847e+06
Arhgap15	295635	Rho GTPase activating protein 15	chr3:27989368-28592722	Rattus norvegicus	protein-coding	3.208	2.287	2.19567	2.58233	2.46633	3.033	-0.921	0.386667	0.566667	FALSE	FALSE	FALSE
Arhgap17	63994	Rho GTPase activating protein 17	chr1:177807579-177897027	Rattus norvegicus	protein-coding	4.84133	4.974	4.646	4.66833	5.048	4.66533	0.132667	0.0223333	-0.382667	FALSE	FALSE	FALSE
Arhgap18	293947	Rho GTPase activating protein 18	chr1:18403531-18637306	Rattus norvegicus	protein-coding	4.83667	5.053	4.517	4.63533	3.53767	4.04033	0.216333	0.118333	0.502667	FALSE	FALSE	TRUE
Arhgap19	679082	Rho GTPase activating protein 19	chr1:240571554-240617361	Rattus norvegicus	protein-coding	4.84733	4.901	4.05033	4.44167	3.115	3.52933	0.0536667	0.391333	0.414333	FALSE	FALSE	FALSE
Arhgap20	367085	Rho GTPase activating protein 20	chr8:52074472-52155739	Rattus norvegicus	protein-coding	7.03233	6.96267	7.41467	7.52667	7.461	7.62633	-0.0696667	0.112	0.165333	FALSE	FALSE	FALSE
Arhgap21	307178	Rho GTPase activating protein 21	chr17:83348673-83472202	Rattus norvegicus	protein-coding	7.80833	7.94167	7.63233	7.793	7.41167	7.37933	0.133333	0.160667	-0.0323333	FALSE	FALSE	FALSE	F1LXQ7	Rho GTPase-activating protein 21 OS=Rattus norvegicus OX=10116 GN=Arhgap21 PE=1 SV=3	2	3	5	216.2	11.13	7.1662e+07	2.91389e+06		1.19962e+08		4.74066e+07	9.18766e+07	883488	97588630	2.28024e+06	1.401e+06			608049	566992		3.83558e+06	7.48778e+06	2.38368	2.40521	-3.47936	2.27538	3.19016	0.485174
Arhgap22	306279	Rho GTPase activating protein 22	chr16:8473806-8631552	Rattus norvegicus	protein-coding	2.80027	2.61527	3.48531	3.82331	3.68305	4.02171	-0.185	0.338	0.338667	FALSE	FALSE	FALSE
Arhgap23	303501	Rho GTPase activating protein 23	chr10:82437578-82496846	Rattus norvegicus	protein-coding	6.73434	6.68234	7.26129	7.29629	7.00949	7.04849	-0.052	0.035	0.039	FALSE	FALSE	FALSE	F1M2D4	Rho GTPase-activating protein 23 OS=Rattus norvegicus OX=10116 GN=Arhgap23 PE=1 SV=3	2	2	4	159.1	10.46			293169	489172	700129		7.92884e+06		20975594					1.43753e+06
Arhgap24	305156	Rho GTPase activating protein 24	chr14:6800631-7184001	Rattus norvegicus	protein-coding	2.99016	3.03183	3.08606	2.95139	4.61833	4.67233	0.0416667	-0.134667	0.054	FALSE	FALSE	FALSE
Arhgap25	500246	Rho GTPase activating protein 25	chr4:119896844-119974982	Rattus norvegicus	protein-coding	3.77233	3.55967	3.24333	3.64233	3.44967	4.27733	-0.212667	0.399	0.827667	FALSE	FALSE	FALSE
Arhgap26	307459	Rho GTPase activating protein 26	chr18:30835806-31237945	Rattus norvegicus	protein-coding	4.78152	4.83752	4.75346	4.8698	6.02745	6.02545	0.056	0.116333	-0.002	FALSE	FALSE	FALSE
Arhgap28	301709	Rho GTPase activating protein 28	chr9:107832584-107998030	Rattus norvegicus	protein-coding	4.01733	4.025	4.03533	4.08267	0.738333	0.640333	0.00766667	0.0473333	-0.098	FALSE	FALSE	FALSE
Arhgap29	310833	Rho GTPase activating protein 29	chr2:210060036-210132572	Rattus norvegicus	protein-coding	5.38067	5.369	4.784	4.93633	3.818	3.99133	-0.0116667	0.152333	0.173333	FALSE	FALSE	FALSE
Arhgap31	288093	Rho GTPase activating protein 31	chr11:62038635-62151564	Rattus norvegicus	protein-coding	4.37428	4.35362	4.93017	5.03051	5.12444	5.41477	-0.0206667	0.100333	0.290333	FALSE	FALSE	FALSE
Arhgap32	315530	Rho GTPase activating protein 32	chr8:30421269-30681653	Rattus norvegicus	protein-coding	7.51333	7.561	7.13984	7.21851	6.95125	6.96958	0.0476667	0.0786667	0.0183333	FALSE	FALSE	FALSE	F1MAK3	Rho GTPase-activating protein 32 OS=Rattus norvegicus OX=10116 GN=Arhgap32 PE=1 SV=2	1	2	2	231	5.71	1.98452e+07	6.11092e+07	4.38252e+07	5.49224e+07	1.0904e+07	6.79859e+06	471871	2.19281e+07	556377	578284	4.21577e+07	1.72311e+07	4.47804e+07	6.32748e+06	427889		1.13027e+06	1.11056e+06	-1.23546	1.0317	2.06307	2.61154	-2.14326	1.94499
Arhgap33	100362311	Rho GTPase activating protein 33	chr1:85776112-85789767	Rattus norvegicus	protein-coding	9.64453	9.72153	9.80016	9.82383	9.0311	9.1961	0.077	0.0236667	0.165	FALSE	FALSE	FALSE
Arhgap35	306400	Rho GTPase activating protein 35	chr1:77202436-77319298	Rattus norvegicus	protein-coding	7.88729	7.89429	7.4502	7.55287	7.17996	7.3543	0.007	0.102667	0.174333	FALSE	FALSE	FALSE	P81128	Rho GTPase-activating protein 35 OS=Rattus norvegicus OX=10116 GN=Arhgap35 PE=1 SV=3	7	8	28	170.4	42.25	2.74003e+08	8.46231e+07	1.1004e+08	1.44044e+08	1.76382e+08	8.14171e+09	9.89319e+07	1.08342e+07	1.33237e+08	6.32828e+07	2.69163e+07	8.56525e+06	7.07741e+06	2.00277e+07	1.06039e+07	2.93408e+07	2.38598e+06	2.65505e+07	2.11371	1.96187	-1.09703	1.41514	0.102139	1.26148
Arhgap39	500901	Rho GTPase activating protein 39	chr7:108446280-108538875	Rattus norvegicus	protein-coding	7.51461	7.54561	7.40903	7.3787	7.02214	7.1488	0.031	-0.0303333	0.126667	FALSE	FALSE	FALSE
Arhgap4	246249	Rho GTPase activating protein 4	chrX:151636071-151651528	Rattus norvegicus	protein-coding	5.30245	5.42945	5.3846	5.26327	4.83159	4.94192	0.127	-0.121333	0.110333	FALSE	FALSE	FALSE
Arhgap42	500943	Rho GTPase activating protein 42	chr8:6154759-6384497	Rattus norvegicus	protein-coding	5.43195	5.46862	5.92295	6.05928	5.37427	5.5436	0.0366667	0.136333	0.169333	FALSE	FALSE	FALSE
Arhgap44	303222	Rho GTPase activating protein 44	chr10:49655583-49822876	Rattus norvegicus	protein-coding	6.07012	6.04512	6.54971	6.51971	7.61254	7.64288	-0.025	-0.03	0.0303333	FALSE	FALSE	FALSE
Arhgap5	299012	Rho GTPase activating protein 5	chr6:69975904-70039299	Rattus norvegicus	protein-coding	7.05862	7.18428	7.58895	7.71861	9.00127	8.6736	0.125667	0.129667	-0.327667	FALSE	FALSE	FALSE
Arhgap6	100363276	Rho GTPase activating protein 6	chrX:24953464-25490003	Rattus norvegicus	protein-coding	1.59933	1.795	2.968	2.77067	3.96267	4.10033	0.195667	-0.197333	0.137667	FALSE	FALSE	FALSE
Arhgdia	360678	Rho GDP dissociation inhibitor alpha	chr10:105854526-105858020	Rattus norvegicus	protein-coding	9.27467	9.253	9.18033	9.161	9.12267	9.19967	-0.0216667	-0.0193333	0.077	FALSE	FALSE	FALSE	Q5XI73	Rho GDP-dissociation inhibitor 1 OS=Rattus norvegicus OX=10116 GN=Arhgdia PE=1 SV=1	82	14	469	23.4	1837.27	4.84875e+09	3.71667e+09	4.01444e+09	4.26135e+09	3.87981e+09	3.85617e+09	3.97398e+09	3.73119e+09	4.16398e+09	6.66946e+09	4.37744e+09	4.11888e+09	4.23818e+09	4.4198e+09	7.23514e+09	4.01178e+09	5.96979e+09	4.17511e+09	-0.0607848	0.123128	0.320576	0.22337	-0.146236	0.307574
Arhgdib	362456	Rho GDP dissociation inhibitor beta	chr4:169822951-169841884	Rattus norvegicus	protein-coding	6.04833	5.96767	5.859	5.95967	5.35533	5.609	-0.0806667	0.100667	0.253667	FALSE	FALSE	FALSE
Arhgef1	60323	Rho guanine nucleotide exchange factor 1	chr1:80499026-80520954	Rattus norvegicus	protein-coding	7.32557	7.54257	7.61425	7.56225	7.49253	7.38686	0.217	-0.052	-0.105667	FALSE	FALSE	FALSE
Arhgef10	306618	Rho guanine nucleotide exchange factor 10	chr16:74647147-74738784	Rattus norvegicus	protein-coding	3.97233	4.025	4.70867	4.57233	5.31033	5.04667	0.0526667	-0.136333	-0.263667	FALSE	FALSE	FALSE
Arhgef10l	684811	Rho guanine nucleotide exchange factor 10 like	chr5:152792247-152935255	Rattus norvegicus	protein-coding	6.589	6.49867	6.93833	6.92467	7.16	7.07	-0.0903333	-0.0136667	-0.09	FALSE	FALSE	FALSE
Arhgef11	78966	Rho guanine nucleotide exchange factor 11	chr2:173074383-173195962	Rattus norvegicus	protein-coding	7.35644	7.43878	7.46563	7.5063	7.47199	7.55265	0.0823333	0.0406667	0.0806667	FALSE	FALSE	FALSE
Arhgef12	367072	Rho guanine nucleotide exchange factor 12	chr8:43350070-43475404	Rattus norvegicus	protein-coding	7.94433	7.98833	7.994	8.02433	7.87933	7.84867	0.044	0.0303333	-0.0306667	FALSE	FALSE	FALSE	D3ZYR0	Rho guanine nucleotide exchange factor 12 OS=Rattus norvegicus OX=10116 GN=Arhgef12 PE=1 SV=3	0	1	4	158.2	6.08				9.9223e+06	1.55358e+07		9.60268e+06		19880334			810509	284742	1.02843e+06	510061	1.05985e+08	578618	1.00208e+08
Arhgef15	287418	Rho guanine nucleotide exchange factor 15	chr10:53650521-53662914	Rattus norvegicus	protein-coding	2.91233	1.85233	2.06467	3.332	2.14833	3.45733	-1.06	1.26733	1.309	FALSE	FALSE	FALSE
Arhgef16	687105	Rho guanine nucleotide exchange factor 16	chr5:164843656-164866212	Rattus norvegicus	protein-coding	2.21991	1.81391	2.52098	3.30165	3.17939	3.99306	-0.406	0.780667	0.813667	FALSE	FALSE	FALSE
Arhgef18	304193	Rho/Rac guanine nucleotide exchange factor 18	chr12:1395035-1503081	Rattus norvegicus	protein-coding	6.50167	6.396	6.13067	6.119	6.23	6.069	-0.105667	-0.0116667	-0.161	FALSE	FALSE	FALSE
Arhgef19	362648	Rho guanine nucleotide exchange factor 19	chr5:153536038-153554203	Rattus norvegicus	protein-coding	3.841	3.53767	4.03067	4.03	4.821	4.862	-0.303333	-0.000666667	0.041	FALSE	FALSE	FALSE
Arhgef2	310635	Rho/Rac guanine nucleotide exchange factor 2	chr2:174061126-174118355	Rattus norvegicus	protein-coding	7.05	7.00967	6.78367	6.73333	6.913	6.99067	-0.0403333	-0.0503333	0.0776667	FALSE	FALSE	FALSE	Q5FVC2	Rho guanine nucleotide exchange factor 2 OS=Rattus norvegicus OX=10116 GN=Arhgef2 PE=1 SV=1	5	4	8	111.8	14.24	2.75618e+07	9.51382e+07	5.92016e+07	4.03093e+06	1.72478e+06	7.12388e+07	1.20403e+07		4.88846e+06	3.59436e+08	3.76975e+07	9.08322e+06	5.07412e+07	8.38627e+06	1.05266e+06	1.37582e+07		1.79177e+07	-2.764	1.70563	2.6968	1.67608	1.03705	1.62655
Arhgef25	314904	Rho guanine nucleotide exchange factor 25	chr7:63005938-63013325	Rattus norvegicus	protein-coding	6.137	6.07667	6.478	6.41833	7.079	6.979	-0.0603333	-0.0596667	-0.1	FALSE	FALSE	FALSE
Arhgef26	310460	Rho guanine nucleotide exchange factor 26	chr2:146740336-146850918	Rattus norvegicus	protein-coding	5.95733	5.816	6.31767	6.40733	6.83967	6.70167	-0.141333	0.0896667	-0.138	FALSE	FALSE	FALSE
Arhgef28	361882	Rho guanine nucleotide exchange factor 28	chr2:29263886-29560595	Rattus norvegicus	protein-coding	3.85943	3.8281	5.23555	5.29255	5.12272	5.39872	-0.0313333	0.057	0.276	FALSE	FALSE	FALSE
Arhgef3	290541	Rho guanine nucleotide exchange factor 3	chr16:2301573-2581951	Rattus norvegicus	protein-coding	3.47133	3.52233	4.39533	4.503	4.65967	4.86467	0.051	0.107667	0.205	FALSE	FALSE	FALSE
Arhgef33	500608	Rho guanine nucleotide exchange factor 33	chr6:14582922-14715014	Rattus norvegicus	protein-coding	6.41181	6.43414	6.85649	6.46715	5.8723	6.01997	0.0223333	-0.389333	0.147667	FALSE	FALSE	FALSE
Arhgef37	307398	Rho guanine nucleotide exchange factor 37	chr18:54935256-55001017	Rattus norvegicus	protein-coding	5.05404	4.9817	4.51052	4.61686	3.71719	3.62919	-0.0723333	0.106333	-0.088	FALSE	FALSE	FALSE	A1IGU3	Rho guanine nucleotide exchange factor 37 OS=Rattus norvegicus OX=10116 GN=Arhgef37 PE=2 SV=1	1	1	8	76.4	16.82	1.32416e+08	1.34812e+08			2.27902e+07	1.11636e+08	1.54843e+08	7.81599e+07	2.01344e+08	2.40143e+07	1.59318e+08	2.46941e+08	2.51782e+08	1.68491e+08	2.5242e+06	1.60118e+08	3.17851e+06	1.63831e+08
Arhgef38	295449	Rho guanine nucleotide exchange factor 38	chr2:221610212-221739841	Rattus norvegicus	protein-coding	4.89633	4.187	4.801	4.42067	4.656	4.669	-0.709333	-0.380333	0.013	FALSE	FALSE	FALSE
Arhgef39	298404	Rho guanine nucleotide exchange factor 39	chr5:57752509-57756079	Rattus norvegicus	protein-coding	4.62205	4.74072	4.19732	3.98832	2.93978	3.36444	0.118667	-0.209	0.424667	FALSE	FALSE	FALSE
Arhgef4	301334	Rho guanine nucleotide exchange factor 4	chr9:36861800-37005079	Rattus norvegicus	protein-coding	6.50933	6.504	7.34	7.34133	7.57233	7.59533	-0.00533333	0.00133333	0.023	FALSE	FALSE	FALSE
Arhgef40	361034	Rho guanine nucleotide exchange factor 40	chr15:24672645-24696510	Rattus norvegicus	protein-coding	5.70543	5.90576	6.41899	6.42966	6.50425	6.30625	0.200333	0.0106667	-0.198	FALSE	FALSE	FALSE
Arhgef6	363509	Rac/Cdc42 guanine nucleotide exchange factor 6	chrX:135145447-135264636	Rattus norvegicus	protein-coding	3.51115	3.56348	3.23467	3.26267	4.32409	3.89309	0.0523333	0.028	-0.431	FALSE	FALSE	FALSE
Arhgef7	114559	Rho guanine nucleotide exchange factor 7	chr16:77671021-77782593	Rattus norvegicus	protein-coding	8.87122	8.85689	8.64297	8.70064	8.21772	8.34405	-0.0143333	0.0576667	0.126333	FALSE	FALSE	TRUE	O55043	Rho guanine nucleotide exchange factor 7 OS=Rattus norvegicus OX=10116 GN=Arhgef7 PE=1 SV=1	18	8	39	73.1	85.09	1.36648e+08	513536	608940	263721	85413.8		592332			2.85143e+07		1.27973e+07			2.31913e+06	1.03124e+06	4.93763e+07		-4.54189	2.76743
Arhgef7	114559	Rho guanine nucleotide exchange factor 7	chr16:77671021-77782593	Rattus norvegicus	protein-coding	8.87122	8.85689	8.64297	8.70064	8.21772	8.34405	-0.0143333	0.0576667	0.126333	FALSE	FALSE	TRUE	A0A0G2QC21	Rho guanine nucleotide exchange factor 7 OS=Rattus norvegicus OX=10116 GN=Arhgef7 PE=1 SV=1	19	11	52	97.1	108.82	2.06915e+08	1.99091e+08	1.95393e+08	2.6135e+08	2.67624e+08	1.5283e+08	1.65362e+08	2.87293e+08	1.59486e+08	3.46131e+08	3.03819e+08	2.90133e+08	1.90984e+08	1.39439e+09	1.4539e+08	2.56862e+08	1.57928e+08	2.19018e+08	0.136422	0.265027	0.669889	0.285127	-0.707879	1.04847
Arhgef9	66013	Cdc42 guanine nucleotide exchange factor 9	chrX:59919560-60077538	Rattus norvegicus	protein-coding	7.227	7.18467	7.27467	7.30933	7.90833	8.099	-0.0423333	0.0346667	0.190667	FALSE	FALSE	TRUE
Arid1a	297867	AT-rich interaction domain 1A	chr5:145908181-145981609	Rattus norvegicus	protein-coding	8.51067	8.63067	7.99433	8.01633	7.538	7.51933	0.12	0.022	-0.0186667	FALSE	FALSE	FALSE	D4A3E3	AT-rich interaction domain 1A OS=Rattus norvegicus OX=10116 GN=Arid1a PE=1 SV=3	2	4	7	217.4	13.75	1.5229e+08	5.49758e+07	4.82822e+07	6.57594e+07	1.11612e+08	1.57618e+08	849846	2.00641e+06		1.60157e+07	1.29903e+07	2.07289e+08	4.09528e+06	499262	7.6848e+07	1.63042e+07	1.4497e+07	3.3916e+07	0.505644	0.63959	4.74715	1.42631	1.891	2.14159
Arid1b	282546	AT-rich interaction domain 1B	chr1:45567991-45923644	Rattus norvegicus	protein-coding	8.15108	8.21775	7.5044	7.57673	7.08905	7.13505	0.0666667	0.0723333	0.046	FALSE	FALSE	FALSE
Arid2	366980	AT-rich interaction domain 2	chr7:127447192-127565987	Rattus norvegicus	protein-coding	7.445	7.59567	6.694	6.91067	6.62133	6.607	0.150667	0.216667	-0.0143333	FALSE	FALSE	FALSE
Arid3a	314616	AT-rich interaction domain 3A	chr7:9755291-9781260	Rattus norvegicus	protein-coding	4.661	4.62033	4.76233	4.52733	4.55167	4.581	-0.0406667	-0.235	0.0293333	FALSE	FALSE	FALSE
Arid3b	367092	AT-rich interaction domain 3B	chr8:58193268-58240901	Rattus norvegicus	protein-coding	4.97734	4.783	4.17653	3.83753	3.91384	3.87117	-0.194333	-0.339	-0.0426667	FALSE	FALSE	FALSE
Arid4a	314205	AT-rich interaction domain 4A	chr6:89522463-89593868	Rattus norvegicus	protein-coding	5.88333	5.853	5.28667	5.35433	5.26633	5.458	-0.0303333	0.0676667	0.191667	FALSE	FALSE	FALSE
Arid4b	84481	AT-rich interaction domain 4B	chr17:51138419-51262956	Rattus norvegicus	protein-coding	4.933	4.99433	4.524	4.47333	4.20333	4.177	0.0613333	-0.0506667	-0.0263333	FALSE	FALSE	FALSE
Arid5a	316327	AT-rich interaction domain 5A	chr9:38534612-38549467	Rattus norvegicus	protein-coding	4.26233	3.97933	6.333	5.54333	5.458	5.17633	-0.283	-0.789667	-0.281667	FALSE	FALSE	FALSE
Arid5b	309728	AT-rich interaction domain 5B	chr20:20307731-20490746	Rattus norvegicus	protein-coding	5.42567	5.43	5.724	5.79533	5.02367	4.98433	0.00433333	0.0713333	-0.0393333	FALSE	FALSE	FALSE
Arih1	300756	ariadne RBR E3 ubiquitin protein ligase 1	chr8:59777378-59879762	Rattus norvegicus	protein-coding	7.59714	7.59048	7.18429	7.29696	6.93931	7.04197	-0.00666667	0.112667	0.102667	FALSE	FALSE	FALSE	Q5XI15	RBR-type E3 ubiquitin transferase OS=Rattus norvegicus OX=10116 GN=Arih1 PE=1 SV=1	6	2	5	42.4	12.33		1.48564e+07	1.72221e+07		154522	1.41199e+06	4.41458e+06	1.36975e+07		2.3921e+07		9.82763e+06		6.63873e+06				2.00914e+06	-5.0978	1.59948	0.979466	1.0387
Arih2	316005	ariadne RBR E3 ubiquitin protein ligase 2	chr8:109296738-109355909	Rattus norvegicus	protein-coding	6.58803	6.5697	6.29889	6.30089	6.4606	6.35026	-0.0183333	0.002	-0.110333	FALSE	FALSE	FALSE
Arl1	64187	ADP-ribosylation factor like GTPase 1	chr7:23120004-23131173	Rattus norvegicus	protein-coding	8.59735	8.68668	8.92862	8.86862	8.81435	8.81602	0.0893333	-0.06	0.00166667	FALSE	FALSE	FALSE	P61212	ADP-ribosylation factor-like protein 1 OS=Rattus norvegicus OX=10116 GN=Arl1 PE=1 SV=1	20	3	10	20.4	16.6	3.38668e+07	6.72391e+06	1.96377e+06	7.4445e+07	7.14274e+07	1.63106e+06	5.4117e+07	3.76894e+07	112102846	1.68906e+08	9.38819e+07	2.90259e+07	2.89672e+07	1.14812e+06	5.81716e+07	1.93088e+07	2.39558e+06	2.65666e+07	1.42587	2.1806	0.336449	0.878476	-0.218251	2.05609
Arl10	306767	ADP-ribosylation factor like GTPase 10	chr17:10030209-10038664	Rattus norvegicus	protein-coding	8.703	8.59167	8.99833	9.02367	8.10333	8.27967	-0.111333	0.0253333	0.176333	FALSE	FALSE	FALSE
Arl11	364396	ADP-ribosylation factor like GTPase 11	chr15:35483330-35485579	Rattus norvegicus	protein-coding	4.257	4.032	2.32133	0.672	1.85367	1.831	-0.225	-1.64933	-0.0226667	FALSE	FALSE	FALSE
Arl13b	304037	ADP-ribosylation factor like GTPase 13B	chr11:150100-217103	Rattus norvegicus	protein-coding	6.39767	6.444	5.88267	5.921	5.32867	5.319	0.0463333	0.0383333	-0.00966667	FALSE	FALSE	FALSE
Arl14ep	311279	ADP-ribosylation factor like GTPase 14 effector protein	chr3:93441952-93454282	Rattus norvegicus	protein-coding	6.58382	6.58582	6.92593	6.79726	6.93392	6.86025	0.002	-0.128667	-0.0736667	FALSE	FALSE	FALSE
Arl15	689079	ADP-ribosylation factor like GTPase 15	chr2:45438221-45822562	Rattus norvegicus	protein-coding	7.95333	7.95933	7.796	7.89733	6.79633	7.03767	0.006	0.101333	0.241333	FALSE	FALSE	FALSE	M0RB29	ADP-ribosylation factor-like GTPase 15 OS=Rattus norvegicus OX=10116 GN=Arl15 PE=4 SV=2	5	1	2	20.8	0	659374	2.87789e+07	3.68964e+06	8.16389e+07	1.00016e+08	7.90113e+07	3.6999e+07	1.77503e+07	5.13718e+07		3.30908e+07	979930	1.93268e+06	1.39083e+08	4.60333e+07	8.71041e+07	3.66187e+07	1.0134e+08
Arl16	688311	ADP-ribosylation factor like GTPase 16	chr10:105737452-105739703	Rattus norvegicus	protein-coding	7.88733	7.91633	7.96367	7.94567	7.81133	8.10533	0.029	-0.018	0.294	FALSE	FALSE	FALSE
Arl2	65142	ADP-ribosylation factor like GTPase 2	chr1:203434129-203446156	Rattus norvegicus	protein-coding	7.52133	7.519	7.46633	7.43233	7.794	7.89233	-0.00233333	-0.034	0.0983333	FALSE	FALSE	FALSE	G3V8V0	ADP-ribosylation factor-like protein 2 OS=Rattus norvegicus OX=10116 GN=Arl2 PE=1 SV=2	19	3	10	19.9	12.2	1.92553e+07	3.04701e+07	2.76875e+07	9.90112e+07	5.58667e+07	3.55678e+07	1.8741e+07	4.29302e+06	2.80751e+07	1.702e+07	2.52984e+07	4.2351e+06	867017	1.07272e+06	9.8337e+07				1.19942	0.472559	-0.102937	1.13538
Arl2bp	498910	ADP-ribosylation factor like GTPase 2 binding protein	chr19:10336921-10346555	Rattus norvegicus	protein-coding	8.88433	8.939	8.955	8.93167	8.874	8.91467	0.0546667	-0.0233333	0.0406667	FALSE	FALSE	FALSE
Arl3	64664	ADP ribosylation factor like GTPase 3	chr1:245400659-245446673	Rattus norvegicus	protein-coding	8.72167	8.65567	8.619	8.66333	8.66033	8.64067	-0.066	0.0443333	-0.0196667	FALSE	FALSE	FALSE	P37996	ADP-ribosylation factor-like protein 3 OS=Rattus norvegicus OX=10116 GN=Arl3 PE=1 SV=2	35	5	108	20.4	317.75	7.91009e+08	9.82864e+08	7.62816e+08	1.13452e+09	9.95412e+08	9.84197e+08	8.68869e+08	8.01099e+08	1.36081e+09	1.10717e+09	9.79036e+08	7.89038e+08	6.2601e+08	7.61435e+08	5.4449e+08	8.09877e+08	8.09081e+08	8.35925e+08	0.302077	0.131769	-0.0490856	0.277309	0.359183	0.14117
Arl4a	29308	ADP-ribosylation factor like GTPase 4A	chr6:57079496-57084156	Rattus norvegicus	protein-coding	5.66	5.581	6.44533	6.42533	5.92333	5.85333	-0.079	-0.02	-0.07	FALSE	FALSE	FALSE
Arl4c	103693239	ADP ribosylation factor like GTPase 4C	chr9:89300335-89303770	Rattus norvegicus	protein-coding	10.7939	10.7715	10.55	10.5976	9.91496	9.75363	-0.0223333	0.0476667	-0.161333	FALSE	FALSE	FALSE
Arl4d	303559	ADP-ribosylation factor like GTPase 4D	chr10:86592054-86602843	Rattus norvegicus	protein-coding	5.902	5.85167	5.58267	5.639	6.84233	6.84867	-0.0503333	0.0563333	0.00633333	FALSE	FALSE	FALSE
Arl5a	117050	ADP-ribosylation factor like GTPase 5A	chr3:36878461-36903362	Rattus norvegicus	protein-coding	8.05022	8.15655	7.92432	8.11698	8.05036	8.12436	0.106333	0.192667	0.074	FALSE	FALSE	FALSE
Arl5b	364788	ADP-ribosylation factor like GTPase 5B	chr17:77955749-77983745	Rattus norvegicus	protein-coding	7.16055	7.19489	6.61857	6.7239	6.24025	6.32558	0.0343333	0.105333	0.0853333	FALSE	FALSE	FALSE
Arl6	363760	ADP-ribosylation factor like GTPase 6	chr11:40711878-40738254	Rattus norvegicus	protein-coding	6.57447	6.56647	6.26259	6.30759	6.47392	6.40759	-0.008	0.045	-0.0663333	FALSE	FALSE	FALSE	B1WC73	ADP-ribosylation factor-like 6 (Predicted), isoform CRA_a OS=Rattus norvegicus OX=10116 GN=Arl6 PE=1 SV=1	10	2	13	21	18.73	3.23414e+07	2.12077e+07	8.82782e+07		277582	1.04767e+06	1.87444e+07	2.78523e+07	3.34282e+07	2.73285e+07	2.64857e+07	2.2136e+07	4.19353e+07	1.88022e+07	1.43487e+07	1.74104e+07	1.54887e+06	1.86944e+07	-6.18619	1.13592	-0.0411004	0.26392	-1.49605	1.26913
Arl6ip1	293551	ADP-ribosylation factor like GTPase 6 interacting protein 1	chr1:172430475-172439990	Rattus norvegicus	protein-coding	9.69759	9.72293	10.0599	10.0646	10.3054	10.2661	0.0253333	0.00466667	-0.0393333	FALSE	FALSE	FALSE	Q7TMZ5	ADP-ribosylation factor-like 6 interacting protein 1 OS=Rattus norvegicus OX=10116 GN=Arl6ip1 PE=1 SV=1	12	2	12	23.4	22.32	9.9989e+07	2.33641e+08	6.6567e+06	2.17917e+08	1.71998e+08	5.37083e+07	1.29335e+08	2.20181e+07	8.19785e+07	6.7136e+06	4.01803e+07	3.83359e+07	3.03283e+07	1.53798e+08	1.25196e+08	2.65933e+08	2.6754e+08	2.56689e+08	1.23143	1.66914	-1.49888	1.14358	1.65563	0.736531
Arl6ip4	288656	ADP-ribosylation factor like GTPase 6 interacting protein 4	chr12:32479623-32481768	Rattus norvegicus	protein-coding	7.99577	7.91844	7.74218	7.70851	7.53986	7.48052	-0.0773333	-0.0336667	-0.0593333	FALSE	FALSE	FALSE
Arl6ip5	66028	ADP-ribosylation factor like GTPase 6 interacting protein 5	chr4:129810650-129838628	Rattus norvegicus	protein-coding	8.63259	8.59859	8.79218	8.81518	9.19333	9.09767	-0.034	0.023	-0.0956667	FALSE	FALSE	FALSE	A0A0H2UHF6	PRA1 family protein OS=Rattus norvegicus OX=10116 GN=Arl6ip5 PE=1 SV=1	9	2	28	23.6	45.89	1.60838e+08	2.94008e+08	1.78912e+08	2.74183e+08	3.49464e+08	2.60807e+08	2.31708e+08	4.63434e+07	2.08878e+08	2.23313e+08	2.9738e+08	5.06003e+07	6.59096e+07	2.886e+08	1.52022e+08	3.36123e+08	3.16439e+08	3.06833e+08	0.520853	0.298179	0.194396	1.09084	1.16549	0.618014
Arl6ip6	499798	ADP ribosylation factor like GTPase 6 interacting protein 6	chr3:37689994-37720358	Rattus norvegicus	protein-coding	6.91067	6.944	6.08433	6.099	5.66067	5.76667	0.0333333	0.0146667	0.106	FALSE	FALSE	FALSE	Q68FV2	ADP-ribosylation factor-like protein 6-interacting protein 6 OS=Rattus norvegicus OX=10116 GN=Arl6ip6 PE=1 SV=1	4	1	2	24.6	4		1.41062e+07		419174		2.26342e+07	580001	1.14701e+06		2.89041e+06	1.00275e+07		4.61682e+06	520327			1.33963e+06
Arl8a	498234	ADP-ribosylation factor like GTPase 8A	chr13:46585845-46594851	Rattus norvegicus	protein-coding	10.606	10.5487	10.7917	10.8563	10.6103	10.6583	-0.0573333	0.0646667	0.048	FALSE	FALSE	FALSE	D3ZPP2	ADP-ribosylation factor-like GTPase 8A OS=Rattus norvegicus OX=10116 GN=Arl8a PE=1 SV=1	40	5	194	21.4	621.4	8.90901e+08	1.48454e+08	2.25705e+08	5.34385e+08	5.34205e+08	2.11795e+08	2.20539e+08	2.25907e+08	1.58984e+08	1.63229e+08	1.54934e+08	4.6576e+08	1.86431e+08	2.13378e+08	2.66823e+08	4.76248e+08	2.77275e+08	4.41338e+08	0.339407	0.898665	0.190829	0.542445	0.818993	0.286763
Arl8b	500282	ADP-ribosylation factor like GTPase 8B	chr4:141748634-141792605	Rattus norvegicus	protein-coding	8.09167	8.10033	8.12167	8.25667	8.552	8.527	0.00866667	0.135	-0.025	FALSE	FALSE	FALSE	Q66HA6	ADP-ribosylation factor-like protein 8B OS=Rattus norvegicus OX=10116 GN=Arl8b PE=2 SV=1	40	6	169	21.5	512.55	1.05697e+09	5.69747e+08	1.4625e+09	4.56187e+08	4.43788e+08	4.41553e+08	4.79856e+08	1.05924e+09	4.75046e+08	7.56867e+08	1.04405e+09	1.07132e+09	8.20532e+08	1.65498e+09	4.22267e+08	1.237e+09	1.53712e+09	1.27821e+09	-1.10016	0.399158	0.603282	0.415775	0.694512	0.577229
Armc1	294948	armadillo repeat containing 1	chr2:101608173-101652180	Rattus norvegicus	protein-coding	8.11991	8.21558	8.05059	8.12626	7.99862	8.14828	0.0956667	0.0756667	0.149667	FALSE	FALSE	FALSE
Armc10	296758	armadillo repeat containing 10	chr4:13399004-13414594	Rattus norvegicus	protein-coding	9.14833	9.138	8.79636	8.77636	8.27551	8.24351	-0.0103333	-0.02	-0.032	FALSE	FALSE	FALSE	B1WBW4	Armadillo repeat-containing protein 10 OS=Rattus norvegicus OX=10116 GN=Armc10 PE=1 SV=1	28	7	42	33.4	123.07	1.24894e+08	9.42178e+08	3.95217e+08	1.04241e+08	2.09231e+08	2.71245e+08	2.6314e+08	1.67565e+08	5.39549e+08	2.75074e+08	8.55887e+08	2.6598e+08	1.5505e+08	2.38561e+07	3.54715e+08	1.30759e+08	2.48112e+07	2.34435e+08	-0.991578	0.939445	0.46542	0.740503	-0.262221	1.50628
Armc2	499470	armadillo repeat containing 2	chr20:45395859-45501808	Rattus norvegicus	protein-coding	2.62474	2.83241	3.06205	2.88805	3.63368	3.52501	0.207667	-0.174	-0.108667	FALSE	FALSE	FALSE
Armc5	361653	armadillo repeat containing 5	chr1:182820141-182826913	Rattus norvegicus	protein-coding	7.283	7.30767	7.21767	7.123	7.121	7.04733	0.0246667	-0.0946667	-0.0736667	FALSE	FALSE	FALSE
Armc6	306352	armadillo repeat containing 6	chr16:19191106-19201528	Rattus norvegicus	protein-coding	8.37659	8.27959	8.0787	8.05237	7.53206	7.69639	-0.097	-0.0263333	0.164333	FALSE	FALSE	FALSE	B2RYL4	Armadillo repeat containing 6 OS=Rattus norvegicus OX=10116 GN=Armc6 PE=1 SV=1	19	5	25	50.6	77.29	2.35864e+08	1.36208e+08	9.98044e+07	5.79288e+07	5.49227e+07	6.20383e+07	1.00757e+08	7.64661e+07	1.45384e+08	5.22454e+07	3.84708e+07	6.57789e+07	1.34111e+07	1.86574e+07	1.35098e+08	1.88282e+06	5.8599e+07	5.53288e+06	-1.34063	0.366279	-1.02758	0.349743	-1.93039	1.79663
Armc7	287827	armadillo repeat containing 7	chr10:100723080-100739636	Rattus norvegicus	protein-coding	6.77367	6.77	6.41233	6.37367	5.562	5.437	-0.00366667	-0.0386667	-0.125	FALSE	FALSE	FALSE
Armc8	315949	armadillo repeat containing 8	chr8:100036946-100131544	Rattus norvegicus	protein-coding	6.739	6.872	6.68933	6.73	6.69667	6.72567	0.133	0.0406667	0.029	FALSE	FALSE	FALSE	F1M943	Armadillo repeat-containing 8 OS=Rattus norvegicus OX=10116 GN=Armc8 PE=1 SV=2	3	2	4	75.4	6.69	2.13402e+06	2.697e+07	6.84213e+06			418594	2.56191e+07	363336	15944715	1.65006e+06	2.18513e+06		1.31155e+08	508588	4.52672e+07	620362					-1.47939	1.95317
Armc9	301579	armadillo repeat containing 9	chr9:86802791-86928860	Rattus norvegicus	protein-coding	6.922	6.88567	6.86167	6.829	6.89733	6.93367	-0.0363333	-0.0326667	0.0363333	FALSE	FALSE	FALSE	A1A5P5	LisH domain-containing protein ARMC9 OS=Rattus norvegicus OX=10116 GN=Armc9 PE=2 SV=1	2	1	1	82.3	2.44
Armcx2	367903	armadillo repeat containing, X-linked 2	chrX:97980662-97985523	Rattus norvegicus	protein-coding	7.18249	7.20649	6.98578	7.04945	6.63703	6.68303	0.024	0.0636667	0.046	FALSE	FALSE	FALSE	Q642B5	Armadillo repeat-containing, X-linked 2 OS=Rattus norvegicus OX=10116 GN=Armcx2 PE=2 SV=1	2	1	1	79.8	2.4	605485		482107	1.38874e+06	3.51975e+07		328921	239305			291914		317031		726910	1.37375e+07		1.87262e+07
Armcx3	367902	armadillo repeat containing, X-linked 3	chrX:97937115-97942098	Rattus norvegicus	protein-coding	8.2649	8.19756	8.26127	8.18127	8.19162	8.20929	-0.0673333	-0.08	0.0176667	FALSE	FALSE	FALSE
Armcx4	100359678	armadillo repeat containing, X-linked 4	chrX:97860526-97870912	Rattus norvegicus	protein-coding	7.22367	7.324	6.96767	7.13467	6.25533	6.39067	0.100333	0.167	0.135333	FALSE	FALSE	FALSE
Armcx5	102552920	armadillo repeat containing, X-linked 5	chrX:98709592-98747326	Rattus norvegicus	protein-coding	6.65133	6.81067	7.093	7.082	7.11467	7.361	0.159333	-0.011	0.246333	FALSE	FALSE	FALSE
Armcx6	363496	armadillo repeat containing, X-linked 6	chrX:97929032-97932032	Rattus norvegicus	protein-coding	5.232	5.39933	5.65867	5.49067	4.50833	4.66667	0.167333	-0.168	0.158333	FALSE	FALSE	FALSE
Armh3	103689959	armadillo-like helical domain containing 3	chr1:244666250-244848688	Rattus norvegicus	protein-coding	6.30633	6.19933	5.889	6.01567	5.54167	5.606	-0.107	0.126667	0.0643333	FALSE	FALSE	FALSE
Armh4	361032	armadillo-like helical domain containing 4	chr15:22975895-23076986	Rattus norvegicus	protein-coding	6.73433	6.73867	6.97967	7.07567	7.349	7.58467	0.00433333	0.096	0.235667	FALSE	FALSE	FALSE
Armt1	292267	acidic residue methyltransferase 1	chr1:40894558-40918302	Rattus norvegicus	protein-coding	5.654	5.38033	5.707	5.73367	6.22333	6.28167	-0.273667	0.0266667	0.0583333	FALSE	FALSE	FALSE
Arnt	25242	aryl hydrocarbon receptor nuclear translocator	chr2:182997731-183056584	Rattus norvegicus	protein-coding	5.63322	5.74522	5.61766	5.64099	5.30855	5.35955	0.112	0.0233333	0.051	FALSE	FALSE	FALSE
Arnt2	25243	aryl hydrocarbon receptor nuclear translocator 2	chr1:138236235-138392868	Rattus norvegicus	protein-coding	8.01772	8.02505	7.90585	7.97618	7.36803	7.38703	0.00733333	0.0703333	0.019	FALSE	FALSE	FALSE	Q78E60	Aryl hydrocarbon receptor nuclear translocator 2 OS=Rattus norvegicus OX=10116 GN=Arnt2 PE=2 SV=1	2	1	3	77.9	7.47		1.83137e+07	3.3774e+07											3.51767e+06
Arntl	29657	aryl hydrocarbon receptor nuclear translocator-like	chr1:167331756-167430235	Rattus norvegicus	protein-coding	6.523	6.50233	6.708	6.63233	6.461	6.49567	-0.0206667	-0.0756667	0.0346667	FALSE	FALSE	FALSE
Arntl2	362464	aryl hydrocarbon receptor nuclear translocator-like 2	chr4:179699432-179747710	Rattus norvegicus	protein-coding	0.460667	1.298	3.872	2.836	1.37467	2.36033	0.837333	-1.036	0.985667	FALSE	FALSE	FALSE
Arpc1a	81824	actin related protein 2/3 complex, subunit 1A	chr12:9502496-9525304	Rattus norvegicus	protein-coding	10.0743	10.036	9.859	9.859	9.72133	9.76567	-0.0383333	1.38778e-17	0.0443333	FALSE	FALSE	FALSE	Q99PD4	Actin-related protein 2/3 complex subunit 1A OS=Rattus norvegicus OX=10116 GN=Arpc1a PE=2 SV=1	43	15	228	41.6	791.69	2.23249e+09	1.86231e+09	2.11459e+09	2.35957e+09	1.88481e+09	1.69171e+09	2.57992e+09	2.3972e+09	2.93815e+09	3.53456e+09	2.77657e+09	2.4963e+09	1.84338e+09	2.01838e+09	2.19177e+09	1.79564e+09	1.80371e+09	1.78897e+09	-0.0749009	0.161236	0.14368	0.171458	-0.16435	0.0722042
Arpc1b	54227	actin related protein 2/3 complex, subunit 1B	chr12:9482176-9495772	Rattus norvegicus	protein-coding	5.65965	5.83799	4.42142	4.33509	4.79683	4.9525	0.178333	-0.0863333	0.155667	FALSE	FALSE	FALSE
Arpc2	301511	actin related protein 2/3 complex, subunit 2	chr9:75820782-75851471	Rattus norvegicus	protein-coding	9.63533	9.62266	9.62236	9.64769	9.18437	9.2377	-0.0126667	0.0253333	0.0533333	FALSE	FALSE	FALSE	P85970	Actin-related protein 2/3 complex subunit 2 OS=Rattus norvegicus OX=10116 GN=Arpc2 PE=1 SV=1	28	7	147	34.4	412.31	8.22949e+08	9.21982e+08	8.55177e+08	5.84564e+08	5.45645e+08	6.86134e+08	1.05914e+09	1.04219e+09	1.10662e+09	1.06769e+09	1.04027e+09	9.36154e+08	8.81437e+08	1.01188e+09	6.39527e+08	1.23324e+09	3.95356e+08	1.14146e+09	-0.52265	0.109105	-0.0774708	0.0634931	-0.0118273	0.564603
Arpc3	288669	actin related protein 2/3 complex, subunit 3	chr12:34172780-34186651	Rattus norvegicus	protein-coding	10.1713	10.0863	9.95367	10.0133	9.96867	9.99	-0.085	0.0596667	0.0213333	FALSE	FALSE	FALSE	B2GV73	Actin-related protein 2/3 complex subunit 3 OS=Rattus norvegicus OX=10116 GN=Arpc3 PE=1 SV=1	32	7	52	20.5	97.22	2.06199e+09	4.51966e+08	4.72582e+08	5.91468e+08	6.22423e+08	3.08222e+08	5.72575e+08	3.06101e+08	6.26076e+08	3.00984e+08	3.76745e+08	5.05977e+08	3.68024e+08	4.81457e+08	2.22135e+08	3.57139e+08	2.54665e+08	3.4337e+08	-0.652194	0.790014	-0.311821	0.390589	-0.111264	0.361579
Arpc4	297518	actin related protein 2/3 complex, subunit 4	chr4:146522255-146532784	Rattus norvegicus	protein-coding	10.271	10.2293	10.3053	10.3943	10.3777	10.4727	-0.0416667	0.089	0.095	FALSE	FALSE	FALSE	B2RZ72	Actin-related protein 2/3 complex subunit 4 OS=Rattus norvegicus OX=10116 GN=Arpc4 PE=1 SV=1	42	6	253	19.7	679.97	1.19405e+09	2.34033e+09	2.15994e+09	2.90388e+09	2.78973e+09	1.98865e+09	2.50275e+09	2.55421e+09	2.30141e+09	3.04741e+09	2.94016e+09	3.24805e+09	2.20171e+09	2.12386e+09	2.11207e+09	2.66483e+09	2.75717e+09	2.84753e+09	0.472113	0.351768	0.328047	0.0623105	0.360993	0.0334075
Arpc5	360854	actin related protein 2/3 complex, subunit 5	chr13:64904504-64913413	Rattus norvegicus	protein-coding	9.62633	9.627	9.797	9.91067	9.37233	9.495	0.000666667	0.113667	0.122667	FALSE	FALSE	FALSE	Q4KLF8	Actin-related protein 2/3 complex subunit 5 OS=Rattus norvegicus OX=10116 GN=Arpc5 PE=1 SV=3	31	2	61	16.3	197.01	4.62921e+08	6.63409e+08	3.69256e+08	5.01226e+08	3.39647e+08	2.69717e+08	6.96756e+08	7.65594e+08	5.83292e+08	3.27661e+08	7.24704e+08	7.14517e+08	4.73905e+08	4.04158e+08	7.66198e+08	2.53846e+08	3.85071e+08	2.87534e+08	-0.43478	0.358658	-0.291628	0.39547	-0.794807	0.329648
Arpc5l	296710	actin related protein 2/3 complex, subunit 5-like	chr3:22758710-22767520	Rattus norvegicus	protein-coding	7.14667	7.048	7.00967	6.953	6.97567	6.99067	-0.0986667	-0.0566667	0.015	FALSE	FALSE	FALSE	A1L108	Actin-related protein 2/3 complex subunit 5-like protein OS=Rattus norvegicus OX=10116 GN=Arpc5l PE=1 SV=2	29	3	58	17	153.89	2.66201e+08	6.52659e+08	8.47104e+08	7.52969e+08	4.2066e+08	2.11189e+08	2.57484e+08	3.0399e+08	2.10527e+08	2.50722e+08	5.21599e+08	4.39204e+08	2.81507e+08	4.01822e+08	2.69545e+08	4.11581e+08	2.69566e+08	3.98172e+08	-0.379202	0.732651	0.600469	0.353969	0.178319	0.267814
Arpc5l-ps1	501132	actin related protein 2/3 complex, subunit 5-like, pseudogene 1	chr9:45263352-45264349	Rattus norvegicus	pseudo	8.06801	7.91967	7.90179	8.02079	7.99974	7.98808	-0.148333	0.119	-0.0116667	FALSE	FALSE	FALSE
Arpin	308765	actin-related protein 2/3 complex inhibitor	chr1:133864288-133873124	Rattus norvegicus	protein-coding	2.23615	2.32215	3.88845	3.72012	5.27178	5.02078	0.086	-0.168333	-0.251	FALSE	FALSE	FALSE
Arpp19	60336	cAMP-regulated phosphoprotein 19	chr8:75779640-75802474	Rattus norvegicus	protein-coding	7.55867	7.614	7.377	7.46567	7.25833	7.07133	0.0553333	0.0886667	-0.187	FALSE	FALSE	FALSE	Q712U5	cAMP-regulated phosphoprotein 19 OS=Rattus norvegicus OX=10116 GN=Arpp19 PE=1 SV=3	37	2	9	12.3	30.59	1.98635e+06	7.57609e+07	8.74389e+07	1.36772e+08	8.43603e+07	1.92363e+08	1.4974e+08	2.85031e+07	43695552	1.04166e+06	1.94306e+06	9.63317e+06	2.43746e+06	7.38254e+06	3.45548e+06	1.12087e+06	2.82599e+06	1.04753e+07	2.46603	1.81956	-4.40785	1.19506	-0.302025	1.04769
Arpp19	60336	cAMP-regulated phosphoprotein 19	chr8:75779640-75802474	Rattus norvegicus	protein-coding	7.55867	7.614	7.377	7.46567	7.25833	7.07133	0.0553333	0.0886667	-0.187	FALSE	FALSE	FALSE	Q712U5	cAMP-regulated phosphoprotein 19 OS=Rattus norvegicus OX=10116 GN=Arpp19 PE=1 SV=3	37	2	9	12.3	30.59	1.98635e+06	7.57609e+07	8.74389e+07	1.36772e+08	8.43603e+07	1.92363e+08	1.4974e+08	2.85031e+07	43695552	1.04166e+06	1.94306e+06	9.63317e+06	2.43746e+06	7.38254e+06	3.45548e+06	1.12087e+06	2.82599e+06	1.04753e+07	2.46603	1.81956	-4.40785	1.19506	-0.302025	1.04769
Arpp21	363153	cAMP regulated phosphoprotein 21	chr8:112034636-112199273	Rattus norvegicus	protein-coding	7.327	7.56033	7.141	7.185	7.22633	7.41967	0.233333	0.044	0.193333	FALSE	FALSE	FALSE
Arr3	171107	arrestin 3	chrX:65699881-65712224	Rattus norvegicus	protein-coding	2.96933	3.77667	1.88833	2.00633	2.85267	1.16633	0.807333	0.118	-1.68633	FALSE	FALSE	FALSE
Arrb1	25387	arrestin, beta 1	chr1:153837964-153912111	Rattus norvegicus	protein-coding	7.13902	7.16902	7.58528	7.67662	7.80756	7.76622	0.03	0.0913333	-0.0413333	FALSE	FALSE	FALSE	P29066	Beta-arrestin-1 OS=Rattus norvegicus OX=10116 GN=Arrb1 PE=1 SV=1	21	8	32	47	50.81	2.57136e+08	5.4517e+07	3.55236e+07	3.18086e+08	3.51671e+08	1.95681e+07	2.44625e+07	7.9475e+07	2.75243e+07	9.05573e+07	2.92156e+07	1.43287e+08	1.3944e+08	2.04925e+08	5.99251e+07	2.19376e+08	1.30056e+08	2.78945e+08	0.712017	1.61792	0.941542	0.869988	0.738846	0.616468
Arrb2	25388	arrestin, beta 2	chr10:55146887-55154854	Rattus norvegicus	protein-coding	6.0357	6.1927	6.05048	6.05415	6.04571	6.13838	0.157	0.00366667	0.0926667	FALSE	FALSE	FALSE
Arrdc1	366001	arrestin domain containing 1	chr3:7735002-7742195	Rattus norvegicus	protein-coding	5.866	5.649	6.00833	6.09933	5.31933	5.488	-0.217	0.091	0.168667	FALSE	FALSE	FALSE
Arrdc2	306344	arrestin domain containing 2	chr16:18601897-18606029	Rattus norvegicus	protein-coding	5.99567	5.88967	5.57	5.56333	5.39367	5.443	-0.106	-0.00666667	0.0493333	FALSE	FALSE	FALSE
Arrdc3	309945	arrestin domain containing 3	chr2:11137443-11149978	Rattus norvegicus	protein-coding	8.5255	8.5485	7.8678	7.79513	7.3447	7.3217	0.023	-0.0726667	-0.023	FALSE	FALSE	FALSE
Arrdc4	293019	arrestin domain containing 4	chr1:122369355-122383351	Rattus norvegicus	protein-coding	5.84181	5.88915	7.7821	7.7331	6.91171	7.25637	0.0473333	-0.049	0.344667	FALSE	FALSE	TRUE
Arsa	315222	arylsulfatase A	chr7:120542788-120547577	Rattus norvegicus	protein-coding	6.40533	6.44033	6.85433	6.81633	7.31033	7.14967	0.035	-0.038	-0.160667	FALSE	FALSE	FALSE
Arsb	25227	arylsulfatase B	chr2:25002210-25162675	Rattus norvegicus	protein-coding	6.69425	6.65291	7.5419	7.5879	8.35859	8.25159	-0.0413333	0.046	-0.107	FALSE	FALSE	FALSE
Arse	310326	arylsulfatase E	chr2:119038803-119047579	Rattus norvegicus	protein-coding	6.17431	6.45398	6.76858	6.62924	5.74583	5.80749	0.279667	-0.139333	0.0616667	FALSE	FALSE	FALSE
Arsg	303631	arylsulfatase G	chr10:94412261-94551224	Rattus norvegicus	protein-coding	4.86747	4.69213	4.94772	5.10005	5.06962	4.93662	-0.175333	0.152333	-0.133	FALSE	FALSE	FALSE
Arsk	365619	arylsulfatase family, member K	chr2:5575727-5631370	Rattus norvegicus	protein-coding	4.44335	4.38901	4.89573	5.1474	6.31594	6.04194	-0.0543333	0.251667	-0.274	FALSE	FALSE	FALSE
Art3	305235	ADP-ribosyltransferase 3	chr14:15637230-15719442	Rattus norvegicus	protein-coding	2.79076	1.69709	3.40057	2.4139	3.51023	3.08523	-1.09367	-0.986667	-0.425	FALSE	FALSE	FALSE
Artn	362572	artemin	chr5:131458596-131470193	Rattus norvegicus	protein-coding	4.301	4.46867	4.08767	4.19633	3.773	4.26167	0.167667	0.108667	0.488667	FALSE	FALSE	FALSE
Arv1	292097	ARV1 homolog, fatty acid homeostasis modulator	chr19:52692337-52704156	Rattus norvegicus	protein-coding	7.14437	7.09104	7.11706	6.9384	6.28454	6.52721	-0.0533333	-0.178667	0.242667	FALSE	FALSE	FALSE
Arvcf	303798	ARVCF, delta catenin family member	chr11:82588137-82645805	Rattus norvegicus	protein-coding	7.26923	7.28023	7.33178	7.28445	6.91127	6.60593	0.011	-0.0473333	-0.305333	FALSE	FALSE	TRUE	B4F7F3	ARVCF, delta catenin family member OS=Rattus norvegicus OX=10116 GN=Arvcf PE=1 SV=1	1	1	1	105.4	2.81	2.50603e+07				1.5457e+07	5.12145e+06		573359	699901	1.03709e+06	1.14818e+06	1.97786e+06	2.00829e+06		1.19016e+06	2.79808e+06	4.97607e+06
Arx	317268	aristaless related homeobox	chrX:58016233-58028149	Rattus norvegicus	protein-coding	6.63182	6.58949	6.76019	6.64952	7.1594	6.76374	-0.0423333	-0.110667	-0.395667	FALSE	FALSE	TRUE
Arxes2	100360464	adipocyte-related X-chromosome expressed sequence 2	chrX:98985604-98987427	Rattus norvegicus	protein-coding	10.731	10.7463	11.4063	11.4393	11.6947	11.675	0.0153333	0.033	-0.0196667	FALSE	FALSE	FALSE
Asah1	84431	N-acylsphingosine amidohydrolase 1	chr16:50966404-50997827	Rattus norvegicus	protein-coding	5.827	5.83967	6.62333	6.723	7.609	7.481	0.0126667	0.0996667	-0.128	FALSE	FALSE	FALSE	A0A0G2K8T0	Acid ceramidase OS=Rattus norvegicus OX=10116 GN=Asah1 PE=1 SV=1	10	5	22	48.3	37.32	2.24821e+06	1.0133e+09	3.69868e+08	6.52521e+08	5.01853e+08	2.75548e+07	1.34219e+08	1.89058e+07	2.83101e+08	2.99859e+08	1.56365e+08	8.39842e+08	7.61192e+08	7.97872e+08	3.63551e+08	7.51582e+08	9.21235e+08	1.0042e+09	1.14025	3.0962	1.9255	1.3616	0.551634	0.387556
Asah2	114104	N-acylsphingosine amidohydrolase 2	chr1:229865662-229973253	Rattus norvegicus	protein-coding	1.43864	3.17197	2.90394	2.89394	5.66376	4.97976	1.73333	-0.01	-0.684	FALSE	FALSE	FALSE
Asap1	314961	ArfGAP with SH3 domain, ankyrin repeat and PH domain 1	chr7:95786130-96093111	Rattus norvegicus	protein-coding	6.96504	6.96637	7.12094	7.18294	7.62483	7.55283	0.00133333	0.062	-0.072	FALSE	FALSE	FALSE
Asap2	362719	ArfGAP with SH3 domain, ankyrin repeat and PH domain 2	chr6:40658201-40821017	Rattus norvegicus	protein-coding	6.45167	6.48433	6.22	6.299	6.729	6.622	0.0326667	0.079	-0.107	FALSE	FALSE	FALSE	A0A0G2K808	ArfGAP with SH3 domain, ankyrin repeat and PH domain 2 OS=Rattus norvegicus OX=10116 GN=Asap2 PE=1 SV=1	1	1	5	94.3	11.88	3.19717e+08	1.09063e+06	7.09412e+07	3.23373e+08	3.67677e+08		2.57208e+08	1.49846e+07	1.35516e+08	491272	2.38994e+07	478685	431173	1.49988e+06	1.0494e+08	9.80118e+07	1.68833e+08	9.43671e+07
Asap3	684122	ArfGAP with SH3 domain, ankyrin repeat and PH domain 3	chr5:148433382-148476027	Rattus norvegicus	protein-coding	2.45	2.241	3.77933	3.56733	4.00867	4.12867	-0.209	-0.212	0.12	FALSE	FALSE	FALSE
Asb1	316628	ankyrin repeat and SOCS box-containing 1	chr9:92120332-92140790	Rattus norvegicus	protein-coding	8.10782	8.06715	8.05784	8.0485	7.81266	8.077	-0.0406667	-0.00933333	0.264333	FALSE	FALSE	TRUE
Asb13	361268	ankyrin repeat and SOCS box-containing 13	chr17:66564653-66583365	Rattus norvegicus	protein-coding	6.77235	6.71069	7.00176	6.88209	7.09223	7.16323	-0.0616667	-0.119667	0.071	FALSE	FALSE	FALSE
Asb14	680076	ankyrin repeat and SOCS box-containing 14	chr16:2095567-2123259	Rattus norvegicus	protein-coding	4.145	4.52133	4.19167	4.13933	4.25567	3.305	0.376333	-0.0523333	-0.950667	FALSE	FALSE	FALSE
Asb15	500050	ankyrin repeat and SOCS box containing 15	chr4:53021553-53050846	Rattus norvegicus	protein-coding	4.75716	4.81149	4.60909	4.56943	4.22527	4.44727	0.0543333	-0.0396667	0.222	FALSE	FALSE	FALSE
Asb2	299266	ankyrin repeat and SOCS box-containing 2	chr6:122474754-122511014	Rattus norvegicus	protein-coding	3.99767	3.307	3.02867	2.47833	1.93367	2.587	-0.690667	-0.550333	0.653333	FALSE	FALSE	FALSE
Asb3	364227	ankyrin repeat and SOCS box-containing 3	chr14:104659406-104788032	Rattus norvegicus	protein-coding	6.74967	6.72633	6.522	6.62267	6.45067	6.55167	-0.0233333	0.100667	0.101	FALSE	FALSE	FALSE
Asb5	361187	ankyrin repeat and SOCS box-containing 5	chr16:37237869-37305207	Rattus norvegicus	protein-coding	2.77923	3.1149	3.29487	2.55554	2.78936	2.60036	0.335667	-0.739333	-0.189	FALSE	FALSE	FALSE
Asb6	296627	ankyrin repeat and SOCS box-containing 6	chr3:14110628-14115276	Rattus norvegicus	protein-coding	7.13367	7.061	6.624	6.63567	6.61933	6.58233	-0.0726667	0.0116667	-0.037	FALSE	FALSE	FALSE
Asb7	365277	ankyrin repeat and SOCS box-containing 7	chr1:120222835-120267411	Rattus norvegicus	protein-coding	6.42507	6.40374	6.07016	6.1005	5.92552	5.88218	-0.0213333	0.0303333	-0.0433333	FALSE	FALSE	FALSE
Asb8	315287	ankyrin repeat and SOCS box-containing 8	chr7:129261397-129297492	Rattus norvegicus	protein-coding	6.104	6.07767	6.02767	6.09233	6.47467	6.27367	-0.0263333	0.0646667	-0.201	FALSE	FALSE	FALSE
Ascc1	294512	activating signal cointegrator 1 complex subunit 1	chr20:27941053-28031272	Rattus norvegicus	protein-coding	6.869	6.70467	6.57767	6.573	6.53067	6.53	-0.164333	-0.00466667	-0.000666667	FALSE	FALSE	FALSE
Ascc2	498402	activating signal cointegrator 1 complex subunit 2	chr14:79503449-79547801	Rattus norvegicus	protein-coding	6.55432	6.58432	6.22122	6.28389	6.14825	6.28158	0.03	0.0626667	0.133333	FALSE	FALSE	FALSE	D3ZPJ9	Activating signal cointegrator 1 complex subunit 2 OS=Rattus norvegicus OX=10116 GN=Ascc2 PE=1 SV=3	1	1	1	85.6	1.67	1.55069e+10		6.46124e+09		1.32984e+10	6.00196e+09	1.97575e+09	5.10619e+09	2294769920	3.99729e+09	2.35024e+09	3.40639e+09	5.28273e+09	3.32778e+10		3.28518e+10	3.03685e+10	3.10825e+10
Ascc3	309887	activating signal cointegrator 1 complex subunit 3	chr20:53510137-53795446	Rattus norvegicus	protein-coding	5.87422	5.98756	5.67097	5.74364	5.34564	5.44897	0.113333	0.0726667	0.103333	FALSE	FALSE	FALSE
Ascl1	64186	achaete-scute family bHLH transcription factor 1	chr7:21904153-21906003	Rattus norvegicus	protein-coding	8.01983	7.9465	7.75294	7.76661	8.05548	7.53948	-0.0733333	0.0136667	-0.516	FALSE	FALSE	TRUE
Ascl2	24209	achaete-scute family bHLH transcription factor 2	chr1:198148999-198151406	Rattus norvegicus	protein-coding	3.90721	3.39154	3.77023	4.30756	3.66417	3.2675	-0.515667	0.537333	-0.396667	FALSE	FALSE	FALSE
Ascl3	246301	achaete-scute family bHLH transcription factor 3	chr1:163755306-163755951	Rattus norvegicus	protein-coding	3.73428	3.43562	2.9416	2.97894	2.84286	2.13952	-0.298667	0.0373333	-0.703333	FALSE	FALSE	FALSE
Ascl4	299687	achaete-scute family bHLH transcription factor 4	chr7:17940899-17943629	Rattus norvegicus	protein-coding	4.65233	4.92033	3.958	3.59433	4.48733	3.55433	0.268	-0.363667	-0.933	FALSE	FALSE	FALSE
Asf1a	294408	anti-silencing function 1A histone chaperone	chr20:32893962-32908808	Rattus norvegicus	protein-coding	8.26367	8.22233	7.90733	7.844	8.341	8.007	-0.0413333	-0.0633333	-0.334	FALSE	FALSE	FALSE
Asf1b	304648	anti-silencing function 1B histone chaperone	chr19:24181024-24195604	Rattus norvegicus	protein-coding	5.63005	5.45339	4.53383	4.58017	2.48447	2.70947	-0.176667	0.0463333	0.225	FALSE	FALSE	FALSE
Asgr1	24210	asialoglycoprotein receptor 1	chr10:54775727-54779642	Rattus norvegicus	protein-coding	2.445	1.01933	3.22533	3.79	3.214	3.34367	-1.42567	0.564667	0.129667	FALSE	FALSE	FALSE
Ash1l	310638	ASH1 like histone lysine methyltransferase	chr2:174346267-174483057	Rattus norvegicus	protein-coding	7.183	7.288	7.028	7.13033	7.00833	7.00533	0.105	0.102333	-0.003	FALSE	FALSE	FALSE
Ash2l	290829	ASH2 like histone lysine methyltransferase complex subunit	chr16:66242205-66264064	Rattus norvegicus	protein-coding	7.33464	7.30398	6.84063	6.81963	6.91096	6.83296	-0.0306667	-0.021	-0.078	FALSE	FALSE	FALSE	D3ZTV7	ASH2-like histone lysine methyltransferase complex subunit OS=Rattus norvegicus OX=10116 GN=Ash2l PE=1 SV=1	4	2	6	68.2	10.36	6.94423e+07	1.24284e+06	1.48677e+09	1.92397e+09	1.62137e+08	1.94972e+08	4.38609e+06		2.60076e+06	2.32395e+06	5.95945e+07	8.76853e+06	1.62805e+06	1.17122e+06	2.32387e+06	3.41989e+06	9.64586e+07	3.18869e+06	2.9629	3.17523	1.65941	1.40988	2.63035	1.64796
Asic1	79123	acid sensing ion channel subunit 1	chr7:130798317-130828535	Rattus norvegicus	protein-coding	7.3777	7.47303	7.8854	7.8644	7.88867	8.00367	0.0953333	-0.021	0.115	FALSE	FALSE	FALSE
Asic2	25364	acid sensing ion channel subunit 2	chr10:65870592-66940577	Rattus norvegicus	protein-coding	6.73157	6.7459	7.34656	7.44156	7.38468	7.37001	0.0143333	0.095	-0.0146667	FALSE	FALSE	FALSE
Asic3	286920	acid sensing ion channel subunit 3	chr4:10760509-10764987	Rattus norvegicus	protein-coding	9.30567	9.23967	9.648	9.69867	9.66733	9.83833	-0.066	0.0506667	0.171	FALSE	FALSE	FALSE
Asic4	63882	acid sensing ion channel subunit family member 4	chr9:76941532-76962900	Rattus norvegicus	protein-coding	2.81923	2.89256	4.4654	4.61806	6.42795	6.43628	0.0733333	0.152667	0.00833333	FALSE	FALSE	FALSE
Asl	59085	argininosuccinate lyase	chr12:26659664-26677136	Rattus norvegicus	protein-coding	6.04567	5.944	5.92533	5.90967	6.1	5.75433	-0.101667	-0.0156667	-0.345667	FALSE	FALSE	TRUE	Q4QRB8	Argininosuccinate lyase OS=Rattus norvegicus OX=10116 GN=Asl PE=1 SV=1	2	1	1	51.4	1.83	2.00761e+07	644844					1.0179e+07	1.1863e+07	9644802					446747		8.62612e+06		9.50715e+06
Asmt	246281	acetylserotonin O-methyltransferase	chr12:16304719-16309568	Rattus norvegicus	protein-coding	6.07742	6.29509	5.65107	5.91707	5.10828	5.13194	0.217667	0.266	0.0236667	FALSE	FALSE	FALSE
Asmtl	288527	acetylserotonin O-methyltransferase-like	chr12:16315335-16321607	Rattus norvegicus	protein-coding	6.321	6.25833	6.335	6.33233	6.27967	6.37433	-0.0626667	-0.00266667	0.0946667	FALSE	FALSE	FALSE
Asns	25612	asparagine synthetase (glutamine-hydrolyzing)	chr4:35784995-35803474	Rattus norvegicus	protein-coding	8.93963	9.00597	8.73999	8.39599	8.82499	8.84432	0.0663333	-0.344	0.0193333	FALSE	FALSE	FALSE	P49088	Asparagine synthetase [glutamine-hydrolyzing] OS=Rattus norvegicus OX=10116 GN=Asns PE=2 SV=3	25	13	92	64.2	194.29	9.57072e+08	1.3125e+09	1.40172e+09	8.47541e+08	1.14505e+09	1.0837e+09	8.15432e+08	6.39201e+08	6.70726e+08	4.52596e+08	7.19573e+08	5.42552e+08	6.27547e+08	1.27087e+08	1.13123e+09	9.3097e+07	2.54613e+08	9.88146e+07	-0.247832	0.216037	-0.328143	0.222295	-1.75582	1.05297
Asnsd1	299507	asparagine synthetase domain containing 1	chr9:48126802-48139073	Rattus norvegicus	protein-coding	7.66975	7.64442	7.29083	7.39983	7.17705	7.25272	-0.0253333	0.109	0.0756667	FALSE	FALSE	FALSE
Aspa	79251	aspartoacylase	chr10:57891704-57945267	Rattus norvegicus	protein-coding	2.58379	2.69412	2.88933	3.05933	4.6223	4.27363	0.110333	0.17	-0.348667	FALSE	FALSE	FALSE
Aspdh	292875	aspartate dehydrogenase domain containing	chr1:94956327-94960722	Rattus norvegicus	protein-coding	3.96435	4.10735	4.9302	4.62153	3.95826	4.36792	0.143	-0.308667	0.409667	FALSE	FALSE	FALSE
Asph	312981	aspartate-beta-hydroxylase	chr5:22603879-22814107	Rattus norvegicus	protein-coding	5.08521	5.07588	5.27401	5.43768	5.80503	5.4167	-0.00933333	0.163667	-0.388333	FALSE	FALSE	TRUE	A0A096MJR0	Aspartate-beta-hydroxylase OS=Rattus norvegicus OX=10116 GN=Asph PE=1 SV=1	13	1	8	15	30.68								1.37165e+06					2.89413e+07	1.70766e+07		1.40554e+07		1.69198e+07
Asphd1	293498	aspartate beta-hydroxylase domain containing 1	chr1:181552974-181556842	Rattus norvegicus	protein-coding	6.8728	6.80247	7.34847	7.33547	7.29725	7.49892	-0.0703333	-0.013	0.201667	FALSE	FALSE	FALSE
Asphd2	364948	aspartate beta-hydroxylase domain containing 2	chr12:44248145-44258653	Rattus norvegicus	protein-coding	4.35946	4.41113	4.6589	4.7809	5.45684	5.57084	0.0516667	0.122	0.114	FALSE	FALSE	FALSE
Aspm	289054	assembly factor for spindle microtubules	chr13:51074849-51123755	Rattus norvegicus	protein-coding	5.37726	5.48193	4.45967	4.69367	3.08416	3.3265	0.104667	0.234	0.242333	FALSE	FALSE	FALSE
Aspscr1	691026	ASPSCR1 tether for SLC2A4, UBX domain containing	chr10:105952215-105990059	Rattus norvegicus	protein-coding	6.88692	6.88525	6.93635	6.98202	6.67891	6.74125	-0.00166667	0.0456667	0.0623333	FALSE	FALSE	FALSE	F1LR71	ASPSCR1 tether for SLC2A4, UBX domain-containing OS=Rattus norvegicus OX=10116 GN=Aspscr1 PE=1 SV=2	3	1	1	50.9	4.01
Asrgl1	246307	asparaginase and isoaspartyl peptidase 1	chr1:206006103-206027115	Rattus norvegicus	protein-coding	6.96188	6.82055	8.64063	8.64496	9.50227	9.47461	-0.141333	0.00433333	-0.0276667	FALSE	FALSE	FALSE	Q8VI04	Isoaspartyl peptidase/L-asparaginase OS=Rattus norvegicus OX=10116 GN=Asrgl1 PE=1 SV=1	32	8	53	34.4	123.98	9.999e+07	3.59805e+07	2.11808e+07	1.42102e+06	4.65629e+07	1.68263e+07	4.29719e+08	3.00525e+08	4.6241e+08	1.03215e+08	3.37148e+08	2.69312e+08	3.29157e+08	1.52769e+08	3.11455e+08	4.78921e+08	6.61812e+08	4.09021e+08	-2.03228	1.63275	-0.890582	0.557755	1.01641	0.410987
Ass1	25698	argininosuccinate synthase 1	chr3:14747355-14796909	Rattus norvegicus	protein-coding	3.79867	3.693	2.83733	3.403	3.42567	2.20233	-0.105667	0.565667	-1.22333	FALSE	FALSE	TRUE
Aste1	363130	asteroid homolog 1	chr8:106026570-106044694	Rattus norvegicus	protein-coding	4.30433	4.503	4.16033	4.18533	3.84667	3.99067	0.198667	0.025	0.144	FALSE	FALSE	FALSE
Astn1	304900	astrotactin 1	chr13:70537423-70855440	Rattus norvegicus	protein-coding	8.04	8.05833	8.605	8.65433	8.75333	8.86867	0.0183333	0.0493333	0.115333	FALSE	FALSE	FALSE
Astn2	100361323	astrotactin 2	chr5:78758142-79744021	Rattus norvegicus	protein-coding	6.69767	6.704	5.93133	5.95433	7.06167	6.85	0.00633333	0.023	-0.211667	FALSE	FALSE	TRUE
Asxl1	311553	ASXL transcriptional regulator 1	chr3:141814012-141881526	Rattus norvegicus	protein-coding	7.52867	7.607	7.323	7.38233	6.856	7.019	0.0783333	0.0593333	0.163	FALSE	FALSE	FALSE
Asxl2	313922	ASXL transcriptional regulator 2	chr6:26425017-26514899	Rattus norvegicus	protein-coding	5.36333	5.37433	5.03133	5.14067	4.90433	4.971	0.011	0.109333	0.0666667	FALSE	FALSE	FALSE
Asxl3	307555	ASXL transcriptional regulator 3	chr18:13593529-13766324	Rattus norvegicus	protein-coding	6.25489	6.38723	5.89265	6.00532	4.35675	4.61475	0.132333	0.112667	0.258	FALSE	FALSE	FALSE
Atad1	309532	ATPase family, AAA domain containing 1	chr1:230544227-230610524	Rattus norvegicus	protein-coding	8.79068	8.79902	8.96371	9.00638	8.98995	8.99428	0.00833333	0.0426667	0.00433333	FALSE	FALSE	FALSE	Q505J9	ATPase family AAA domain-containing protein 1 OS=Rattus norvegicus OX=10116 GN=Atad1 PE=1 SV=1	14	3	8	40.7	23.06	1.33814e+08	9.36437e+06	2.08947e+08	6.05966e+07	1.17397e+07	2.71805e+07	1.26912e+07	2.22061e+06	16837020	1.40115e+06	1.4814e+07	2.47407e+06	1.65775e+06	3.25957e+07	5.02288e+06	1.15149e+07	2.37721e+07	1.55065e+07	-1.25309	1.55662	-1.0693	1.3733	1.32236	1.2902
Atad2	314993	ATPase family, AAA domain containing 2	chr7:89634123-89676738	Rattus norvegicus	protein-coding	4.94391	5.21091	4.07751	4.36084	3.55328	3.58128	0.267	0.283333	0.028	FALSE	FALSE	FALSE
Atad2b	500625	ATPase family, AAA domain containing 2B	chr6:27914546-28070103	Rattus norvegicus	protein-coding	5.89225	5.89325	5.11544	5.22144	4.3863	4.45696	0.001	0.106	0.0706667	FALSE	FALSE	FALSE	A0A0G2JX30	ATPase family, AAA domain-containing 2B OS=Rattus norvegicus OX=10116 GN=Atad2b PE=1 SV=1	1	1	1	164	2.31		1.88014e+08	2.24089e+07				1.41019e+06	1.92099e+06		1.25832e+06			1.05335e+06	3.91558e+06		2.37222e+06	3.94279e+07	7.58378e+06
Atad3																		Q3KRE0	ATPase family AAA domain-containing protein 3 OS=Rattus norvegicus OX=10116 GN=Atad3 PE=1 SV=1	23	12	92	66.7	223.92	6.14922e+08	1.20709e+09	5.75562e+08	8.11116e+08	4.07959e+08	3.66194e+08	1.02113e+09	5.76671e+08	6.15067e+08	3.20574e+08	7.23594e+08	8.5425e+08	2.05165e+08	2.79888e+08	1.02635e+08	4.39524e+08	3.75836e+08	3.72051e+08	-0.605966	0.495606	-0.290031	0.508775	1.12747	0.434812
Atad3a	298682	ATPase family, AAA domain containing 3A	chr5:166350302-166370492	Rattus norvegicus	protein-coding	7.39744	7.44911	7.10379	7.09246	7.01384	6.9715	0.0516667	-0.0113333	-0.0423333	FALSE	FALSE	FALSE
Atad5	303348	ATPase family, AAA domain containing 5	chr10:65070682-65118489	Rattus norvegicus	protein-coding	5.07833	5.221	4.42433	4.63033	3.39333	3.55833	0.142667	0.206	0.165	FALSE	FALSE	FALSE
Atat1	361789	alpha tubulin acetyltransferase 1	chr20:2844595-2857809	Rattus norvegicus	protein-coding	8.77676	8.75776	8.62675	8.65408	7.39789	7.53122	-0.019	0.0273333	0.133333	FALSE	FALSE	FALSE	Q6MG11	Alpha-tubulin N-acetyltransferase 1 OS=Rattus norvegicus OX=10116 GN=Atat1 PE=1 SV=1	33	11	177	47.3	468.44	7.80989e+08	1.69342e+10	1.38388e+09	7.81166e+08	6.92869e+08	8.12808e+08	1.61539e+09	1.21246e+09	1.55615e+09	1.34616e+09	1.02759e+09	8.48299e+08	3.84102e+08	3.40325e+08	3.037e+08	2.80091e+08	5.85693e+08	3.57296e+08	-1.79287	1.36468	-0.459015	0.232858	0.187371	0.328013
Atcay	362826	ATCAY kinesin light chain interacting caytaxin	chr7:8487763-8511527	Rattus norvegicus	protein-coding	9.67642	9.66742	9.83224	9.84624	9.55796	9.68796	-0.009	0.014	0.13	FALSE	FALSE	FALSE	Q1M168	Caytaxin OS=Rattus norvegicus OX=10116 GN=Atcay PE=1 SV=1	7	2	35	42.1	88.87	3.56333e+07	6.49628e+07	7.63924e+07	1.49564e+08	1.46157e+08	2.77247e+06	1.26641e+08	3.7179e+07	1.42918e+08	8.92717e+07	5.28897e+07	4.68015e+07	7.90144e+07	3.00774e+08	1.46988e+08	1.89275e+08	4.16894e+06	1.67189e+08	-0.514963	1.94136	-0.53551	0.683137	-1.57559	1.8898
Ate1	293526	arginyltransferase 1	chr1:184961548-185081112	Rattus norvegicus	protein-coding	6.7631	7.01543	6.60003	6.87503	6.74072	6.82506	0.252333	0.275	0.0843333	FALSE	FALSE	FALSE
Atf1	315305	activating transcription factor 1	chr7:131361962-131404677	Rattus norvegicus	protein-coding	6.39844	6.35544	5.71298	5.66965	6.05889	5.93855	-0.043	-0.0433333	-0.120333	FALSE	FALSE	FALSE
Atf2	81647	activating transcription factor 2	chr3:58718323-58795280	Rattus norvegicus	protein-coding	8.42633	8.478	8.35033	8.33767	8.40167	8.476	0.0516667	-0.0126667	0.0743333	FALSE	FALSE	FALSE
Atf3	25389	activating transcription factor 3	chr13:102751278-102800520	Rattus norvegicus	protein-coding	3.41414	3.8048	5.38855	4.76355	4.88942	3.62542	0.390667	-0.625	-1.264	FALSE	FALSE	FALSE
Atf4	79255	activating transcription factor 4	chr7:111804135-111806457	Rattus norvegicus	protein-coding	11.2192	11.2735	11.6271	11.4581	11.679	11.6717	0.0543333	-0.169	-0.00733333	FALSE	FALSE	FALSE
Atf5	282840	activating transcription factor 5	chr1:95295602-95299755	Rattus norvegicus	protein-coding	9.07468	9.12301	9.3003	8.92796	12.0582	11.7429	0.0483333	-0.372333	-0.315333	FALSE	FALSE	FALSE
Atf6	304962	activating transcription factor 6	chr13:82927579-83106381	Rattus norvegicus	protein-coding	6.2048	6.22947	6.3441	6.33877	6.75946	6.59946	0.0246667	-0.00533333	-0.16	FALSE	FALSE	FALSE
Atf6b	406169	activating transcription factor 6 beta	chr20:4090921-4098920	Rattus norvegicus	protein-coding	7.94475	7.98608	7.74972	7.76372	8.01995	7.97728	0.0413333	0.014	-0.0426667	FALSE	FALSE	FALSE
Atf7	315333	activating transcription factor 7	chr7:133660491-133750902	Rattus norvegicus	protein-coding	6.10133	6.222	5.75833	5.779	5.211	5.166	0.120667	0.0206667	-0.045	FALSE	FALSE	FALSE
Atf7ip	312800	activating transcription factor 7 interacting protein	chr4:169385872-169471652	Rattus norvegicus	protein-coding	7.59167	7.589	7.30533	7.31533	6.963	6.98933	-0.00266667	0.01	0.0263333	FALSE	FALSE	FALSE
Atf7ip2	497859	activating transcription factor 7 interacting protein 2	chr10:5403099-5445989	Rattus norvegicus	protein-coding	3.67667	4.09367	3.39633	3.55633	1.559	1.14267	0.417	0.16	-0.416333	FALSE	FALSE	FALSE
Atg10	688555	autophagy related 10	chr2:22109304-22398313	Rattus norvegicus	protein-coding	3.18233	3.34	3.43833	3.977	4.143	4.05333	0.157667	0.538667	-0.0896667	FALSE	FALSE	FALSE
Atg101	300240	autophagy related 101	chr7:132398477-132407643	Rattus norvegicus	protein-coding	6.35633	6.30467	6.40833	6.383	6.655	6.71667	-0.0516667	-0.0253333	0.0616667	FALSE	FALSE	FALSE
Atg12	361321	autophagy related 12	chr18:39452247-39462424	Rattus norvegicus	protein-coding	8.17633	8.216	8.36333	8.33933	8.22067	8.31067	0.0396667	-0.024	0.09	FALSE	FALSE	FALSE
Atg13	362164	autophagy related 13	chr3:77647069-77681028	Rattus norvegicus	protein-coding	7.547	7.57133	7.87267	7.78667	8.10067	8.04767	0.0243333	-0.086	-0.053	FALSE	FALSE	FALSE
Atg14	305831	autophagy related 14	chr15:20795750-20827113	Rattus norvegicus	protein-coding	5.64233	5.676	5.55667	5.57267	5.784	5.793	0.0336667	0.016	0.009	FALSE	FALSE	FALSE
Atg16l1	363278	autophagy related 16-like 1	chr9:88420737-88457530	Rattus norvegicus	protein-coding	6.57186	6.56386	6.66168	6.55834	6.66366	6.77266	-0.008	-0.103333	0.109	FALSE	FALSE	FALSE
Atg16l2	308865	autophagy related 16-like 2	chr1:155687386-155703419	Rattus norvegicus	protein-coding	3.238	3.49833	3.22833	3.28667	4.715	4.63067	0.260333	0.0583333	-0.0843333	FALSE	FALSE	FALSE
Atg2a	689688	autophagy related 2A	chr1:203542559-203562242	Rattus norvegicus	protein-coding	6.47133	6.45033	6.486	6.40767	6.61933	6.63167	-0.021	-0.0783333	0.0123333	FALSE	FALSE	FALSE
Atg2b	314415	autophagy related 2B	chr6:124522283-124592412	Rattus norvegicus	protein-coding	7.31586	7.36253	7.16393	7.22059	7.21335	7.27701	0.0466667	0.0566667	0.0636667	FALSE	FALSE	FALSE
Atg3	171415	autophagy related 3	chr11:55624928-55653212	Rattus norvegicus	protein-coding	7.637	7.624	7.411	7.42267	7.67	7.585	-0.013	0.0116667	-0.085	FALSE	FALSE	FALSE	Q6AZ50	Ubiquitin-like-conjugating enzyme ATG3 OS=Rattus norvegicus OX=10116 GN=Atg3 PE=2 SV=1	11	3	10	35.8	24.97	1.71231e+07	1.88864e+08	9.7634e+07	3.22446e+07		6.83805e+07	2.5484e+06	7.2951e+07	929192	8.74449e+07	1.47786e+08	9.6843e+07	3.43553e+07	1.23479e+08	2.3974e+08	1.35526e+06	3.02155e+06	3.73683e+07	-0.536213	1.16669	4.27425	1.91672	-4.23277	1.65966
Atg4a	678769	autophagy related 4A, cysteine peptidase	chrX:104665345-104765271	Rattus norvegicus	protein-coding	5.01767	4.977	5.01633	5.04867	5.01867	5.13533	-0.0406667	0.0323333	0.116667	FALSE	FALSE	FALSE
Atg4b	316640	autophagy related 4B, cysteine peptidase	chr9:94282417-94314109	Rattus norvegicus	protein-coding	7.70551	7.70151	7.51769	7.52235	7.23539	7.28139	-0.004	0.00466667	0.046	FALSE	FALSE	FALSE	A0A0G2QC33	Cysteine protease OS=Rattus norvegicus OX=10116 GN=Atg4b PE=1 SV=1	5	2	9	44.3	3.41	1.4617e+07	5.237e+07	1.07997e+08	3.18906e+07	7.87225e+07	1.13414e+08	1.69176e+06	4.07011e+07	1.12167e+06	9.36713e+06	4.55942e+07	3.54407e+07	9.15351e+07	3.27791e+06	955324	3.72976e+06	3.75513e+06	1.70454e+06	0.594707	1.00366	2.53818	1.78391	-1.19526	2.0019
Atg4c	313391	autophagy related 4C, cysteine peptidase	chr5:113867218-113935534	Rattus norvegicus	protein-coding	5.90547	6.14814	6.05057	6.06523	6.32898	6.43598	0.242667	0.0146667	0.107	FALSE	FALSE	FALSE
Atg4d	686505	autophagy related 4D, cysteine peptidase	chr8:19807733-19817321	Rattus norvegicus	protein-coding	6.77	6.62933	6.52833	6.655	6.58633	6.777	-0.140667	0.126667	0.190667	FALSE	FALSE	FALSE
Atg5	365601	autophagy related 5	chr20:47798222-47889216	Rattus norvegicus	protein-coding	7.23967	7.15567	7.16067	7.05167	7.12467	7.095	-0.084	-0.109	-0.0296667	FALSE	FALSE	FALSE
Atg7	312647	autophagy related 7	chr4:147718663-147925656	Rattus norvegicus	protein-coding	6.029	6.03233	5.60067	5.578	5.88067	5.73833	0.00333333	-0.0226667	-0.142333	FALSE	FALSE	FALSE
Atg9a	363254	autophagy related 9A	chr9:76677403-76688035	Rattus norvegicus	protein-coding	7.10567	7.10833	7.70167	7.69933	7.94533	8.029	0.00266667	-0.00233333	0.0836667	FALSE	FALSE	FALSE
Atic	81643	5-aminoimidazole-4-carboxamide ribonucleotide formyltransferase/IMP cyclohydrolase	chr9:73164846-73184897	Rattus norvegicus	protein-coding	7.19	7.33133	6.8053	6.78596	7.29131	7.09831	0.141333	-0.0193333	-0.193	FALSE	FALSE	FALSE	O35567	Bifunctional purine biosynthesis protein PURH OS=Rattus norvegicus OX=10116 GN=Atic PE=1 SV=2	37	17	223	64.2	631.17	1.88997e+09	1.40927e+09	1.18605e+09	2.22597e+09	1.97594e+09	7.52547e+08	6.89843e+08	1.77256e+09	8.70081e+08	5.0899e+08	3.80301e+08	1.22124e+09	3.88557e+08	3.57133e+08	2.91326e+08	9.14448e+08	4.11769e+08	1.07006e+09	0.0224491	0.532815	-0.723374	0.650802	1.10571	0.443996
Atl1	362750	atlastin GTPase 1	chr6:88377168-88475242	Rattus norvegicus	protein-coding	7.58933	7.607	8.16825	8.19891	8.24394	8.40694	0.0176667	0.0306667	0.163	FALSE	FALSE	TRUE	Q6PST4	Atlastin-1 OS=Rattus norvegicus OX=10116 GN=Atl1 PE=1 SV=1	8	3	4	63.3	11.07	1.94713e+06		263172			697311	646502	9.37602e+06	1.60092e+07	3.78421e+07		4.34494e+07	2.8971e+07	1.20714e+06	5.8288e+07	242551	146567				3.14142	1.43563	-6.07143	1.75915
Atl2	298757	atlastin GTPase 2	chr6:15139071-15180421	Rattus norvegicus	protein-coding	6.45267	6.468	6.901	6.98433	6.99467	7.00567	0.0153333	0.0833333	0.011	FALSE	FALSE	FALSE
Atl3	309187	atlastin GTPase 3	chr1:204680958-204727360	Rattus norvegicus	protein-coding	5.155	5.258	5.16167	5.261	4.714	4.86867	0.103	0.0993333	0.154667	FALSE	FALSE	FALSE
Atm	300711	ATM serine/threonine kinase	chr8:53828741-53932773	Rattus norvegicus	protein-coding	5.75854	5.95087	4.99534	5.15101	4.72798	4.62631	0.192333	0.155667	-0.101667	FALSE	FALSE	FALSE
Atmin	315037	ATM interactor	chr19:44996506-45013606	Rattus norvegicus	protein-coding	6.634	6.67467	6.22167	6.42667	6.231	6.27667	0.0406667	0.205	0.0456667	FALSE	FALSE	FALSE
Atn1	29515	atrophin 1	chr4:157554287-157568092	Rattus norvegicus	protein-coding	4.58212	4.45678	4.44005	4.35072	3.91312	3.74012	-0.125333	-0.0893333	-0.173	FALSE	FALSE	FALSE
Atoh7	365564	atonal bHLH transcription factor 7	chr20:25530826-25531275	Rattus norvegicus	protein-coding	2.50733	2.64733	3.62033	1.657	1.49133	2.15	0.14	-1.96333	0.658667	FALSE	FALSE	FALSE
Atoh8	500200	atonal bHLH transcription factor 8	chr4:104259992-104292168	Rattus norvegicus	protein-coding	4.54631	4.50964	4.76803	4.78336	5.70093	5.61993	-0.0366667	0.0153333	-0.081	FALSE	FALSE	FALSE
Atox1	84355	antioxidant 1 copper chaperone	chr10:39564855-39579892	Rattus norvegicus	protein-coding	8.74767	8.538	8.63733	8.548	8.43	8.533	-0.209667	-0.0893333	0.103	FALSE	FALSE	FALSE	Q9WUC4	Copper transport protein ATOX1 OS=Rattus norvegicus OX=10116 GN=Atox1 PE=1 SV=1	32	3	18	7.3	50.29	2.45221e+08	2.96788e+10	8.30477e+08	4.18759e+08	2.23271e+08	1.45972e+08	7.5199e+07	4.80783e+07	1.15928e+08	1.20838e+08	1.37193e+08	2.59507e+08	8.1331e+07	1.31833e+08	7.4664e+07	6.36027e+07	3.70657e+08	4.3714e+06	-2.93024	2.12266	1.11986	0.500765	-0.985862	1.87967
Atp10a	365266	ATPase phospholipid transporting 10A (putative)	chr1:109556760-109730440	Rattus norvegicus	protein-coding	3.637	3.496	3.87	4.09133	3.589	3.42267	-0.141	0.221333	-0.166333	FALSE	FALSE	FALSE
Atp10b	303056																	D4A4W5	Phospholipid-transporting ATPase OS=Rattus norvegicus OX=10116 GN=Atp10b PE=3 SV=1	1	1	1	165.7	3.18							2.5684e+07	251520	16636775	1.8962e+07	501976	689774			909232	488350	168956	164154
Atp10d	360932	ATPase phospholipid transporting 10D (putative)	chr14:35911728-36012549	Rattus norvegicus	protein-coding	4.66033	4.555	3.69967	3.81267	3.557	2.971	-0.105333	0.113	-0.586	FALSE	FALSE	FALSE
Atp11a	306600	ATPase phospholipid transporting 11A	chr16:76657752-76767640	Rattus norvegicus	protein-coding	5.87212	5.93479	5.88033	5.96466	5.92264	5.9803	0.0626667	0.0843333	0.0576667	FALSE	FALSE	FALSE
Atp11b	361929	ATPase phospholipid transporting 11B (putative)	chr2:118585348-118691076	Rattus norvegicus	protein-coding	5.92867	6.072	6.05567	6.09233	6.36633	6.37067	0.143333	0.0366667	0.00433333	FALSE	FALSE	FALSE
Atp11c	317599	ATPase phospholipid transporting 11C	chrX:138564459-138752116	Rattus norvegicus	protein-coding	5.58206	5.77472	5.02886	5.18919	4.13167	4.28033	0.192667	0.160333	0.148667	FALSE	FALSE	FALSE
Atp12a	171028																	G3V8S4	Sodium/potassium-transporting ATPase subunit alpha OS=Rattus norvegicus OX=10116 GN=Atp12a PE=3 SV=1	6	8	275	114.8	577.93
Atp13a1	290673	ATPase 13A1	chr16:19615156-19631546	Rattus norvegicus	protein-coding	7.75433	7.82467	7.88433	7.798	7.586	7.62767	0.0703333	-0.0863333	0.0416667	FALSE	FALSE	FALSE
Atp13a2	362645	ATPase cation transporting 13A2	chr5:153292722-153312143	Rattus norvegicus	protein-coding	8.43353	8.4452	8.68118	8.66585	8.48196	8.65163	0.0116667	-0.0153333	0.169667	FALSE	FALSE	FALSE
Atp13a3	678704	ATPase 13A3	chr11:70364998-70442005	Rattus norvegicus	protein-coding	6.56637	6.5567	6.39687	6.36354	5.95075	6.06541	-0.00966667	-0.0333333	0.114667	FALSE	FALSE	FALSE
Atp13a4	288026	ATPase 13A4	chr11:71222196-71359933	Rattus norvegicus	protein-coding	1.73858	2.64324	3.37039	2.45606	3.38496	2.64229	0.904667	-0.914333	-0.742667	FALSE	FALSE	FALSE
Atp1a1	24211	ATPase Na+/K+ transporting subunit alpha 1	chr2:189020722-189048826	Rattus norvegicus	protein-coding	8.70867	8.74033	9.47233	9.51867	10.4273	10.3153	0.0316667	0.0463333	-0.112	FALSE	FALSE	TRUE	P06685	Sodium/potassium-transporting ATPase subunit alpha-1 OS=Rattus norvegicus OX=10116 GN=Atp1a1 PE=1 SV=1	31	30	1177	113	3794.07	1.28936e+09	2.69734e+09	2.43188e+09	1.47072e+09	1.35165e+09	3.57932e+09	3.72253e+09	3.64979e+09	2.50007e+09	3.82866e+09	2.21068e+09	4.01371e+09	5.65973e+09	4.62169e+09	4.95508e+09	3.9938e+09	7.11588e+09	4.23603e+09	-0.08311	0.559245	6.96611e-05	0.33345	-0.0355154	0.278279
Atp1a2	24212	ATPase Na+/K+ transporting subunit alpha 2	chr13:84729597-84754544	Rattus norvegicus	protein-coding	6.37354	6.29854	9.30357	9.32657	11.3649	10.8976	-0.075	0.023	-0.467333	FALSE	FALSE	TRUE	P06686	Sodium/potassium-transporting ATPase subunit alpha-2 OS=Rattus norvegicus OX=10116 GN=Atp1a2 PE=1 SV=1	34	34	1207	112.1	3941.81	5.19127e+08	1.7924e+08	1.24916e+08	4.97136e+07	7.30794e+07	1.11263e+09	1.08431e+09	3.89525e+08	9.75883e+08	7.01204e+08	1.62758e+09	6.78284e+08	2.34789e+09	2.40329e+09	2.79145e+09	2.51128e+09	3.38169e+09	2.51321e+09	-0.507931	1.54016	0.303085	0.625072	0.146102	0.162925
Atp1a3	24213	ATPase Na+/K+ transporting subunit alpha 3	chr1:80572790-80601936	Rattus norvegicus	protein-coding	10.934	10.949	11.4501	11.4848	11.9735	12.1785	0.015	0.0346667	0.205	FALSE	FALSE	TRUE	P06687	Sodium/potassium-transporting ATPase subunit alpha-3 OS=Rattus norvegicus OX=10116 GN=Atp1a3 PE=1 SV=2	42	42	1995	111.6	6634.86	7.03281e+09	9.56711e+09	8.39528e+09	8.86664e+09	1.01164e+10	8.61624e+09	1.60318e+10	1.51889e+10	1.60639e+10	1.61407e+10	1.58816e+10	1.68632e+10	4.39008e+10	4.2946e+10	5.09632e+10	4.17827e+10	3.8478e+10	4.44428e+10	0.150769	0.147091	0.0480524	0.0369944	-0.142446	0.0982024
Atp1a4	29132	ATPase Na+/K+ transporting subunit alpha 4	chr13:84683766-84719790	Rattus norvegicus	protein-coding	2.068	1.756	3.798	3.55567	5.724	5.39233	-0.312	-0.242333	-0.331667	FALSE	FALSE	FALSE
Atp1b1	25650	ATPase Na+/K+ transporting subunit beta 1	chr13:76786580-76807096	Rattus norvegicus	protein-coding	10.8353	10.8717	11.7625	11.8032	12.5637	12.7177	0.0363333	0.0406667	0.154	FALSE	FALSE	TRUE	P07340	Sodium/potassium-transporting ATPase subunit beta-1 OS=Rattus norvegicus OX=10116 GN=Atp1b1 PE=1 SV=1	35	13	551	35.2	1405.14	9.45502e+08	2.92154e+09	1.27988e+09	1.03489e+09	1.09234e+09	1.39873e+09	4.663e+09	4.09249e+09	3.92636e+09	3.58496e+09	4.33094e+09	4.05119e+09	1.12989e+10	1.14003e+10	1.39322e+10	1.05284e+10	1.12437e+10	1.16657e+10	-0.386958	0.504418	-0.0841487	0.109375	-0.125999	0.107745
Atp1b2	24214	ATPase Na+/K+ transporting subunit beta 2	chr10:54318698-54324933	Rattus norvegicus	protein-coding	8.30678	8.31312	9.89897	9.94563	11.4802	10.9945	0.00633333	0.0466667	-0.485667	FALSE	FALSE	TRUE	Q5M9H4	Sodium/potassium-transporting ATPase subunit beta OS=Rattus norvegicus OX=10116 GN=Atp1b2 PE=1 SV=1	26	7	120	33.4	414.42	2.65191e+08	4.06317e+08	9.82377e+08	1.67674e+08	3.05968e+08	1.78129e+08	5.19825e+08	7.8189e+08	4.30236e+08	6.13812e+08	5.40841e+08	4.36557e+08	1.72533e+09	3.2393e+09	2.07055e+09	2.20823e+09	1.56768e+09	1.95897e+09	-1.17798	0.620935	-0.0903162	0.291988	-0.256981	0.306372
Atp1b3	25390	ATPase Na+/K+ transporting subunit beta 3	chr8:96910265-96941592	Rattus norvegicus	protein-coding	8.51267	8.49833	8.241	8.37933	8.50467	8.37267	-0.0143333	0.138333	-0.132	FALSE	FALSE	FALSE	Q63377	Sodium/potassium-transporting ATPase subunit beta-3 OS=Rattus norvegicus OX=10116 GN=Atp1b3 PE=2 SV=1	23	4	19	31.8	50.91	4.1274e+07	935715	6.98814e+07	6.83663e+07	2.13801e+07	1.01191e+08	9.96083e+07	2.14623e+07	5.75416e+07	4.14701e+07	1.86614e+07	6.92948e+07	8.86514e+07	1.55442e+08	8.30987e+06	1.60621e+08	1.31388e+08	1.91917e+08	1.9254	2.07238	-0.399267	0.850259	1.71481	1.30433
Atp23	299828	ATP23 metallopeptidase and ATP synthase assembly factor homolog	chr7:62714752-62729893	Rattus norvegicus	protein-coding	4.86046	4.9818	5.5269	5.35923	5.58699	5.13733	0.121333	-0.167667	-0.449667	FALSE	FALSE	FALSE
Atp2a2	29693	ATPase sarcoplasmic/endoplasmic reticulum Ca2+ transporting 2	chr12:34072710-34122142	Rattus norvegicus	protein-coding	9.88433	9.91533	9.985	10.049	10.5003	10.59	0.031	0.064	0.0896667	FALSE	FALSE	FALSE	P11507	Sarcoplasmic/endoplasmic reticulum calcium ATPase 2 OS=Rattus norvegicus OX=10116 GN=Atp2a2 PE=1 SV=1	15	13	232	114.7	677.21	2.4746e+09	1.34186e+09	2.21254e+09	7.09646e+08	7.10267e+08	1.07981e+09	3.40383e+09	4.13232e+09	2.17439e+09	3.32483e+09	1.49533e+09	3.03739e+09	3.38566e+09	1.34902e+09	5.8226e+09	1.02658e+09	2.81427e+09	1.18054e+09	-1.25159	0.338148	-0.339383	0.456172	-0.987657	0.765705
Atp2b1	29598	ATPase plasma membrane Ca2+ transporting 1	chr7:33735595-33845226	Rattus norvegicus	protein-coding	8.63633	8.68967	8.49067	8.557	8.65	8.796	0.0533333	0.0663333	0.146	FALSE	FALSE	FALSE	P11505	Plasma membrane calcium-transporting ATPase 1 OS=Rattus norvegicus OX=10116 GN=Atp2b1 PE=1 SV=3	19	18	257	134.6	625.38	4.28772e+08	1.64495e+09	7.15757e+08	3.17915e+08	3.94731e+08	1.17103e+09	1.90212e+09	1.79326e+09	1.94051e+09	2.74885e+09	2.0014e+09	1.2264e+09	2.24237e+09	2.29052e+09	3.29662e+09	2.04572e+09	1.79579e+09	2.4784e+09	-0.593481	0.811293	0.00920947	0.340401	-0.298349	0.225336
Atp2b2	24215	ATPase plasma membrane Ca2+ transporting 2	chr4:146896332-147140665	Rattus norvegicus	protein-coding	7.48199	7.53433	7.93966	7.97066	9.20915	9.34315	0.0523333	0.031	0.134	FALSE	FALSE	FALSE	P11506	Plasma membrane calcium-transporting ATPase 2 OS=Rattus norvegicus OX=10116 GN=Atp2b2 PE=1 SV=2	11	12	152	136.7	375.95	5.39751e+08	2.27924e+06	8.58858e+07		1.18423e+07	2.5687e+07	1.37733e+07	3.52581e+07	2.60615e+06	6.98044e+07	1.92884e+07	2.81618e+07	8.84755e+07	5.30143e+07	4.59297e+07	1.72078e+08	3.95439e+07	2.53225e+08	-1.43859	2.38369	1.63499	1.22897	0.999904	0.86511
Atp2b3	29599	ATPase plasma membrane Ca2+ transporting 3	chrX:151216483-151289069	Rattus norvegicus	protein-coding	5.22367	5.25933	6.273	6.35367	6.69633	6.88733	0.0356667	0.0806667	0.191	FALSE	FALSE	FALSE
Atp2b4	29600	ATPase plasma membrane Ca2+ transporting 4	chr13:45156137-45255292	Rattus norvegicus	protein-coding	3.07818	3.10818	6.23024	6.28824	8.41298	8.58598	0.03	0.058	0.173	FALSE	FALSE	FALSE
Atp2c1	170699	ATPase secretory pathway Ca2+ transporting 1	chr8:106034777-106155854	Rattus norvegicus	protein-coding	7.90233	8.00933	8.58333	8.64867	8.66333	8.74	0.107	0.0653333	0.0766667	FALSE	FALSE	FALSE	Q64566	Calcium-transporting ATPase type 2C member 1 OS=Rattus norvegicus OX=10116 GN=Atp2c1 PE=2 SV=1	2	1	9	100.4	17.1	2.88053e+07	1.18065e+06	6.81251e+06	6.40987e+06	1.36178e+06	2.22726e+06	2.23582e+07	3.75824e+07	2.696e+07	8.66953e+07		2.22991e+06	1.95547e+07	771463	5.19774e+07	3.51051e+07	1.87519e+07	5.58374e+07
Atp4a	24216																	P09626	Potassium-transporting ATPase alpha chain 1 OS=Rattus norvegicus OX=10116 GN=Atp4a PE=1 SV=3	6	6	217	114	470.05							838405						7.39848e+07	1.73515e+07	5.75685e+07
Atp5f1a	65262	ATP synthase F1 subunit alpha	chr18:71292406-71300342	Rattus norvegicus	protein-coding	11.5732	11.5705	11.5616	11.587	12.0361	12.0351	-0.00266667	0.0253333	-0.001	FALSE	FALSE	FALSE	P15999	ATP synthase subunit alpha, mitochondrial OS=Rattus norvegicus OX=10116 GN=Atp5f1a PE=1 SV=2	56	36	1981	59.7	6526.22	3.01981e+10	2.55581e+10	2.85384e+10	3.63878e+10	3.83182e+10	2.23815e+10	2.58928e+10	2.59188e+10	2.60232e+10	3.24688e+10	3.34197e+10	3.49257e+10	2.97102e+10	3.07376e+10	3.62622e+10	3.60572e+10	3.88366e+10	3.69146e+10	0.16755	0.256993	0.372566	0.030678	0.214154	0.0942575
Atp5f1b	171374	ATP synthase F1 subunit beta	chr7:515454-521858	Rattus norvegicus	protein-coding	12.5457	12.5283	12.2557	12.2933	12.9047	12.979	-0.0173333	0.0376667	0.0743333	FALSE	FALSE	FALSE	P10719	ATP synthase subunit beta, mitochondrial OS=Rattus norvegicus OX=10116 GN=Atp5f1b PE=1 SV=2	62	27	1565	56.3	5710.23	2.8337e+10	2.3836e+10	2.33664e+10	1.84242e+10	2.49991e+10	2.71008e+10	3.33714e+10	3.08866e+10	2.72113e+10	3.39771e+10	3.61541e+10	3.70321e+10	3.8489e+10	2.77681e+10	3.56188e+10	4.09707e+10	5.81874e+10	4.16357e+10	-0.112817	0.191177	0.232565	0.0934512	0.460869	0.217723
Atp5f1c	116550	ATP synthase F1 subunit gamma	chr17:68423927-68446169	Rattus norvegicus	protein-coding	9.482	9.40267	9.365	9.35767	9.58	9.58833	-0.0793333	-0.00733333	0.00833333	FALSE	FALSE	FALSE	P35435	ATP synthase subunit gamma, mitochondrial OS=Rattus norvegicus OX=10116 GN=Atp5f1c PE=1 SV=2	27	7	201	30.2	501.67	2.73793e+09	1.80904e+09	2.55491e+09	1.79798e+09	2.12763e+09	2.35029e+09	1.7139e+09	1.44706e+09	1.80556e+09	3.22495e+09	3.30336e+09	3.13114e+09	4.55091e+09	5.12748e+09	4.06631e+09	2.12116e+10	4.10768e+09	1.64194e+10	-0.164371	0.216591	0.96568	0.098942	1.30477	0.741995
Atp5f1d	245965	ATP synthase F1 subunit delta	chr7:9560604-9565919	Rattus norvegicus	protein-coding	9.40133	9.37433	9.46833	9.34567	9.80833	9.855	-0.027	-0.122667	0.0466667	FALSE	FALSE	FALSE	G3V7Y3	ATP synthase subunit delta, mitochondrial OS=Rattus norvegicus OX=10116 GN=Atp5f1d PE=1 SV=1	38	3	79	17.6	219.31	5.20613e+08	2.23082e+08	3.14757e+08	2.32763e+08	2.45999e+08	7.30434e+08	6.47837e+08	5.17241e+08	1.77515e+08	3.50493e+08	4.38435e+08	6.35942e+08	7.08318e+08	1.35667e+09	5.13921e+08	9.03115e+08	1.28583e+09	9.66509e+08	0.0647488	0.643872	0.238744	0.62828	0.394795	0.440556
Atp5f1e	245958	ATP synthase F1 subunit epsilon	chr3:163259072-163261974	Rattus norvegicus	protein-coding	10.798	10.645	10.961	10.8027	10.9107	11.0237	-0.153	-0.158333	0.113	FALSE	FALSE	FALSE	P29418	ATP synthase subunit epsilon, mitochondrial OS=Rattus norvegicus OX=10116 GN=Atp5f1e PE=1 SV=2	31	2	31	5.8	73.41	7.9136e+08	1.91407e+08	8.94793e+08	287749	4.14371e+07	1.01204e+09	4.45915e+08	2.97523e+08	2.42338e+08	3.68717e+08	5.82915e+08	5.78763e+08	2.55294e+08	9.3386e+08	7.31323e+08	7.26982e+08	7.03791e+08	6.75764e+08	-4.48511	3.50087	0.650661	0.338474	0.329237	0.57481
Atp5h-ps1	56080	ATP synthase, H+ transporting, mitochondrial Fo complex, subunit d, pseudogene 1	chr5:166164323-166164914	Rattus norvegicus	pseudo	10.2062	10.1172	10.1831	10.0714	10.4792	10.4205	-0.089	-0.111667	-0.0586667	FALSE	FALSE	FALSE
Atp5hl1	306478	ATP synthase, H+ transporting, mitochondrial Fo complex, subunit d-like 1	chr16:48628363-48628892	Rattus norvegicus	protein-coding	7.53362	7.13262	7.24239	7.22739	7.55926	7.49793	-0.401	-0.015	-0.0613333	FALSE	FALSE	FALSE
Atp5if1	25392	ATP synthase inhibitory factor subunit 1	chr5:144738950-144742668	Rattus norvegicus	protein-coding	11.066	10.955	11.1577	11.1147	11.2677	11.2983	-0.111	-0.043	0.0306667	FALSE	FALSE	FALSE	Q03344	ATPase inhibitor, mitochondrial OS=Rattus norvegicus OX=10116 GN=Atp5if1 PE=3 SV=2	19	3	23	12.2	45.38	2.63817e+08	5.88703e+07	1.11072e+08			2.10901e+08	4.78109e+08	2.10887e+08	2.66971e+08	6.83455e+06	1.7532e+08	1.81991e+08	8.16377e+07	1.56519e+08	1.12801e+08	1.23772e+08	2.13729e+08	1.21196e+08			-2.31588	1.60815	0.384467	0.38112
Atp5mc1	29754	ATP synthase membrane subunit c locus 1	chr10:81024056-81026780	Rattus norvegicus	protein-coding	8.118	8.13733	8.113	7.99967	8.53867	8.61867	0.0193333	-0.113333	0.08	FALSE	FALSE	FALSE
Atp5mc2	171082	ATP synthase membrane subunit c locus 2	chr7:133791341-133799713	Rattus norvegicus	protein-coding	10.334	10.2573	10.285	10.2357	10.2863	10.322	-0.0766667	-0.0493333	0.0356667	FALSE	FALSE	FALSE
Atp5mc3	114630	ATP synthase membrane subunit c locus 3	chr3:58810535-58813185	Rattus norvegicus	protein-coding	9.48067	9.39301	9.32797	9.32397	9.66825	9.65291	-0.0876667	-0.004	-0.0153333	FALSE	FALSE	FALSE
Atp5md																		Q9JJW3	ATP synthase membrane subunit DAPIT, mitochondrial OS=Rattus norvegicus OX=10116 GN=Atp5md PE=1 SV=1	47	3	91	6.4	258.27	2.45412e+08	3.25741e+08	1.21961e+09	4.11679e+08	4.49487e+08	3.70696e+08	1.01509e+09	1.00235e+09	9.85952e+08	1.21375e+09	5.53868e+08	1.13976e+09	1.6541e+09	1.488e+09	1.29296e+09	1.41358e+09	4.61553e+08	1.43787e+09	-0.169081	0.717301	-0.129588	0.363311	-0.587416	0.552083
Atp5me	140608	ATP synthase membrane subunit e	chr14:1319868-1320996	Rattus norvegicus	protein-coding	10.2	10.0447	10.2463	10.1983	10.494	10.498	-0.155333	-0.048	0.004	FALSE	FALSE	FALSE	P29419	ATP synthase subunit e, mitochondrial OS=Rattus norvegicus OX=10116 GN=Atp5me PE=1 SV=3	31	3	105	8.2	322.4	8.85199e+08	1.17889e+09	1.01713e+09	1.17462e+09	9.69789e+08	1.88062e+09	1.01529e+09	1.79456e+09	8.85117e+08	1.42496e+09	1.18608e+09	1.23219e+09	2.33895e+09	2.83691e+09	2.9325e+09	2.26266e+09	3.39174e+09	2.22396e+09	0.337712	0.307929	0.122961	0.322429	-0.0630444	0.223446
Atp5mf	690441	ATP synthase membrane subunit f	chr12:9421665-9428236	Rattus norvegicus	protein-coding	10.9053	10.8717	11.015	10.9847	11.2173	11.2737	-0.0336667	-0.0303333	0.0563333	FALSE	FALSE	FALSE	D3ZAF6	ATP synthase subunit f, mitochondrial OS=Rattus norvegicus OX=10116 GN=Atp5mf PE=1 SV=1	40	7	214	10.4	516.51	1.59717e+09	2.62562e+09	1.80116e+09	1.19282e+09	1.48622e+09	3.1989e+09	2.33445e+09	1.88457e+09	2.12587e+09	2.55414e+09	2.47157e+09	2.4882e+09	5.92358e+09	6.10307e+09	7.23707e+09	5.25289e+09	6.62411e+09	5.05076e+09	-0.137837	0.482428	0.249334	0.0905547	-0.191358	0.151661
Atp5mg	300677	ATP synthase membrane subunit g	chr8:45226750-45233582	Rattus norvegicus	protein-coding	11.7853	11.7593	11.9617	11.8713	12.2623	12.319	-0.026	-0.0903333	0.0566667	FALSE	FALSE	FALSE	Q6PDU7	ATP synthase subunit g, mitochondrial OS=Rattus norvegicus OX=10116 GN=Atp5mg PE=1 SV=2	9	1	141	11.4	342.29	9.75376e+08	8.57334e+08	1.10064e+09	1.15323e+09	1.50281e+09	1.22589e+09	9.23339e+08	1.16877e+09	9.40975e+08	1.63964e+09	1.24722e+09	7.47811e+08	2.65976e+09	3.13973e+09	2.02833e+09	2.39318e+09	2.67267e+09	2.40538e+09
Atp5mk	171069	ATP synthase membrane subunit k	chr1:245973910-245980702	Rattus norvegicus	protein-coding	8.80333	8.80867	8.604	8.54	8.67867	8.81267	0.00533333	-0.064	0.134	FALSE	FALSE	FALSE	Q9JJW3	ATP synthase membrane subunit DAPIT, mitochondrial OS=Rattus norvegicus OX=10116 GN=Atp5md PE=1 SV=1	47	3	91	6.4	258.27	2.45412e+08	3.25741e+08	1.21961e+09	4.11679e+08	4.49487e+08	3.70696e+08	1.01509e+09	1.00235e+09	9.85952e+08	1.21375e+09	5.53868e+08	1.13976e+09	1.6541e+09	1.488e+09	1.29296e+09	1.41358e+09	4.61553e+08	1.43787e+09	-0.169081	0.717301	-0.129588	0.363311	-0.587416	0.552083
Atp5pb	171375	ATP synthase peripheral stalk-membrane subunit b	chr2:193424138-193435418	Rattus norvegicus	protein-coding	9.638	9.62333	9.62567	9.59533	9.846	9.78233	-0.0146667	-0.0303333	-0.0636667	FALSE	FALSE	FALSE	P19511	ATP synthase F(0) complex subunit B1, mitochondrial OS=Rattus norvegicus OX=10116 GN=Atp5pb PE=1 SV=1	28	9	318	28.9	895.63	1.25607e+09	1.78831e+09	2.43439e+09	1.42575e+09	1.47956e+09	1.90376e+09	2.07494e+09	1.72147e+09	1.73036e+09	2.81575e+09	2.53411e+09	2.86158e+09	5.61259e+09	5.08978e+09	4.99526e+09	5.54195e+09	5.29642e+09	5.04711e+09	-0.148444	0.305344	0.574674	0.104268	0.0180135	0.065069
Atp5pd	641434	ATP synthase peripheral stalk subunit d	chr10:100657700-100662960	Rattus norvegicus	protein-coding	9.18467	9.09867	8.95333	8.933	9.29267	9.25133	-0.086	-0.0203333	-0.0413333	FALSE	FALSE	FALSE	P31399	ATP synthase subunit d, mitochondrial OS=Rattus norvegicus OX=10116 GN=Atp5pd PE=1 SV=3	58	9	339	18.8	1069.19	2.141e+09	1.65022e+09	2.08779e+09	1.96579e+09	1.56541e+09	2.79336e+09	3.1274e+09	2.57424e+09	3.30886e+09	3.01275e+09	4.83778e+09	6.05181e+09	9.38295e+09	7.82922e+09	8.07035e+09	5.61346e+09	4.91365e+09	5.7408e+09	0.0735762	0.270845	0.575781	0.316268	-0.634868	0.106907
Atp5pf	94271	ATP synthase peripheral stalk subunit F6	chr11:23881594-23889581	Rattus norvegicus	protein-coding	7.11967	6.913	6.876	6.783	6.93667	6.93533	-0.206667	-0.093	-0.00133333	FALSE	FALSE	FALSE
Atp5po	192241	ATP synthase peripheral stalk subunit OSCP	chr11:31165218-31171530	Rattus norvegicus	protein-coding	10.3347	10.226	10.2657	10.1837	10.6153	10.6187	-0.108667	-0.082	0.00333333	FALSE	FALSE	FALSE	Q06647	ATP synthase subunit O, mitochondrial OS=Rattus norvegicus OX=10116 GN=Atp5po PE=1 SV=1	39	8	334	23.4	1106.96	2.42582e+09	2.46253e+09	2.07543e+09	2.85501e+09	2.6974e+09	2.69907e+09	4.0529e+09	3.09409e+09	4.68878e+09	4.14201e+09	3.9032e+09	4.56932e+09	5.29039e+09	5.61288e+09	7.9225e+09	5.53066e+09	4.58157e+09	5.40373e+09	0.248502	0.0834264	0.109763	0.187763	-0.260274	0.200762
ATP6	26197	ATP synthase 6, mitochondrial	chrMT:7919-8599	Rattus norvegicus	protein-coding	18.257	18.257	18.257	18.2043	18.2043	18.2043	5.55112e-17	-0.0526667	2.77556e-17	FALSE	FALSE	FALSE
Atp6ap1	83615	ATPase H+ transporting accessory protein 1	chrX:152079954-152087034	Rattus norvegicus	protein-coding	9.73667	9.72233	10.0187	10.0027	10.1183	10.201	-0.0143333	-0.016	0.0826667	FALSE	FALSE	FALSE
Atp6ap1l	361875	ATPase H+ transporting accessory protein 1 like	chr2:22037542-22079376	Rattus norvegicus	protein-coding	2.56667	3.117	1.34067	2.39867	2.99333	2.35833	0.550333	1.058	-0.635	FALSE	FALSE	FALSE
Atp6ap2	302526	ATPase H+ transporting accessory protein 2	chrX:10183983-10210948	Rattus norvegicus	protein-coding	9.005	9.001	9.68119	9.65619	10.1167	10.252	-0.004	-0.025	0.135333	FALSE	FALSE	FALSE	Q6AXS4	Renin receptor OS=Rattus norvegicus OX=10116 GN=Atp6ap2 PE=2 SV=1	2	1	1	39.1	1.74	229820	475468	1.29255e+06			431547	537745	3.05213e+06	534405	255848	239926	3.85597e+06	3.20436e+07	332484	1.00083e+06	372029		260658
Atp6v0a1	29757	ATPase H+ transporting V0 subunit a1	chr10:85935802-85989901	Rattus norvegicus	protein-coding	8.544	8.549	9.218	9.21133	9.23067	9.42167	0.005	-0.00666667	0.191	FALSE	FALSE	TRUE	P25286	V-type proton ATPase 116 kDa subunit a isoform 1 OS=Rattus norvegicus OX=10116 GN=Atp6v0a1 PE=2 SV=1	20	14	292	96.3	813	8.87792e+08	8.95958e+08	1.01305e+09	1.46674e+09	4.93456e+08	9.41383e+09	1.94902e+09	1.37673e+09	1.68261e+09	2.11865e+09	2.21423e+09	2.41667e+09	5.15341e+09	4.71084e+09	4.20975e+09	4.18332e+09	4.82145e+09	3.97474e+09	1.02663	1.24335	0.442758	0.155685	-0.116757	0.118619
Atp6v0a2	116455	ATPase H+ transporting V0 subunit a2	chr12:31949863-31979777	Rattus norvegicus	protein-coding	6.57133	6.62367	6.25033	6.25967	6.15867	6.08833	0.0523333	0.00933333	-0.0703333	FALSE	FALSE	FALSE
Atp6v0a4	296981	ATPase H+ transporting V0 subunit a4	chr4:66760159-66842110	Rattus norvegicus	protein-coding	10.2163	10.2893	9.667	9.83433	8.56433	8.83233	0.073	0.167333	0.268	FALSE	FALSE	FALSE
Atp6v0b	298451	ATPase H+ transporting V0 subunit B	chr5:131423384-131424900	Rattus norvegicus	protein-coding	9.81138	9.78605	10.2596	10.1942	10.3499	10.5106	-0.0253333	-0.0653333	0.160667	FALSE	FALSE	FALSE
Atp6v0c	170667	ATPase H+ transporting V0 subunit C	chr10:13196204-13202580	Rattus norvegicus	protein-coding	11.27	11.2433	11.676	11.6377	11.9683	12.0537	-0.0266667	-0.0383333	0.0853333	FALSE	FALSE	FALSE
Atp6v0d1	291969	ATPase H+ transporting V0 subunit D1	chr19:33403352-33447357	Rattus norvegicus	protein-coding	10.5553	10.4957	10.8603	10.8633	11.342	11.4147	-0.0596667	0.003	0.0726667	FALSE	FALSE	FALSE	Q5M7T6	V-type proton ATPase subunit OS=Rattus norvegicus OX=10116 GN=Atp6v0d1 PE=1 SV=1	32	10	176	40.3	474.78	4.98524e+08	5.18453e+08	2.6478e+08	2.60047e+08	4.67728e+08	1.38294e+09	8.83269e+08	1.11022e+09	8.76695e+08	1.18527e+09	1.29032e+09	1.46671e+09	3.05225e+09	2.8765e+09	2.23457e+09	2.55239e+09	2.40672e+09	2.4899e+09	0.43248	0.772876	0.461204	0.143121	-0.119725	0.140099
Atp6v0e1	94170	ATPase H+ transporting V0 subunit e1	chr10:16479656-16502732	Rattus norvegicus	protein-coding	6.38067	6.38367	5.798	5.60167	6.12067	5.87367	0.003	-0.196333	-0.247	FALSE	FALSE	FALSE
Atp6v0e2	436582	ATPase, H+ transporting V0 subunit e2	chr4:77484868-77488016	Rattus norvegicus	protein-coding	9.48062	9.41696	9.81156	9.74922	10.2676	10.4176	-0.0636667	-0.0623333	0.15	FALSE	FALSE	FALSE
Atp6v1a	685232	ATPase H+ transporting V1 subunit A	chr11:56561444-56614694	Rattus norvegicus	protein-coding	8.84364	8.85231	9.06227	9.11927	9.65342	9.72808	0.00866667	0.057	0.0746667	FALSE	FALSE	FALSE	D4A133	ATPase H+-transporting V1 subunit A OS=Rattus norvegicus OX=10116 GN=Atp6v1a PE=1 SV=1	55	26	742	68.2	2372.85	3.93926e+09	3.1149e+09	4.82783e+09	5.25089e+09	4.50191e+09	7.68378e+09	3.65228e+09	4.51556e+09	3.9254e+09	4.21138e+09	4.42228e+09	5.09291e+09	9.43024e+09	9.3546e+09	6.02707e+09	6.24099e+09	7.4621e+09	6.87592e+09	0.538811	0.293103	0.183677	0.121794	-0.243838	0.226005
Atp6v1b2	117596	ATPase H+ transporting V1 subunit B2	chr16:20617515-20641651	Rattus norvegicus	protein-coding	9.74233	9.73533	9.82867	9.907	10.3023	10.511	-0.007	0.0783333	0.208667	FALSE	FALSE	TRUE	P62815	V-type proton ATPase subunit B, brain isoform OS=Rattus norvegicus OX=10116 GN=Atp6v1b2 PE=1 SV=1	40	19	486	56.5	1521.51	1.6522e+09	2.8562e+09	1.88954e+09	2.93182e+09	2.98992e+09	1.79899e+09	3.7242e+09	3.30098e+09	3.57241e+09	3.98927e+09	3.5741e+09	3.68999e+09	6.54478e+09	6.04557e+09	6.12559e+09	4.89476e+09	6.21484e+09	4.94445e+09	0.274189	0.337547	0.0868664	0.0694431	-0.229434	0.117921
Atp6v1c1	299971	ATPase H+ transporting V1 subunit C1	chr7:69834464-69872278	Rattus norvegicus	protein-coding	8.05	8.034	8.20967	8.28467	9.01267	9.122	-0.016	0.075	0.109333	FALSE	FALSE	FALSE	Q5FVI6	V-type proton ATPase subunit C 1 OS=Rattus norvegicus OX=10116 GN=Atp6v1c1 PE=2 SV=1	25	9	48	43.9	91.75	2.18476e+08	4.00271e+08	2.15079e+08	1.05183e+08	2.92012e+08	7.37976e+08	2.47545e+08	2.81634e+08	2.58545e+08	2.52857e+08	4.9224e+08	3.93173e+08	6.60632e+08	4.30269e+08	5.03382e+08	4.83126e+08	3.61752e+08	4.62285e+08	0.0897269	0.863633	0.480307	0.287526	-0.274852	0.22251
Atp6v1c2	362802	ATPase H+ transporting V1 subunit C2	chr6:40080545-40144199	Rattus norvegicus	protein-coding	4.26647	3.67347	3.97787	4.28587	4.38763	4.39163	-0.593	0.308	0.004	FALSE	FALSE	FALSE
Atp6v1d	299159	ATPase H+ transporting V1 subunit D	chr6:97656725-97672211	Rattus norvegicus	protein-coding	9.05733	9.03167	9.396	9.32767	9.95333	10.008	-0.0256667	-0.0683333	0.0546667	FALSE	FALSE	FALSE	Q6P503	ATPase H+-transporting V1 subunit D OS=Rattus norvegicus OX=10116 GN=Atp6v1d PE=1 SV=1	49	9	38	28.3	122.98	3.17742e+07	2.4364e+08	4.37049e+08	3.16255e+08	7.36896e+07	4.74993e+07	2.81114e+08	1.44449e+08	2.46921e+08	2.13898e+08	2.56829e+08	1.84278e+08	4.00631e+08	3.67878e+08	5.35116e+08	2.82629e+08	3.28867e+08	2.88126e+08	-0.537291	1.41321	0.00461589	0.325003	-0.519415	0.177443
Atp6v1e1	297566	ATPase H+ transporting V1 subunit E1	chr4:154022360-154044486	Rattus norvegicus	protein-coding	10.4453	10.3953	10.6887	10.689	11.0557	11.1593	-0.05	0.000333333	0.103667	FALSE	FALSE	FALSE	G3V7L8	ATPase, H+ transporting, V1 subunit E isoform 1, isoform CRA_a OS=Rattus norvegicus OX=10116 GN=Atp6v1e1 PE=1 SV=1	44	7	130	26.1	532.55	3.87782e+08	5.35596e+08	5.31308e+08	2.80184e+08	2.63876e+08	3.71352e+08	4.59793e+08	4.12893e+08	4.57484e+08	9.07926e+08	5.42495e+08	5.30176e+08	1.07297e+09	1.59991e+09	1.58591e+09	1.29443e+09	1.05859e+09	1.35391e+09	-0.668972	0.215925	0.529395	0.258357	-0.184438	0.219157
Atp6v1e2	366545	ATPase H+ transporting V1 subunit E2	chr6:7667359-7673711	Rattus norvegicus	protein-coding	4.66033	5.01133	3.77733	3.326	2.85533	2.49233	0.351	-0.451333	-0.363	FALSE	FALSE	FALSE
Atp6v1f	116664	ATPase H+ transporting V1 subunit F	chr4:58067666-58070628	Rattus norvegicus	protein-coding	11.158	11.1247	11.0864	11.007	11.1996	11.2456	-0.0333333	-0.0793333	0.046	FALSE	FALSE	FALSE	P50408	V-type proton ATPase subunit F OS=Rattus norvegicus OX=10116 GN=Atp6v1f PE=1 SV=1	35	3	8	13.4	35.45	1.39328e+07	4.07028e+06	1.78184e+08	1.27903e+08		2.67895e+06		2.37089e+06	346440	4.69661e+06	431770	3.42444e+06	1.91103e+08	1.90283e+08	1.14363e+06	5.35321e+07	7.3483e+06	5.4449e+07	-0.223971	3.21776	1.07389	1.75809	-0.319084	2.64081
Atp6v1fnb	103692087	ATP6V1F neighbor	chr4:58070769-58073496	Rattus norvegicus	protein-coding	6.21209	5.92942	6.35376	5.98943	6.27471	6.59471	-0.282667	-0.364333	0.32	FALSE	FALSE	FALSE
Atp6v1g1	298103	ATPase H+ transporting V1 subunit G1	chr5:76961462-76967642	Rattus norvegicus	protein-coding	10.9468	10.9235	11.0696	11.0126	11.505	11.3067	-0.0233333	-0.057	-0.198333	FALSE	FALSE	TRUE	B2GUV5	V-type proton ATPase subunit G OS=Rattus norvegicus OX=10116 GN=Atp6v1g1 PE=1 SV=1	45	5	180	13.7	674.89	4.17263e+08	6.18004e+08	5.15815e+08	5.6925e+08	5.78783e+08	6.01719e+08	1.04316e+09	7.29007e+08	1.04697e+09	5.13154e+08	5.62159e+08	6.68732e+08	1.30275e+09	1.19837e+09	1.88384e+09	9.36608e+08	1.14819e+09	1.00999e+09	0.191916	0.165462	-0.681721	0.206285	-0.479028	0.218068
Atp6v1g2	368044	ATPase H+ transporting V1 subunit G2	chr20:3587681-3591309	Rattus norvegicus	protein-coding	8.49933	8.40933	9.239	9.203	10.0923	10.203	-0.09	-0.036	0.110667	FALSE	FALSE	FALSE
Atp6v1h	297797	ATPase H+ transporting V1 subunit H	chr5:14379029-14484703	Rattus norvegicus	protein-coding	8.17515	8.12815	8.1286	8.2076	8.58759	8.60693	-0.047	0.079	0.0193333	FALSE	FALSE	FALSE	A0A0G2K9J2	V-type proton ATPase subunit H OS=Rattus norvegicus OX=10116 GN=Atp6v1h PE=1 SV=1	22	9	98	55.8	192.5	3.47618e+08	2.68608e+08	9.15058e+07	2.42605e+08	2.38778e+08	2.80528e+08	2.27734e+08	5.33443e+08	3.46907e+08	3.22271e+08	4.31627e+08	3.94128e+08	6.59439e+08	6.10212e+08	4.41219e+08	4.77493e+08	3.28378e+08	4.64225e+08	0.309159	0.594336	0.126498	0.375737	-0.428795	0.248365
Atp7a	24941	ATPase copper transporting alpha	chrX:71094144-71201550	Rattus norvegicus	protein-coding	5.16233	5.226	4.14433	4.21867	3.69	3.618	0.0636667	0.0743333	-0.072	FALSE	FALSE	FALSE
Atp7b	24218	ATPase copper transporting beta	chr16:69952286-70024404	Rattus norvegicus	protein-coding	4.14228	4.02128	3.69966	3.71166	4.62179	4.17379	-0.121	0.012	-0.448	FALSE	FALSE	FALSE
ATP8	26196	ATP synthase 8, mitochondrial	chrMT:7758-7961	Rattus norvegicus	protein-coding	14.0457	14.1517	14.6977	14.6987	15.051	14.9653	0.106	0.001	-0.0856667	FALSE	FALSE	FALSE
Atp8a1	289615	ATPase phospholipid transporting 8A1	chr14:40315013-40557572	Rattus norvegicus	protein-coding	7.64382	7.65515	8.37814	8.35147	7.96064	8.06031	0.0113333	-0.0266667	0.0996667	FALSE	FALSE	FALSE	F1LUT4	Phospholipid-transporting ATPase OS=Rattus norvegicus OX=10116 GN=Atp8a1 PE=1 SV=3	8	6	49	110.9	135.09	2.42117e+07	5.3903e+08	1.97733e+09	1.66536e+09	1.46653e+09	2.28926e+07	1.57312e+08	6.33886e+08	1.01451e+08	6.5236e+08	3.47065e+08	1.14145e+08	1.68487e+09	1.84302e+09	3.4457e+08	3.17691e+08	1.23648e+08	3.30641e+08	0.371807	2.7709	0.451034	1.08418	-2.12141	0.912343
Atp8a2	691889	ATPase phospholipid transporting 8A2	chr15:33817309-34350193	Rattus norvegicus	protein-coding	5.91695	5.90028	5.9855	6.12016	5.79189	6.05589	-0.0166667	0.134667	0.264	FALSE	FALSE	FALSE
Atp8b2	685152	ATPase phospholipid transporting 8B2	chr2:175378514-175402265	Rattus norvegicus	protein-coding	6.40167	6.47333	6.44633	6.37933	6.32033	6.56867	0.0716667	-0.067	0.248333	FALSE	FALSE	FALSE
Atp8b3	299616	ATPase phospholipid transporting 8B3	chr7:9175544-9195449	Rattus norvegicus	protein-coding	2.64367	3.16	3.33867	3.41167	2.10167	3.00467	0.516333	0.073	0.903	FALSE	FALSE	FALSE
Atp8b5p	691125																	M0R7E2	Phospholipid-transporting ATPase OS=Rattus norvegicus OX=10116 GN=Atp8b5p PE=3 SV=1	1	1	22	131.4	50.91	1.84996e+08	4.47915e+08	3.87148e+08	4.91258e+08	4.11229e+08	3.66469e+08	2.34387e+08	1.96708e+08	173568384	2.02644e+08	2.69106e+08	1.88708e+08	1.31364e+08	5.75606e+07	1.96641e+08	8.09257e+07	1.19634e+08	1.04323e+08
Atp9a	84011	ATPase phospholipid transporting 9A (putative)	chr3:157360354-157467628	Rattus norvegicus	protein-coding	10.4103	10.3983	10.7415	10.7855	10.2437	10.4221	-0.012	0.044	0.178333	FALSE	FALSE	TRUE	M0R6E0	Phospholipid-transporting ATPase OS=Rattus norvegicus OX=10116 GN=Atp9a PE=1 SV=2	9	7	17	90.8	28.19	1.90544e+08	638794	1.31915e+08	1.55981e+06	5.07582e+06	3.12348e+08	4.35718e+08	1.96729e+08	2.90266e+08	1.49439e+08	2.95586e+08	4.80366e+07	6.44589e+07	3.76881e+08	1.1489e+08	3.5541e+08	2.74414e+07	2.88946e+08	-0.899616	3.52509	-1.18388	0.833173	0.00463087	1.4024
Atp9b	291411	ATPase phospholipid transporting 9B (putative)	chr18:74176863-74368993	Rattus norvegicus	protein-coding	6.21098	6.23465	6.15784	6.13884	5.76005	5.84138	0.0236667	-0.019	0.0813333	FALSE	FALSE	FALSE
Atpaf1	313510	ATP synthase mitochondrial F1 complex assembly factor 1	chr5:129265789-129293556	Rattus norvegicus	protein-coding	5.74393	5.69526	5.2357	5.3197	5.86955	5.84722	-0.0486667	0.084	-0.0223333	FALSE	FALSE	FALSE
Atpaf2	303190	ATP synthase mitochondrial F1 complex assembly factor 2	chr10:45205658-45221891	Rattus norvegicus	protein-coding	6.85	6.856	7.10167	7.04633	7.41967	7.49667	0.006	-0.0553333	0.077	FALSE	FALSE	FALSE
Atpsckmt	499561	ATP synthase c subunit lysine N-methyltransferase	chr2:82603086-82618325	Rattus norvegicus	protein-coding	5.95133	5.963	5.66533	5.645	5.755	5.58933	0.0116667	-0.0203333	-0.165667	FALSE	FALSE	FALSE
Atr	685055	ATR serine/threonine kinase	chr8:96426704-96524152	Rattus norvegicus	protein-coding	4.58567	4.77533	3.83867	3.93567	3.41933	3.35033	0.189667	0.097	-0.069	FALSE	FALSE	FALSE
Atraid	298841	all-trans retinoic acid-induced differentiation factor	chr6:25315236-25319804	Rattus norvegicus	protein-coding	7.45992	7.32726	7.56992	7.60492	8.14806	7.96573	-0.132667	0.035	-0.182333	FALSE	FALSE	FALSE
Atrip	301014	ATR interacting protein	chr8:109708440-109722511	Rattus norvegicus	protein-coding	5.31844	5.41244	5.046	4.89934	4.28232	4.55665	0.094	-0.146667	0.274333	FALSE	FALSE	FALSE
Atrn	83526	attractin	chr3:118110320-118244326	Rattus norvegicus	protein-coding	7.85453	7.89486	8.09655	8.17221	8.44085	8.51885	0.0403333	0.0756667	0.078	FALSE	FALSE	FALSE	Q99J86	Attractin OS=Rattus norvegicus OX=10116 GN=Atrn PE=2 SV=1	2	3	23	158.6	51.75	9.22896e+06	6.5968e+06	5.33144e+07	4.71351e+07	4.82643e+07	555233	4.43672e+07	3.09074e+07	1.36124e+07	3.67043e+06	9.06586e+06	2.19244e+07	5.4953e+07	4.64843e+07	1.43803e+08	8.65895e+07	1.157e+08	7.86557e+07	-0.453869	2.33665	-1.5591	0.899096	0.367033	0.534528
Atrnl1	307992	attractin like 1	chr1:256670976-257219291	Rattus norvegicus	protein-coding	7.39189	7.42789	7.78041	7.90641	8.51398	8.66932	0.036	0.126	0.155333	FALSE	FALSE	FALSE
Atrx	246284	ATRX, chromatin remodeler	chrX:70850981-70997330	Rattus norvegicus	protein-coding	7.62142	7.74142	7.41681	7.56581	6.98932	7.11166	0.12	0.149	0.122333	FALSE	FALSE	FALSE	A0A0G2JXZ3	Transcriptional regulator ATRX OS=Rattus norvegicus OX=10116 GN=Atrx PE=1 SV=1	1	1	2	279.2	5.54	924949	985330	5.66105e+07	3.57444e+07	6.71138e+07	1.7237e+06			274894	585291		591149		1.54114e+07		2.3719e+06	2.40934e+06	4.46364e+06
Atxn1	25049	ataxin 1	chr17:18737491-19142360	Rattus norvegicus	protein-coding	5.999	6.045	6.516	6.517	7.066	7.03833	0.046	0.001	-0.0276667	FALSE	FALSE	FALSE
Atxn10	170821	ataxin 10	chr7:116441768-116565093	Rattus norvegicus	protein-coding	10.9007	10.8967	10.7774	10.8037	10.6325	10.6418	-0.004	0.0263333	0.00933333	FALSE	FALSE	FALSE	Q9ER24	Ataxin-10 OS=Rattus norvegicus OX=10116 GN=Atxn10 PE=1 SV=1	39	15	332	53.7	940.06	1.99911e+09	2.27774e+09	2.13622e+09	2.11425e+09	2.03907e+09	1.42773e+09	2.24561e+09	1.95354e+09	1.83813e+09	2.09398e+09	2.51276e+09	2.0271e+09	8.94899e+08	1.67635e+09	1.38216e+09	2.17722e+09	2.01982e+09	1.93429e+09	-0.220081	0.188725	0.1345	0.128876	0.678824	0.27239
Atxn1l	307970	ataxin 1-like	chr19:-	Rattus norvegicus	protein-coding	11.2737	11.3863	11.5267	11.6077	11.9277	11.8567	0.112667	0.081	-0.071	FALSE	FALSE	FALSE
Atxn2	288663	ataxin 2	chr12:34754132-34851175	Rattus norvegicus	protein-coding	7.196	7.28867	7.12933	7.13233	6.97667	6.96267	0.0926667	0.003	-0.014	FALSE	FALSE	FALSE	F1M049	Ataxin 2 OS=Rattus norvegicus OX=10116 GN=Atxn2 PE=1 SV=3	6	4	8	117.2	19.36	1.63947e+06	1.45476e+08	704358	3.39285e+07	4.96547e+07	4.09934e+07	2.71822e+07	5.00219e+07	5.85902e+06	4.83888e+06	1.49071e+07	5.32163e+07	1.71732e+07		2.44645e+06		703110		2.89445	2.39163	-0.351113	1.35848
Atxn2l	361649	ataxin 2-like	chr1:181078293-181090079	Rattus norvegicus	protein-coding	8.48	8.66933	8.647	8.49933	8.07267	8.152	0.189333	-0.147667	0.0793333	FALSE	FALSE	FALSE	A0A0G2JYE0	Ataxin 2-like OS=Rattus norvegicus OX=10116 GN=Atxn2l PE=1 SV=1	7	5	39	113.5	92.11	1.28114e+08	3.34133e+08	5.70169e+08	3.12397e+08	2.50408e+08	2.54556e+08	5.84384e+08	3.20848e+08	2.91964e+08	7.05231e+07	2.80001e+08	2.26916e+08	2.62344e+08	2.21855e+08	3.35439e+08	2.8633e+08	3.7972e+07	3.21489e+08	-0.0978687	0.638411	-1.20361	0.693652	-0.827223	1.01545
Atxn3	60331	ataxin 3	chr6:121072228-121107902	Rattus norvegicus	protein-coding	5.15867	5.27267	4.81033	4.93267	5.026	5.15067	0.114	0.122333	0.124667	FALSE	FALSE	FALSE
Atxn7	361015	ataxin 7	chr15:11117360-11262818	Rattus norvegicus	protein-coding	5.086	5.25267	4.735	4.69567	4.415	4.274	0.166667	-0.0393333	-0.141	FALSE	FALSE	FALSE
Atxn7l1	362726	ataxin 7-like 1	chr6:49759876-49982323	Rattus norvegicus	protein-coding	5.61422	5.76322	6.17321	6.18521	5.94565	6.25598	0.149	0.012	0.310333	FALSE	FALSE	TRUE
Atxn7l2	310781	ataxin 7-like 2	chr2:195838914-195848118	Rattus norvegicus	protein-coding	6.52202	6.50802	6.23833	6.27133	5.65763	5.77029	-0.014	0.033	0.112667	FALSE	FALSE	FALSE
Atxn7l3	287734	ataxin 7-like 3	chr10:87242843-87250186	Rattus norvegicus	protein-coding	7.65474	7.56474	7.5144	7.61707	7.37513	7.37913	-0.09	0.102667	0.004	FALSE	FALSE	FALSE
Atxn7l3b	100192313	ataxin 7-like 3B	chr7:48322451-48325975	Rattus norvegicus	protein-coding	14.9274	14.9711	14.8586	14.8503	14.9259	14.9819	0.0436667	-0.00833333	0.056	FALSE	FALSE	FALSE
Auh	361215	AU RNA binding methylglutaconyl-CoA hydratase	chr17:12329522-12424896	Rattus norvegicus	protein-coding	6.80933	6.77867	6.943	6.91833	7.67933	7.677	-0.0306667	-0.0246667	-0.00233333	FALSE	FALSE	FALSE	F1LU71	Methylglutaconyl-CoA hydratase, mitochondrial OS=Rattus norvegicus OX=10116 GN=Auh PE=1 SV=2	18	4	15	33.3	37.56	1.56491e+07	1.38072e+07	3.0291e+06	4.32934e+07	6.27733e+07	7.54117e+07	8.61491e+06	4.25439e+07	1.77266e+07	1.26356e+06	2.33514e+07	2.58047e+07	3.21828e+07	4.27575e+06	5.75871e+06	3.2585e+07	8.89795e+07	3.41103e+07	2.76354	0.796976	-1.03102	1.57508	2.32118	1.02321
Aunip	689656	aurora kinase A and ninein interacting protein	chr5:146722157-146736233	Rattus norvegicus	protein-coding	4.76033	5.399	4.34633	5.207	4.46	5.292	0.638667	0.860667	0.832	FALSE	FALSE	FALSE
Aup1	680423	AUP1, lipid droplet regulating VLDL assembly factor	chr4:115560274-115563346	Rattus norvegicus	protein-coding	7.21579	7.24012	7.44005	7.35205	7.49354	7.46354	0.0243333	-0.088	-0.03	FALSE	FALSE	FALSE
Aurka	261730	aurora kinase A	chr3:161128309-161144524	Rattus norvegicus	protein-coding	6.04538	5.92038	4.97354	5.15688	4.00712	4.37145	-0.125	0.183333	0.364333	FALSE	FALSE	FALSE
Aurkaip1	298687	aurora kinase A interacting protein 1	chr5:166435177-166436888	Rattus norvegicus	protein-coding	6.72233	6.67367	6.60667	6.38467	6.875	6.67433	-0.0486667	-0.222	-0.200667	FALSE	FALSE	FALSE
Aurkb	114592	aurora kinase B	chr10:53744290-53750831	Rattus norvegicus	protein-coding	6.28595	6.36528	5.19271	5.33804	2.68431	3.16431	0.0793333	0.145333	0.48	FALSE	FALSE	FALSE
Aurkc	292554	aurora kinase C	chr1:66843653-66864348	Rattus norvegicus	protein-coding	6.06264	6.05364	6.04723	6.07256	5.99386	5.9412	-0.009	0.0253333	-0.0526667	FALSE	FALSE	FALSE
Auts2	100362819	activator of transcription and developmental regulator AUTS2	chr12:-	Rattus norvegicus	protein-coding	6.701	6.78867	5.671	5.81033	4.49533	4.65267	0.0876667	0.139333	0.157333	FALSE	FALSE	FALSE
Aven	311299	apoptosis and caspase activation inhibitor	chr3:99299009-99431635	Rattus norvegicus	protein-coding	5.84667	5.726	5.37667	5.30033	5.85767	5.88933	-0.120667	-0.0763333	0.0316667	FALSE	FALSE	FALSE
Avil	79253	advillin	chr7:62825459-62844103	Rattus norvegicus	protein-coding	3.70917	3.73384	3.78368	3.58202	3.95906	3.89073	0.0246667	-0.201667	-0.0683333	FALSE	FALSE	FALSE
Avl9	312371	AVL9 cell migration associated	chr4:85961493-86008347	Rattus norvegicus	protein-coding	6.86333	6.89533	6.204	6.31467	5.971	6.037	0.032	0.110667	0.066	FALSE	FALSE	FALSE	D3ZVU6	AVL9 cell migration-associated OS=Rattus norvegicus OX=10116 GN=Avl9 PE=1 SV=1	2	1	1	72	1.63
Avpi1	171386	arginine vasopressin-induced 1	chr1:240930236-240936154	Rattus norvegicus	protein-coding	6.425	6.25167	6.57567	6.41933	6.92233	7.069	-0.173333	-0.156333	0.146667	FALSE	FALSE	FALSE
Avpr1a	25107	arginine vasopressin receptor 1A	chr7:58114306-58118230	Rattus norvegicus	protein-coding	3.55026	3.35926	3.18098	3.39265	3.50468	3.76235	-0.191	0.211667	0.257667	FALSE	FALSE	FALSE
Avpr2	25108	arginine vasopressin receptor 2	chrX:151633501-151636000	Rattus norvegicus	protein-coding	4.87633	5.06233	5.528	5.343	4.60533	4.986	0.186	-0.185	0.380667	FALSE	FALSE	FALSE
Axin2	29134	axin 2	chr10:93893830-93927042	Rattus norvegicus	protein-coding	5.04167	5.03933	4.93967	5.01033	5.208	5.03633	-0.00233333	0.0706667	-0.171667	FALSE	FALSE	FALSE
Axl	308444	Axl receptor tyrosine kinase	chr1:81265656-81296278	Rattus norvegicus	protein-coding	3.88228	3.75828	5.77247	5.8188	6.38627	6.12994	-0.124	0.0463333	-0.256333	FALSE	FALSE	FALSE
Azi2	316051	5-azacytidine induced 2	chr8:117773248-117797844	Rattus norvegicus	protein-coding	7.00533	7.024	7.12033	7.14567	7.17933	7.249	0.0186667	0.0253333	0.0696667	FALSE	FALSE	FALSE
Azin1	58961	antizyme inhibitor 1	chr7:69654773-69681578	Rattus norvegicus	protein-coding	8.062	8.16033	8.17233	8.327	7.559	7.909	0.0983333	0.154667	0.35	FALSE	FALSE	FALSE
Azin2	366473	antizyme inhibitor 2	chr5:141281310-141310415	Rattus norvegicus	protein-coding	3.504	3.436	4.981	4.73867	5.90533	6.13833	-0.068	-0.242333	0.233	FALSE	FALSE	FALSE
B2m	24223	beta-2 microglobulin	chr3:109095740-109101764	Rattus norvegicus	protein-coding	7.07563	7.03096	9.45711	9.40244	11.4724	11.0187	-0.0446667	-0.0546667	-0.453667	FALSE	FALSE	TRUE
B3galnt1	310508	beta-1,3-N-acetylgalactosaminyltransferase 1 (globoside blood group)	chr2:153847297-153877371	Rattus norvegicus	protein-coding	7.15867	7.17233	7.39667	7.45333	7.34333	7.25433	0.0136667	0.0566667	-0.089	FALSE	FALSE	FALSE
B3galnt2	291212	beta-1,3-N-acetylgalactosaminyltransferase 2	chr17:51334921-51377469	Rattus norvegicus	protein-coding	5.814	5.91833	5.26967	5.21967	4.84267	4.72567	0.104333	-0.05	-0.117	FALSE	FALSE	FALSE
B3galt1	366064	Beta-1,3-galactosyltransferase 1	chr3:52253413-52826508	Rattus norvegicus	protein-coding	11.4529	11.4769	11.068	11.203	10.777	10.9144	0.024	0.135	0.137333	FALSE	FALSE	FALSE
B3galt2	686081	Beta-1,3-galactosyltransferase 2	chr13:55389406-55398419	Rattus norvegicus	protein-coding	8.942	9.026	9.355	9.37033	9.73033	9.896	0.084	0.0153333	0.165667	FALSE	FALSE	FALSE
B3galt4	171079	Beta-1,3-galactosyltransferase 4	chr20:4936089-4937664	Rattus norvegicus	protein-coding	7.8018	7.86813	7.78877	7.66611	7.76965	7.64865	0.0663333	-0.122667	-0.121	FALSE	FALSE	FALSE
B3galt5	288161	Beta-1,3-galactosyltransferase 5	chr11:35584273-35630922	Rattus norvegicus	protein-coding	3.43163	3.53763	4.94222	4.97488	4.75586	5.15453	0.106	0.0326667	0.398667	FALSE	FALSE	FALSE
B3galt6	298690	Beta-1,3-galactosyltransferase 6	chr5:166584202-166586338	Rattus norvegicus	protein-coding	10.6917	10.7987	10.4557	10.454	9.805	9.86767	0.107	-0.00166667	0.0626667	FALSE	FALSE	FALSE	D3ZQC1	Hexosyltransferase OS=Rattus norvegicus OX=10116 GN=B3galt6 PE=3 SV=1	4	1	1	37.1	2.25
B3gat1	117108	beta-1,3-glucuronyltransferase 1	chr8:25087123-25114692	Rattus norvegicus	protein-coding	9.50349	9.53549	9.8676	9.8806	9.4135	9.49083	0.032	0.013	0.0773333	FALSE	FALSE	FALSE
B3gat2	64544	beta-1,3-glucuronyltransferase 2	chr9:26167174-26250153	Rattus norvegicus	protein-coding	6.37733	6.36467	6.58867	6.70333	6.19967	6.25767	-0.0126667	0.114667	0.058	FALSE	FALSE	FALSE
B3gat3	293722	beta-1,3-glucuronyltransferase 3	chr1:205817374-205823928	Rattus norvegicus	protein-coding	9.27368	9.23468	9.63706	9.5674	9.82699	9.88166	-0.039	-0.0696667	0.0546667	FALSE	FALSE	FALSE	B2GV35	Galactosylgalactosylxylosylprotein 3-beta-glucuronosyltransferase OS=Rattus norvegicus OX=10116 GN=B3gat3 PE=1 SV=1	6	2	6	37.1	6.98		2.31174e+07	5.81864e+07	2.75864e+06	1.16853e+07	7.52408e+07	5.12512e+07	3.21865e+07	57229269	2.57726e+06	9.39005e+07	2.27267e+07	2.99308e+07	3.40303e+07	6.62045e+07	3.20188e+07	1.6085e+07	4.53348e+07	-1.44875	1.5327	-1.36712	1.52978	-0.510041	0.564736
B3glct	689765	beta 3-glucosyltransferase	chr12:5255521-5346998	Rattus norvegicus	protein-coding	4.76533	4.88667	5.69533	5.69433	6.43367	6.23	0.121333	-0.001	-0.203667	FALSE	FALSE	FALSE
B3gnt2	305571	UDP-GlcNAc:betaGal beta-1,3-N-acetylglucosaminyltransferase 2	chr14:96808473-96833674	Rattus norvegicus	protein-coding	4.58017	4.33783	5.16401	4.31968	5.70429	5.52029	-0.242333	-0.844333	-0.184	FALSE	FALSE	FALSE
B3gnt4	288752	UDP-GlcNAc:betaGal beta-1,3-N-acetylglucosaminyltransferase 4	chr12:33070221-33073904	Rattus norvegicus	protein-coding	4.08849	4.85116	5.38897	4.56564	4.6361	4.32576	0.762667	-0.823333	-0.310333	FALSE	FALSE	FALSE
B3gnt5	116740	UDP-GlcNAc:betaGal beta-1,3-N-acetylglucosaminyltransferase 5	chr11:81141102-81153206	Rattus norvegicus	protein-coding	5.97933	5.72567	4.19467	4.27167	1.60933	1.564	-0.253667	0.077	-0.0453333	FALSE	FALSE	FALSE
B3gnt7	316583	UDP-GlcNAc:betaGal beta-1,3-N-acetylglucosaminyltransferase 7	chr9:86956220-86960171	Rattus norvegicus	protein-coding	6.54501	6.37934	7.29606	7.22572	6.21997	6.36263	-0.165667	-0.0703333	0.142667	FALSE	FALSE	FALSE
B3gnt9	291958	UDP-GlcNAc:betaGal beta-1,3-N-acetylglucosaminyltransferase 9	chr19:33129740-33134048	Rattus norvegicus	protein-coding	6.20664	5.74364	6.09809	6.46342	6.41448	6.31548	-0.463	0.365333	-0.099	FALSE	FALSE	FALSE
B3gntl1	367384	UDP-GlcNAc:betaGal beta-1,3-N-acetylglucosaminyltransferase-like 1	chr10:106870237-106933723	Rattus norvegicus	protein-coding	4.32053	4.14453	3.95825	3.79891	3.8172	3.83053	-0.176	-0.159333	0.0133333	FALSE	FALSE	FALSE
B4galnt1	64828	beta-1,4-N-acetyl-galactosaminyl transferase 1	chr7:62988429-62996190	Rattus norvegicus	protein-coding	7.83642	7.82609	7.85517	7.8595	7.58012	7.70712	-0.0103333	0.00433333	0.127	FALSE	FALSE	FALSE	Q10468	Beta-1,4 N-acetylgalactosaminyltransferase 1 OS=Rattus norvegicus OX=10116 GN=B4galnt1 PE=1 SV=1	4	2	2	59.2	4.47		378180								265190	1.61269e+07	408454	328517
B4galnt4	309105	beta-1,4-N-acetyl-galactosaminyl transferase 4	chr1:196171394-196182294	Rattus norvegicus	protein-coding	7.90563	7.99829	8.18417	8.14084	7.52599	7.64966	0.0926667	-0.0433333	0.123667	FALSE	FALSE	FALSE	D4A750	Beta-1,4-N-acetylgalactosaminyltransferase OS=Rattus norvegicus OX=10116 GN=B4galnt4 PE=3 SV=1	1	1	1	117.3	0						2.66873e+06	535523	2.60164e+08		1.22329e+08	8.31084e+07	2.56286e+08	2.61238e+08				226279
B4galt1	24390	beta-1,4-galactosyltransferase 1	chr5:55935614-55982461	Rattus norvegicus	protein-coding	4.62867	4.493	4.12033	3.70367	3.865	3.596	-0.135667	-0.416667	-0.269	FALSE	FALSE	FALSE
B4galt2	313536	beta-1,4-galactosyltransferase 2	chr5:131412541-131422573	Rattus norvegicus	protein-coding	9.29867	9.25767	9.143	9.12933	8.67867	8.71533	-0.041	-0.0136667	0.0366667	FALSE	FALSE	FALSE
B4galt3	494342	beta-1,4-galactosyltransferase 3	chr13:83691378-83697448	Rattus norvegicus	protein-coding	7.39153	7.25619	7.32283	7.2665	6.56247	6.6438	-0.135333	-0.0563333	0.0813333	FALSE	FALSE	FALSE
B4galt4	303923	beta-1,4-galactosyltransferase 4	chr11:61995807-62021751	Rattus norvegicus	protein-coding	6.00967	5.856	6.03767	5.918	5.84633	5.88967	-0.153667	-0.119667	0.0433333	FALSE	FALSE	FALSE
B4galt5	362275	beta-1,4-galactosyltransferase 5	chr3:156018056-156033983	Rattus norvegicus	protein-coding	8.04418	8.03952	8.39347	8.3188	7.8463	7.66264	-0.00466667	-0.0746667	-0.183667	FALSE	FALSE	FALSE
B4galt6	65196	beta-1,4-galactosyltransferase 6	chr18:11958382-12015247	Rattus norvegicus	protein-coding	8.14433	8.17367	8.46333	8.60267	8.668	8.694	0.0293333	0.139333	0.026	FALSE	FALSE	FALSE
B4galt7	364675	beta-1,4-galactosyltransferase 7	chr17:9018514-9027591	Rattus norvegicus	protein-coding	7.02267	6.927	7.03067	6.934	6.763	6.72733	-0.0956667	-0.0966667	-0.0356667	FALSE	FALSE	FALSE
B4gat1	293667	beta-1,4-glucuronyltransferase 1	chr1:202343268-202345490	Rattus norvegicus	protein-coding	7.797	7.60567	8.25067	8.329	8.73067	8.72667	-0.191333	0.0783333	-0.004	FALSE	FALSE	FALSE
B9d2	308443	B9 domain containing 2	chr1:81189395-81195383	Rattus norvegicus	protein-coding	6.47765	6.26332	6.97923	6.97589	6.94368	6.97835	-0.214333	-0.00333333	0.0346667	FALSE	FALSE	FALSE
Baalc	140720	BAALC binder of MAP3K1 and KLF4	chr7:69918998-69992289	Rattus norvegicus	protein-coding	6.62663	6.30697	7.90761	7.91361	8.25846	8.20913	-0.319667	0.006	-0.0493333	TRUE	FALSE	FALSE
Baat	29725	bile acid CoA:amino acid N-acyltransferase	chr5:63851668-63860641	Rattus norvegicus	protein-coding	3.52233	3.181	3.186	2.976	3.34167	3.25567	-0.341333	-0.21	-0.086	FALSE	FALSE	FALSE
Babam1	290631	BRISC and BRCA1 A complex member 1	chr16:18068830-18074938	Rattus norvegicus	protein-coding	7.81867	7.70333	7.74333	7.70267	7.803	7.82633	-0.115333	-0.0406667	0.0233333	FALSE	FALSE	FALSE
Babam2	362704	BRISC and BRCA1 A complex member 2	chr6:24369021-24833335	Rattus norvegicus	protein-coding	7.44794	7.35961	7.38832	7.38232	7.67692	7.64892	-0.0883333	-0.006	-0.028	FALSE	FALSE	FALSE
Bace1	29392	beta-secretase 1	chr8:46142060-46166268	Rattus norvegicus	protein-coding	8.47633	8.46467	8.63	8.66567	8.75033	8.94367	-0.0116667	0.0356667	0.193333	FALSE	FALSE	TRUE
Bace2	288227	beta-secretase 2	chr11:36707473-36789550	Rattus norvegicus	protein-coding	3.11167	3.25433	3.79933	3.74267	5.531	5.66533	0.142667	-0.0566667	0.134333	FALSE	FALSE	FALSE
Bach1	304127	BTB domain and CNC homolog 1	chr11:26939429-26974876	Rattus norvegicus	protein-coding	6.58829	6.59496	5.91649	5.92616	5.1024	5.07073	0.00666667	0.00966667	-0.0316667	FALSE	FALSE	FALSE
Bach2	313125	BTB domain and CNC homolog 2	chr5:46632338-46982676	Rattus norvegicus	protein-coding	8.2	8.28667	7.49433	7.48333	6.387	6.21433	0.0866667	-0.011	-0.172667	FALSE	FALSE	FALSE
Bad	64639	BCL2-associated agonist of cell death	chr1:204133502-204142829	Rattus norvegicus	protein-coding	7.76367	7.751	7.96467	7.88233	7.86967	7.85833	-0.0126667	-0.0823333	-0.0113333	FALSE	FALSE	FALSE
Bag1	297994	BAG cochaperone 1	chr5:56068494-56081075	Rattus norvegicus	protein-coding	8.578	8.52833	8.15133	8.26033	7.99833	7.912	-0.0496667	0.109	-0.0863333	FALSE	FALSE	FALSE
Bag2	690038	BAG cochaperone 2	chr9:35970033-35980677	Rattus norvegicus	protein-coding	8.03433	7.791	7.87167	7.86833	7.796	7.86133	-0.243333	-0.00333333	0.0653333	FALSE	FALSE	FALSE
Bag3	293524	BAG cochaperone 3	chr1:183103038-183126862	Rattus norvegicus	protein-coding	2.57633	2.12333	4.02433	3.74167	6.28233	5.957	-0.453	-0.282667	-0.325333	FALSE	FALSE	FALSE
Bag4	361167	BAG cochaperone 4	chr16:66288678-66305893	Rattus norvegicus	protein-coding	8.57433	8.45767	8.14433	8.064	8.193	8.372	-0.116667	-0.0803333	0.179	FALSE	FALSE	FALSE
Bag5	366734	BAG cochaperone 5	chr6:130768467-130772122	Rattus norvegicus	protein-coding	6.76033	6.36433	6.47933	6.54433	6.32	6.34533	-0.396	0.065	0.0253333	FALSE	FALSE	FALSE	Q5QJC9	BAG family molecular chaperone regulator 5 OS=Rattus norvegicus OX=10116 GN=Bag5 PE=1 SV=1	2	1	1	51	2.13
Bag5l1	103690404	BCL2-associated athanogene 5-like 1	chr6:-	Rattus norvegicus	protein-coding	7.13	7.05533	7.12033	7.13833	6.93467	6.82567	-0.0746667	0.018	-0.109	FALSE	FALSE	FALSE
Bag6	94342	BAG cochaperone 6	chr20:3675938-3690414	Rattus norvegicus	protein-coding	9.13311	9.12478	8.8553	8.8053	8.54025	8.52592	-0.00833333	-0.05	-0.0143333	FALSE	FALSE	FALSE	Q6MG49	Large proline-rich protein BAG6 OS=Rattus norvegicus OX=10116 GN=Bag6 PE=1 SV=2	10	9	56	119.9	134.02	8.408e+07	2.51668e+08	2.12955e+08	5.39554e+08	5.48385e+08	1.86396e+09	2.41876e+08	3.28295e+08	1.9834e+08	1.37716e+08	2.70904e+08	2.75222e+08	9.52537e+07	1.47769e+08	5.89208e+07	2.95576e+08	5.19193e+07	3.59423e+08	2.31178	0.770005	-0.20572	0.391281	0.911171	0.966332
Bahcc1	360674	BAH domain and coiled-coil containing 1	chr10:105526309-105583320	Rattus norvegicus	protein-coding	6.70452	6.73985	6.05905	6.07472	5.06231	5.15831	0.0353333	0.0156667	0.096	FALSE	FALSE	FALSE
Bahd1	362194	bromo adjacent homology domain containing 1	chr3:105891207-105914414	Rattus norvegicus	protein-coding	6.58633	6.55167	6.25867	6.40467	6.127	6.19433	-0.0346667	0.146	0.0673333	FALSE	FALSE	FALSE
Baiap2	117542	BAR/IMD domain containing adaptor protein 2	chr10:105223065-105290130	Rattus norvegicus	protein-coding	7.23089	7.22022	7.37127	7.33193	7.70119	7.95986	-0.0106667	-0.0393333	0.258667	FALSE	FALSE	FALSE	Q6GMN2	Brain-specific angiogenesis inhibitor 1-associated protein 2 OS=Rattus norvegicus OX=10116 GN=Baiap2 PE=1 SV=1	6	3	12	59.1	16.57	4.33847e+06	4.50478e+07	1.12612e+08	8.00345e+07	1.04286e+08	9.87684e+07	3.62302e+07	4.72823e+07	7.80259e+07	6.38657e+08	4.62415e+06	3.17529e+07	3.86059e+07	5.89154e+07	4.35484e+07	1.05524e+08	4.68107e+06	1.2865e+08	1.74238	1.4036	-0.170444	2.09389	-0.213434	1.55863
Baiap2l1	304282	BAR/IMD domain containing adaptor protein 2 like 1	chr12:10250434-10339937	Rattus norvegicus	protein-coding	4.661	4.61767	4.41833	3.83367	4.072	3.60433	-0.0433333	-0.584667	-0.467667	FALSE	FALSE	FALSE
Baiap2l2	685357	BAR/IMD domain containing adaptor protein 2 like 2	chr7:110824370-110850702	Rattus norvegicus	protein-coding	3.9329	3.7739	3.83716	3.21416	3.5392	3.00187	-0.159	-0.623	-0.537333	FALSE	FALSE	FALSE
Bak1	116502	BCL2-antagonist/killer 1	chr20:5100480-5109669	Rattus norvegicus	protein-coding	6.824	6.72567	7.22367	7.22633	7.60933	7.481	-0.0983333	0.00266667	-0.128333	FALSE	FALSE	FALSE
Bambi	83837	BMP and activin membrane-bound inhibitor	chr17:54121251-54125816	Rattus norvegicus	protein-coding	4.16986	3.7112	4.35868	4.30168	4.63609	4.61076	-0.458667	-0.057	-0.0253333	FALSE	FALSE	FALSE
Banf1	114087	BAF nuclear assembly factor 1	chr1:202672170-202674215	Rattus norvegicus	protein-coding	7.639	7.46167	7.15433	7.24233	6.778	6.89467	-0.177333	0.088	0.116667	FALSE	FALSE	FALSE	Q9R1T1	Barrier-to-autointegration factor OS=Rattus norvegicus OX=10116 GN=Banf1 PE=1 SV=1	35	3	40	10	108.56	6.85665e+08	1.67922e+08	3.99429e+08	5.06567e+08	4.80172e+08	2.82675e+08	3.67843e+07	7.58344e+07	7.84922e+07	1.85955e+08	7.10513e+07	2.50843e+07	6.34578e+06	7.94594e+07	2.79298e+07	2.88376e+08	6.54996e+07	2.70574e+08	0.193405	0.649313	0.199345	0.907472	2.83448	1.26735
Banp	292064	Btg3 associated nuclear protein	chr19:50007710-50082742	Rattus norvegicus	protein-coding	6.37715	6.41815	6.01848	5.92815	5.59586	5.72753	0.041	-0.0903333	0.131667	FALSE	FALSE	FALSE
Bap1	306257	Brca1 associated protein 1	chr16:6446709-6455535	Rattus norvegicus	protein-coding	8.79769	8.78502	8.86556	8.82456	8.69724	8.79191	-0.0126667	-0.041	0.0946667	FALSE	FALSE	FALSE
Bard1	64557	BRCA1 associated RING domain 1	chr9:72616070-72694553	Rattus norvegicus	protein-coding	4.93867	4.95	4.178	4.476	2.26	2.78167	0.0113333	0.298	0.521667	FALSE	FALSE	FALSE
Barx1	364680	BARX homeobox 1	chr17:15990412-15993887	Rattus norvegicus	protein-coding	2.62792	2.46159	2.66214	2.70947	4.25117	4.26917	-0.166333	0.0473333	0.018	FALSE	FALSE	FALSE
Basp1	64160	brain abundant, membrane attached signal protein 1	chr2:75816130-75863801	Rattus norvegicus	protein-coding	14.0687	14.0277	13.9977	14.0307	14.035	14.031	-0.041	0.033	-0.004	FALSE	FALSE	FALSE	Q05175	Brain acid soluble protein 1 OS=Rattus norvegicus OX=10116 GN=Basp1 PE=1 SV=2	64	11	262	21.8	1012	1.51158e+09	2.66288e+09	2.05615e+08	8.123e+08	3.04577e+08	3.47984e+08	1.6591e+09	9.32242e+08	8.61798e+08	7.70807e+08	3.20665e+08	2.82242e+08	8.4891e+08	6.46076e+08	2.64782e+08	3.39345e+08	7.00896e+07	1.97262e+08	-1.08834	1.20505	-1.41867	0.544323	-1.65066	0.838494
Basp1	64160	brain abundant, membrane attached signal protein 1	chr2:75816130-75863801	Rattus norvegicus	protein-coding	14.0687	14.0277	13.9977	14.0307	14.035	14.031	-0.041	0.033	-0.004	FALSE	FALSE	FALSE	A0A0G2K1L8	Brain acid soluble protein 1 OS=Rattus norvegicus OX=10116 GN=Basp1 PE=1 SV=1	65	10	210	21.7	788.52	9.19331e+07	3.39845e+07	1.68e+06			2.57301e+07	1.11941e+08	6.8749e+07	2.16138e+07	4.91939e+07	1.98036e+07	2.44559e+07	5.12451e+07	3.11653e+07	2.01253e+07	23620.7	7.48884e+06	131610			-0.934513	0.807736	-6.79896	2.4933
Batf3	60462	basic leucine zipper ATF-like transcription factor 3	chr13:102689657-102701241	Rattus norvegicus	protein-coding	4.06859	4.58559	3.82115	3.29815	2.56443	2.07476	0.517	-0.523	-0.489667	FALSE	FALSE	FALSE
Bax	24887	BCL2 associated X, apoptosis regulator	chr1:95940001-95945407	Rattus norvegicus	protein-coding	8.99666	9.03499	8.65139	8.61073	8.31451	8.36751	0.0383333	-0.0406667	0.053	FALSE	FALSE	FALSE	Q9JKL3	Apoptosis regulator BAX OS=Rattus norvegicus OX=10116 GN=Bax PE=1 SV=1	8	1	13	19.6	48.86	2.75843e+08	3.13803e+08	3.7464e+08	5.8747e+08	4.13344e+06	3.80856e+08	1.12359e+07	2.19341e+08	3.04085e+06	6.34086e+06	3.4642e+08	3.47282e+06	1.98081e+06	2.5469e+06	2.2396e+07	2.11255e+07	1.65611e+07	9.40287e+06
Baz1a	314126	bromodomain adjacent to zinc finger domain, 1A	chr6:72389701-72512516	Rattus norvegicus	protein-coding	4.78267	4.82533	3.41933	3.506	3.70767	3.28067	0.0426667	0.0866667	-0.427	FALSE	FALSE	FALSE
Baz1b	368002	bromodomain adjacent to zinc finger domain, 1B	chr12:21431985-21489956	Rattus norvegicus	protein-coding	8.53833	8.68	8.10167	8.10033	7.93667	7.94267	0.141667	-0.00133333	0.006	FALSE	FALSE	FALSE	G3V661	Bromodomain adjacent to zinc finger domain protein 1B OS=Rattus norvegicus OX=10116 GN=Baz1b PE=1 SV=1	2	3	4	170.2	10.98	1.33486e+08	1.52552e+08	3.98387e+07	7.20617e+07	3.23335e+07	5.4689e+06	2.09602e+07	1.16293e+07	3.13464e+07	1.07726e+07	1.07325e+06	1.61955e+06		655881	1.1552e+06	4.06358e+07	725696	3.7912e+07	-1.99748	1.26006	-2.89087	1.1056	3.57574	1.96224
Baz2a	304601	bromodomain adjacent to zinc finger domain, 2A	chr7:523204-560911	Rattus norvegicus	protein-coding	6.50733	6.59633	6.57933	6.566	6.65767	6.707	0.089	-0.0133333	0.0493333	FALSE	FALSE	FALSE
Baz2b	317627	bromodomain adjacent to zinc finger domain, 2B	chr3:44384282-44681619	Rattus norvegicus	protein-coding	6.387	6.43033	5.766	5.83467	5.45067	5.477	0.0433333	0.0686667	0.0263333	FALSE	FALSE	FALSE
Bbc3	317673	Bcl-2 binding component 3	chr1:77013281-77022509	Rattus norvegicus	protein-coding	6.12003	6.26369	7.42205	6.77005	6.13645	6.05478	0.143667	-0.652	-0.0816667	FALSE	FALSE	FALSE
Bbip1	100910342	BBSome interacting protein 1	chr1:252943589-252959578	Rattus norvegicus	protein-coding	5.60963	5.60563	5.47242	5.37275	5.31829	5.29695	-0.004	-0.0996667	-0.0213333	FALSE	FALSE	FALSE
Bbln	499780	bublin coiled coil protein	chr3:15674577-15677393	Rattus norvegicus	protein-coding	8.59031	8.52697	9.39711	9.33711	10.1682	10.1088	-0.0633333	-0.06	-0.0593333	FALSE	FALSE	FALSE
Bbof1	500693	basal body orientation factor 1	chr6:104055246-104081036	Rattus norvegicus	protein-coding	4.561	4.47867	4.132	4.05733	4.29267	4.22233	-0.0823333	-0.0746667	-0.0703333	FALSE	FALSE	FALSE
Bbs1	309156	Bardet-Biedl syndrome 1	chr1:202184812-202204118	Rattus norvegicus	protein-coding	5.89879	5.81679	6.37503	6.31703	6.65729	6.64596	-0.082	-0.058	-0.0113333	FALSE	FALSE	FALSE
Bbs10	500832	Bardet-Biedl syndrome 10	chr7:46751028-46754132	Rattus norvegicus	protein-coding	6.21356	5.91856	5.97172	6.04039	6.17891	6.12558	-0.295	0.0686667	-0.0533333	FALSE	FALSE	FALSE
Bbs12	365770	Bardet-Biedl syndrome 12	chr2:120203396-120221024	Rattus norvegicus	protein-coding	7.27367	7.35933	7.43167	7.49	7.81967	7.78267	0.0856667	0.0583333	-0.037	FALSE	FALSE	FALSE
Bbs2	113948	Bardet-Biedl syndrome 2	chr19:10909653-10944998	Rattus norvegicus	protein-coding	5.79233	5.79833	6.02633	6.01067	6.443	6.279	0.006	-0.0156667	-0.164	FALSE	FALSE	FALSE
Bbs4	300754	Bardet-Biedl syndrome 4	chr8:59731912-59765408	Rattus norvegicus	protein-coding	6.47697	6.52331	6.63234	6.67767	6.44251	6.55551	0.0463333	0.0453333	0.113	FALSE	FALSE	FALSE
Bbs5	362142	Bardet-Biedl syndrome 5	chr3:54410429-54431831	Rattus norvegicus	protein-coding	4.93	5.00867	5.433	5.31333	5.31767	5.41333	0.0786667	-0.119667	0.0956667	FALSE	FALSE	FALSE
Bbs7	361930	Bardet-Biedl syndrome 7	chr2:119434760-119474665	Rattus norvegicus	protein-coding	4.37327	4.5276	5.05344	5.10511	5.77141	5.55207	0.154333	0.0516667	-0.219333	FALSE	FALSE	FALSE
Bbs9	315484	Bardet-Biedl syndrome 9	chr8:21013865-21437934	Rattus norvegicus	protein-coding	5.18967	5.049	5.35967	5.465	5.55633	5.638	-0.140667	0.105333	0.0816667	FALSE	FALSE	FALSE
Bbx	303970	BBX high mobility group box domain containing	chr11:50381249-50628934	Rattus norvegicus	protein-coding	3.97433	4.08667	3.92833	4.021	4.37533	4.168	0.112333	0.0926667	-0.207333	FALSE	FALSE	FALSE
Bc1	29294	brain cytoplasmic RNA 1	chr1:200073610-200073763	Rattus norvegicus	ncRNA	7.36667	7.048	9.65333	9.175	9.71133	10.6807	-0.318667	-0.478333	0.969333	FALSE	FALSE	FALSE
Bcam	78958	basal cell adhesion molecule (Lutheran blood group)	chr1:79415016-79429403	Rattus norvegicus	protein-coding	3.98307	3.9734	4.61531	4.53864	4.78849	4.56949	-0.00966667	-0.0766667	-0.219	FALSE	FALSE	FALSE
Bcan	25393	brevican	chr2:173454479-173467717	Rattus norvegicus	protein-coding	6.96239	6.90439	9.03345	9.06111	9.01761	9.13227	-0.058	0.0276667	0.114667	FALSE	FALSE	FALSE	G3V8G4	Brevican core protein OS=Rattus norvegicus OX=10116 GN=Bcan PE=1 SV=1	2	1	1	95.9	2.4
Bcap29	298943	B-cell receptor-associated protein 29	chr6:48182702-48222698	Rattus norvegicus	protein-coding	5.44533	5.41766	6.20194	6.3376	6.87559	6.82359	-0.0276667	0.135667	-0.052	FALSE	FALSE	FALSE
Bcap31	293852	B-cell receptor-associated protein 31	chrX:151397567-151429666	Rattus norvegicus	protein-coding	7.955	7.83	8.27467	8.24933	8.57833	8.399	-0.125	-0.0253333	-0.179333	FALSE	FALSE	FALSE
Bcar1	25414	BCAR1 scaffold protein, Cas family member	chr19:39679218-39713952	Rattus norvegicus	protein-coding	8.0766	8.04227	7.64624	7.57091	7.74525	7.72259	-0.0343333	-0.0753333	-0.0226667	FALSE	FALSE	FALSE	F1LVA8	Breast cancer anti-estrogen resistance protein 1 OS=Rattus norvegicus OX=10116 GN=Bcar1 PE=1 SV=3	3	2	4	104.2	11.94		2.78177e+07	280827	675340			452226	377505	29936792		3.29418e+07		1.42459e+06	1.17143e+06		673582	675573	384555					-1.20762	0.304902
Bcar3	310838	BCAR3 adaptor protein, NSP family member	chr2:210525260-210638674	Rattus norvegicus	protein-coding	4.18619	4.25053	5.03233	4.86433	8.20864	7.24197	0.0643333	-0.168	-0.966667	FALSE	FALSE	TRUE
Bcas1	246755	brain enriched myelin associated protein 1	chr3:159136233-159211925	Rattus norvegicus	protein-coding	5.20942	5.10309	6.91167	6.66367	7.91578	8.31611	-0.106333	-0.248	0.400333	FALSE	FALSE	FALSE
Bcas2	295334	BCAS2, pre-mRNA processing factor	chr2:190692503-190700386	Rattus norvegicus	protein-coding	7.76967	7.71167	7.57	7.56	7.54667	7.472	-0.058	-0.01	-0.0746667	FALSE	FALSE	FALSE	B5DFM8	BCAS2, pre-mRNA-processing factor OS=Rattus norvegicus OX=10116 GN=Bcas2 PE=1 SV=1	6	1	5	26.1	14.41	8.04419e+07			4.9675e+07	836609	1.79337e+08	1.22338e+06	7.43091e+06		2.97374e+07	7.85813e+07	3.64348e+07	1.7234e+08		468012		1.1045e+07
Bcas3	363662	BCAS3, microtubule associated cell migration factor	chr10:70213710-70673080	Rattus norvegicus	protein-coding	5.78609	5.69809	5.74008	5.80308	6.47905	6.33405	-0.088	0.063	-0.145	FALSE	FALSE	FALSE
Bcat1	29592	branched chain amino acid transaminase 1	chr4:177964834-178046573	Rattus norvegicus	protein-coding	10.149	10.1217	10.0751	10.1008	10.0238	10.1368	-0.0273333	0.0256667	0.113	FALSE	FALSE	FALSE	P54690	Branched-chain-amino-acid aminotransferase, cytosolic OS=Rattus norvegicus OX=10116 GN=Bcat1 PE=1 SV=1	6	3	23	46	88.56	1.23978e+08	1.37533e+08	1.28955e+07	6.97971e+06	2.08043e+07	4.17559e+07	1.67474e+08	2.02111e+08	2.14519e+08	1.85041e+08	1.81323e+08	2.3283e+08	9.84322e+07	1.72115e+07	5.29036e+07	2.24395e+07	1.02013e+08	7.83077e+06	-1.72683	1.34366	0.0351632	0.157997	-0.773975	1.30279
Bcat2	64203	branched chain amino acid transaminase 2	chr1:96040407-96060008	Rattus norvegicus	protein-coding	5.6117	5.65537	6.14868	5.98135	5.34413	5.45813	0.0436667	-0.167333	0.114	FALSE	FALSE	FALSE
Bccip	361666	BRCA2 and CDKN1A interacting protein	chr1:188512544-188524957	Rattus norvegicus	protein-coding	7.70816	7.79649	7.4258	7.43914	7.61642	7.53642	0.0883333	0.0133333	-0.08	FALSE	FALSE	FALSE	D3ZB65	BRCA2 and CDKN1A-interacting protein OS=Rattus norvegicus OX=10116 GN=Bccip PE=1 SV=2	2	1	1	41.7	2.34		1.74411e+07									9.97302e+06				513615		3.61166e+06	402765
Bcdin3d	363001	BCDIN3 domain containing RNA methyltransferase	chr7:130605540-130610134	Rattus norvegicus	protein-coding	6.46057	6.47857	6.19125	6.18392	6.01042	5.56842	0.018	-0.00733333	-0.442	FALSE	FALSE	FALSE
Bche	65036	butyrylcholinesterase	chr2:158308674-158401148	Rattus norvegicus	protein-coding	4.78431	4.71664	5.62531	5.42065	5.58248	5.71515	-0.0676667	-0.204667	0.132667	FALSE	FALSE	FALSE
Bckdha	25244	branched chain keto acid dehydrogenase E1 subunit alpha	chr1:81138946-81167765	Rattus norvegicus	protein-coding	6.872	6.695	7.04467	6.93333	7.80067	7.57133	-0.177	-0.111333	-0.229333	FALSE	FALSE	FALSE	F7EV94	2-oxoisovalerate dehydrogenase subunit alpha OS=Rattus norvegicus OX=10116 GN=Bckdha PE=1 SV=1	5	2	10	52.8	23.94	1.20097e+06	6.84082e+07	1.23104e+06	1.39982e+06	408856	902041	3.50508e+07	2.63272e+08	45735232	6.14969e+07	1.66108e+08	2.83877e+08	2.8007e+08	7.35545e+07	5.70801e+06	1.36268e+08	1.47905e+06	1.43596e+08	-2.538	2.00647	0.926839	1.11825	-0.674174	2.73894
Bckdhb	29711	branched chain keto acid dehydrogenase E1 subunit beta	chr8:84845264-85027812	Rattus norvegicus	protein-coding	6.83533	6.733	6.812	6.94833	7.33	7.17633	-0.102333	0.136333	-0.153667	FALSE	FALSE	FALSE	A0A0A0MXW1	2-oxoisovalerate dehydrogenase subunit beta, mitochondrial OS=Rattus norvegicus OX=10116 GN=Bckdhb PE=1 SV=1	6	2	10	42.9	22.72	2.25464e+08	3.21566e+08	1.75647e+08	4.10773e+08	1.20875e+08	1.61222e+08	1.22396e+08	2.94821e+07	8.69074e+07	6.87535e+07	5.99465e+07	1.56464e+08	1.35907e+08	1.74638e+08	623941	9.06484e+06	5.723e+07	3.60852e+07	-0.223261	0.589781	0.346686	0.75484	0.112712	2.76903
Bckdk	29603	branched chain ketoacid dehydrogenase kinase	chr1:182515335-182520007	Rattus norvegicus	protein-coding	7.25367	7.22533	6.86833	6.81533	7.21667	7.11433	-0.0283333	-0.053	-0.102333	FALSE	FALSE	FALSE
Bcl10	83477	BCL10, immune signaling adaptor	chr2:234840880-234850520	Rattus norvegicus	protein-coding	7.60633	7.678	7.59967	7.54167	7.73967	7.627	0.0716667	-0.058	-0.112667	FALSE	FALSE	FALSE
Bcl11a	305589	BAF chromatin remodeling complex subunit BCL11A	chr14:98029018-98124181	Rattus norvegicus	protein-coding	7.70033	7.68567	6.60167	6.73567	6.44867	6.377	-0.0146667	0.134	-0.0716667	FALSE	FALSE	FALSE	D3ZSY3	BAF chromatin-remodeling complex subunit BCL11A OS=Rattus norvegicus OX=10116 GN=Bcl11a PE=1 SV=1	8	4	7	91.1	16.56	3.62244e+07	1.72819e+06	1.07311e+08	59551.8	3.58016e+08	24251	3.87036e+06		1.4449e+06	10908.6	564971	416713		919414	457895		7.0038e+06	3.45166e+06	-4.55515	4.76264	-4.11006	1.96264	2.92178	0.716511
Bcl11b	314423	BAF chromatin remodeling complex subunit BCL11B	chr6:126834531-126927720	Rattus norvegicus	protein-coding	7.19165	7.22065	6.3613	6.4383	5.28791	5.24325	0.029	0.077	-0.0446667	FALSE	FALSE	FALSE
Bcl2	24224	BCL2, apoptosis regulator	chr13:22689783-22853920	Rattus norvegicus	protein-coding	6.03007	6.04774	5.18749	4.88316	5.71234	5.12434	0.0176667	-0.304333	-0.588	FALSE	FALSE	TRUE
Bcl2l1	24888	Bcl2-like 1	chr3:141253508-141304582	Rattus norvegicus	protein-coding	8.005	8.01967	7.716	7.77967	7.316	7.37	0.0146667	0.0636667	0.054	FALSE	FALSE	FALSE
Bcl2l1-ps1	293190	Bcl2-like 1, pseudogene 1	chr1:157042301-157044415	Rattus norvegicus	pseudo	3.904	3.498	3.75767	3.41933	2.905	3.21133	-0.406	-0.338333	0.306333	FALSE	FALSE	FALSE
Bcl2l11	64547	BCL2 like 11	chr3:115366783-115404068	Rattus norvegicus	protein-coding	4.75902	4.88702	5.1788	5.21647	5.64653	5.6722	0.128	0.0376667	0.0256667	FALSE	FALSE	FALSE
Bcl2l12	361567	BCL2 like 12	chr1:95472272-95480991	Rattus norvegicus	protein-coding	4.84999	4.87932	4.06835	3.79101	4.21836	3.9717	0.0293333	-0.277333	-0.246667	FALSE	FALSE	FALSE
Bcl2l13	312682	BCL2 like 13	chr4:154056116-154112890	Rattus norvegicus	protein-coding	7.20667	7.27067	7.18267	7.00533	7.16667	7.24533	0.064	-0.177333	0.0786667	FALSE	FALSE	FALSE	D3ZT71	BCL2-like 13 OS=Rattus norvegicus OX=10116 GN=Bcl2l13 PE=1 SV=3	8	2	3	46.7	12.85		5.38898e+06	1.18121e+07	4.70375e+06		5.98667e+06	6.97287e+06	1.31335e+07			1.09927e+07			4.41982e+06	3.01746e+06	1.35152e+07	5.96118e+06	2.39055e+07	-0.588317	0.592218			1.76847	0.643371
Bcl2l15	295337	BCL2-like 15	chr2:191338959-191344078	Rattus norvegicus	protein-coding	2.95847	3.7728	3.65659	3.10325	2.35021	1.77587	0.814333	-0.553333	-0.574333	FALSE	FALSE	FALSE
Bcl2l2	60434	Bcl2-like 2	chr15:28346449-28361627	Rattus norvegicus	protein-coding	5.74641	5.65975	6.06136	5.84036	6.62268	6.67601	-0.0866667	-0.221	0.0533333	FALSE	FALSE	FALSE
Bcl6	303836	BCL6, transcription repressor	chr11:76854090-76877389	Rattus norvegicus	protein-coding	6.667	6.56934	5.379	5.077	5.97365	5.56565	-0.0976667	-0.302	-0.408	FALSE	FALSE	TRUE
Bcl6b	360551	BCL6B, transcription repressor	chr10:54940908-54947022	Rattus norvegicus	protein-coding	3.63127	4.17127	4.33188	4.32255	3.78157	2.5259	0.54	-0.00933333	-1.25567	FALSE	FALSE	FALSE
Bcl7a	690085	BAF chromatin remodeling complex subunit BCL7A	chr12:33211978-33243886	Rattus norvegicus	protein-coding	9.57566	9.59266	8.89151	9.05151	8.98649	8.94249	0.017	0.16	-0.044	FALSE	FALSE	FALSE
Bcl7b	368001	BAF chromatin remodeling complex subunit BCL7B	chr12:21496856-21510202	Rattus norvegicus	protein-coding	6.934	6.80633	6.80067	6.57767	6.99667	7.016	-0.127667	-0.223	0.0193333	FALSE	FALSE	FALSE
Bcl7c	293514	BAF chromatin remodeling complex subunit BCL7C	chr1:182277163-182324274	Rattus norvegicus	protein-coding	6.909	6.89667	6.73167	6.72967	6.181	6.08867	-0.0123333	-0.002	-0.0923333	FALSE	FALSE	FALSE
Bcl9	310704	BCL9, transcription coactivator	chr2:184760616-184846261	Rattus norvegicus	protein-coding	8.13176	8.1851	7.95823	8.02223	7.27823	7.41823	0.0533333	0.064	0.14	FALSE	FALSE	FALSE
Bcl9l	300673	BCL9 like	chr8:44811977-44840611	Rattus norvegicus	protein-coding	7.94433	8.009	7.86941	7.88675	7.89605	7.96538	0.0646667	0.0173333	0.0693333	FALSE	FALSE	FALSE
Bclaf1	293017	BCL2-associated transcription factor 1	chr1:15088436-15117666	Rattus norvegicus	protein-coding	7.74033	7.83	7.49033	7.525	7.24367	7.31333	0.0896667	0.0346667	0.0696667	FALSE	FALSE	FALSE	B1WC16	BCL2-associated transcription factor 1 OS=Rattus norvegicus OX=10116 GN=Bclaf1 PE=1 SV=1	10	8	20	106	39.03	9.20272e+07	3.14857e+07	9.39395e+07	6.18456e+07	9.32453e+07	1.08043e+08	4.43431e+07	4.3042e+07	6.19701e+07	4.35455e+07	8.30287e+07	4.13839e+07	6.5205e+06	1.27687e+07	2.40275e+06	1.88489e+07	8.49663e+06	2.28319e+07	0.398247	0.573783	0.113058	0.364609	1.39736	0.825074
Bclaf3	501559	BCLAF1 and THRAP3 family member 3	chrX:35257228-35328883	Rattus norvegicus	protein-coding	5.34767	5.52067	5.151	5.13267	4.27267	4.221	0.173	-0.0183333	-0.0516667	FALSE	FALSE	FALSE
Bcor	317346	BCL6 co-repressor	chrX:10609756-10729613	Rattus norvegicus	protein-coding	5.75167	5.71933	5.17633	5.16433	5.337	5.38867	-0.0323333	-0.012	0.0516667	FALSE	FALSE	FALSE
Bcorl1	302810	BCL6 co-repressor-like 1	chrX:127516504-127584529	Rattus norvegicus	protein-coding	6.73933	6.68333	6.65633	6.79433	5.69233	5.941	-0.056	0.138	0.248667	FALSE	FALSE	FALSE
Bcr	309696	BCR activator of RhoGEF and GTPase	chr20:13471679-13596497	Rattus norvegicus	protein-coding	8.24433	8.257	7.70733	7.771	7.183	7.25767	0.0126667	0.0636667	0.0746667	FALSE	FALSE	FALSE
Bcs1l	301514	BCS1 homolog, ubiquinol-cytochrome c reductase complex chaperone	chr9:76164925-76168940	Rattus norvegicus	protein-coding	6.86467	6.90767	6.54467	6.479	6.32933	6.34567	0.043	-0.0656667	0.0163333	FALSE	FALSE	FALSE	Q5XIM0	BCS1 homolog, ubiquinol-cytochrome c reductase complex chaperone OS=Rattus norvegicus OX=10116 GN=Bcs1l PE=1 SV=1	7	2	3	47.4	10.36	2.22089e+06	4.99242e+06	3.28602e+07	4.97097e+07	4.98719e+07		6.05061e+06	1.55936e+06	3.01034e+06		2.93844e+06	4.31373e+07	4.59797e+07	8.37316e+07	2.48103e+07	721762	2.42363e+06	2.08836e+06	2.80142	1.15147	1.88364	2.01853	-4.89145	0.747924
Bdh1	117099	3-hydroxybutyrate dehydrogenase 1	chr11:69302534-69343173	Rattus norvegicus	protein-coding	8.53118	8.50085	8.48659	8.51926	8.7708	8.93946	-0.0303333	0.0326667	0.168667	FALSE	FALSE	TRUE	P29147	D-beta-hydroxybutyrate dehydrogenase, mitochondrial OS=Rattus norvegicus OX=10116 GN=Bdh1 PE=1 SV=2	23	6	93	38.2	255.51	5.04885e+07	1.68027e+08	7.42168e+07	5.54443e+08	1.22317e+08	2.83264e+08	3.67683e+08	3.93362e+08	3.89479e+08	5.53466e+08	4.82941e+08	2.64385e+08	2.5734e+08	2.54727e+08	2.06379e+08	3.92409e+08	3.87415e+09	3.92722e+08	1.64376	0.812009	0.109038	0.328873	1.82125	1.10584
Bdh2	295458	3-hydroxybutyrate dehydrogenase 2	chr2:223702410-223723076	Rattus norvegicus	protein-coding	3.19708	3.30242	4.53602	4.29269	6.4461	5.7861	0.105333	-0.243333	-0.66	FALSE	FALSE	FALSE
Bdkrb2	25245	bradykinin receptor B2	chr6:124472317-124502497	Rattus norvegicus	protein-coding	3.716	4.06233	3.818	4.43467	3.66367	3.19167	0.346333	0.616667	-0.472	FALSE	FALSE	FALSE
Bdnf	24225	brain-derived neurotrophic factor	chr3:96165042-96215621	Rattus norvegicus	protein-coding	4.878	4.384	4.20633	3.72733	5.12833	4.88267	-0.494	-0.479	-0.245667	FALSE	FALSE	FALSE
Bdp1	294687	B double prime 1, subunit of RNA polymerase III transcription initiation factor IIIB	chr2:31457523-31470119	Rattus norvegicus	protein-coding	5.43543	5.39377	4.64053	4.97587	4.45465	4.54299	-0.0416667	0.335333	0.0883333	FALSE	FALSE	FALSE
Bean1	361358	brain expressed, associated with NEDD4, 1	chr19:739551-786122	Rattus norvegicus	protein-coding	6.65	6.47567	6.90167	6.84133	5.929	6.20367	-0.174333	-0.0603333	0.274667	FALSE	FALSE	FALSE
Becn1	114558	beclin 1	chr10:86231387-86246742	Rattus norvegicus	protein-coding	8.25433	8.27933	8.27634	8.34401	8.29718	8.38018	0.025	0.0676667	0.083	FALSE	FALSE	FALSE
Begain	79146	brain-enriched guanylate kinase-associated	chr6:127943651-127979876	Rattus norvegicus	protein-coding	6.51552	6.56219	7.10313	7.03813	7.50622	7.49322	0.0466667	-0.065	-0.013	FALSE	FALSE	FALSE
Bend3	683923	BEN domain containing 3	chr20:46980246-47017059	Rattus norvegicus	protein-coding	5.72633	5.81667	4.89267	4.645	4.221	4.053	0.0903333	-0.247667	-0.168	FALSE	FALSE	FALSE
Bend4	681008	BEN domain containing 4	chr14:40753048-40788686	Rattus norvegicus	protein-coding	5.45767	5.23333	5.03233	5.02633	4.95967	4.72633	-0.224333	-0.006	-0.233333	FALSE	FALSE	FALSE
Bend5	362564	BEN domain containing 5	chr5:126290648-126336662	Rattus norvegicus	protein-coding	7.57767	7.56433	7.07833	7.02467	6.30967	6.18867	-0.0133333	-0.0536667	-0.121	FALSE	FALSE	FALSE
Bend6	363212	BEN domain containing 6	chr9:36081033-36135309	Rattus norvegicus	protein-coding	8.71333	8.61767	9.23667	9.22833	9.24733	9.389	-0.0956667	-0.00833333	0.141667	FALSE	FALSE	FALSE
Bend7	361275	BEN domain containing 7	chr17:73483212-73566221	Rattus norvegicus	protein-coding	3.63489	3.52889	4.01119	4.15119	4.48136	4.42669	-0.106	0.14	-0.0546667	FALSE	FALSE	FALSE
Bet1	29631	Bet1 golgi vesicular membrane trafficking protein	chr4:32116232-32126592	Rattus norvegicus	protein-coding	5.89634	5.81234	6.49162	6.33962	7.20298	6.83498	-0.084	-0.152	-0.368	FALSE	FALSE	FALSE
Bet1l	54400	Bet1 golgi vesicular membrane trafficking protein-like	chr1:195930165-195935072	Rattus norvegicus	protein-coding	7.01467	6.907	6.90267	6.81433	6.56467	6.43233	-0.107667	-0.0883333	-0.132333	FALSE	FALSE	FALSE
Bex2	363498	brain expressed X-linked 2	chrX:99019847-99021375	Rattus norvegicus	protein-coding	10.6087	10.5963	10.7653	10.716	10.762	10.761	-0.0123333	-0.0493333	-0.001	FALSE	FALSE	FALSE
Bex3	117089	brain expressed X-linked 3	chrX:99273238-99274799	Rattus norvegicus	protein-coding	9.09	9.06167	8.86433	8.834	8.62433	8.549	-0.0283333	-0.0303333	-0.0753333	FALSE	FALSE	FALSE
Bex4	501624	brain expressed, X-linked 4	chrX:99132076-99133413	Rattus norvegicus	protein-coding	11.7234	11.803	11.5971	11.5864	10.3564	10.2978	0.0796667	-0.0106667	-0.0586667	FALSE	FALSE	FALSE
Bex4-ps1	652923	brain expressed X-linked 4, pseudogene 1	chr3:74764028-74764725	Rattus norvegicus	pseudo	8.29067	8.059	8.08333	7.99933	6.679	6.764	-0.231667	-0.084	0.085	FALSE	FALSE	FALSE
Bfar	304709	bifunctional apoptosis regulator	chr10:1552019-1585040	Rattus norvegicus	protein-coding	7.295	7.282	7.44667	7.42533	7.48233	7.46333	-0.013	-0.0213333	-0.019	FALSE	FALSE	FALSE
Bfsp1	25394	beaded filament structural protein 1	chr3:131195087-131252668	Rattus norvegicus	protein-coding	3.349	3.965	4.654	4.601	3.444	3.053	0.616	-0.053	-0.391	FALSE	FALSE	FALSE	Q02435	Filensin (Fragment) OS=Rattus norvegicus OX=10116 GN=Bfsp1 PE=1 SV=2	2	1	2	68	1.72		583719	2.04338e+06			1.6528e+06	4.38873e+08		176560688	730670				638468	1.51942e+08	8.14042e+06	416716	1.07483e+07
Bglap	25295	bone gamma-carboxyglutamate protein	chr2:173838518-173839495	Rattus norvegicus	protein-coding	4.18434	3.58301	3.38176	3.8311	2.43184	2.19684	-0.601333	0.449333	-0.235	FALSE	FALSE	FALSE
Bgn	25181	biglycan	chrX:151197296-151209458	Rattus norvegicus	protein-coding	3.41191	3.27725	2.85903	3.3737	3.89578	3.27511	-0.134667	0.514667	-0.620667	FALSE	FALSE	FALSE
Bhlha15	25334	basic helix-loop-helix family, member a15	chr12:10420465-10424641	Rattus norvegicus	protein-coding	4.467	4.63467	2.803	3.702	2.21733	2.32567	0.167667	0.899	0.108333	FALSE	FALSE	FALSE
Bhlhb9	317407	basic helix-loop-helix family member B9	chrX:98820289-98854949	Rattus norvegicus	protein-coding	6.589	6.59667	6.62667	6.625	6.57267	6.56267	0.00766667	-0.00166667	-0.01	FALSE	FALSE	FALSE
Bhlhe22	365748	basic helix-loop-helix family, member e22	chr2:100486400-100489510	Rattus norvegicus	protein-coding	14.039	14.0306	13.612	13.7024	11.8372	12.0238	-0.00833333	0.0903333	0.186667	FALSE	FALSE	FALSE	D4A287	Basic helix-loop-helix family, member e22 OS=Rattus norvegicus OX=10116 GN=Bhlhe22 PE=4 SV=1	3	1	1	35	3.06	1.71332e+07		29041.1
Bhlhe23	499952	basic helix-loop-helix family, member e23	chr3:167889009-167891223	Rattus norvegicus	protein-coding	6.39933	6.268	4.58033	5.15433	4.57733	4.63333	-0.131333	0.574	0.056	FALSE	FALSE	FALSE
Bhlhe40	79431	basic helix-loop-helix family, member e40	chr4:141618453-141624154	Rattus norvegicus	protein-coding	5.94607	6.08574	6.59964	6.73464	6.45384	6.43551	0.139667	0.135	-0.0183333	FALSE	FALSE	FALSE
Bhlhe41	117095	basic helix-loop-helix family, member e41	chr4:178833085-178838685	Rattus norvegicus	protein-coding	2.10067	1.72933	4.80433	4.84933	6.297	5.91167	-0.371333	0.045	-0.385333	FALSE	FALSE	FALSE
Bhmt	81508	betaine-homocysteine S-methyltransferase	chr2:24859871-24879449	Rattus norvegicus	protein-coding	3.71633	3.516	3.707	3.613	4.65133	4.85833	-0.200333	-0.094	0.207	FALSE	FALSE	FALSE	A0A0G2JSK9	Betaine--homocysteine S-methyltransferase 1 OS=Rattus norvegicus OX=10116 GN=Bhmt PE=1 SV=1	4	1	1	45	2.6		1.94126e+07	275365		1.47702e+06		442033	1.56674e+07				240457					594260
Bicc1	361832	BicC family RNA binding protein 1	chr20:17449644-17686775	Rattus norvegicus	protein-coding	3.59254	3.80654	3.93343	3.74843	4.13518	4.21818	0.214	-0.185	0.083	FALSE	FALSE	FALSE
Bicd1	362466	BICD cargo adaptor 1	chr4:182479071-182631504	Rattus norvegicus	protein-coding	6.48988	6.53821	6.18375	6.30342	6.05515	6.20848	0.0483333	0.119667	0.153333	FALSE	FALSE	FALSE
Bicd2	306809	BICD cargo adaptor 2	chr17:15259773-15304889	Rattus norvegicus	protein-coding	7.42333	7.52567	7.45567	7.46567	7.33567	7.35433	0.102333	0.01	0.0186667	FALSE	FALSE	FALSE
Bicdl1	304537	BICD family like cargo adaptor 1	chr12:40878190-41001152	Rattus norvegicus	protein-coding	7.20583	7.30017	7.9849	7.9969	7.06636	7.4407	0.0943333	0.012	0.374333	FALSE	FALSE	FALSE
Bicra	292622	BRD4 interacting chromatin remodeling complex associated protein	chr1:76661897-76736146	Rattus norvegicus	protein-coding	6.32844	6.38478	5.71163	5.76997	5.11139	5.00306	0.0563333	0.0583333	-0.108333	FALSE	FALSE	FALSE
Bicral	301235	BRD4 interacting chromatin remodeling complex associated protein like	chr9:14100253-14185368	Rattus norvegicus	protein-coding	5.92567	5.985	5.59267	5.60367	5.28633	5.347	0.0593333	0.011	0.0606667	FALSE	FALSE	FALSE
Bid	64625	BH3 interacting domain death agonist	chr4:154113198-154136353	Rattus norvegicus	protein-coding	7.95767	7.83633	7.61767	7.641	6.24967	6.37	-0.121333	0.0233333	0.120333	FALSE	FALSE	FALSE	Q9JLT6	BH3-interacting domain death agonist OS=Rattus norvegicus OX=10116 GN=Bid PE=1 SV=2	32	4	22	22.2	73.99	1.45011e+08	1.32317e+08	9.1623e+07	1.62434e+08	2.04003e+08	4.08709e+08	2.36479e+08	1.25931e+08	2.30037e+08	4.15124e+08	1.8793e+08	1.80875e+08	1.3947e+08	1.28198e+08	1.74255e+08	2.2092e+08	4.65122e+08	2.29322e+08	0.981859	0.448611	0.347507	0.490487	0.972991	0.373536
Bin1	117028	bridging integrator 1	chr18:24009731-24067267	Rattus norvegicus	protein-coding	7.71318	7.72318	8.03528	7.97594	8.12924	8.2979	0.01	-0.0593333	0.168667	FALSE	FALSE	FALSE	O08839	Myc box-dependent-interacting protein 1 OS=Rattus norvegicus OX=10116 GN=Bin1 PE=1 SV=1	17	7	68	64.5	168.48	1.52082e+08	6.88023e+07	3.29646e+08	2.67935e+08	2.67581e+08	2.78459e+08	2.68828e+08	5.95104e+08	3.49625e+08	5.11088e+07	1.22463e+08	2.51517e+08	2.44768e+08	3.30138e+08	2.55584e+08	1.34333e+09	1.47011e+08	1.331e+09	0.844343	0.652807	-1.71699	0.74535	1.22327	1.07024
Bin3	361065	bridging integrator 3	chr15:45173725-45212607	Rattus norvegicus	protein-coding	6.73473	6.6714	6.28607	6.25107	6.3853	6.40463	-0.0633333	-0.035	0.0193333	FALSE	FALSE	FALSE
Birc2	60371	baculoviral IAP repeat-containing 2	chr8:4968856-4989325	Rattus norvegicus	protein-coding	6.87867	6.83733	6.85933	6.79767	6.79633	6.802	-0.0413333	-0.0616667	0.00566667	FALSE	FALSE	FALSE
Birc5	64041	baculoviral IAP repeat-containing 5	chr10:103072530-103081382	Rattus norvegicus	protein-coding	7.08663	7.13863	6.6433	6.79796	5.20269	5.84135	0.052	0.154667	0.638667	FALSE	FALSE	TRUE
Birc6	313876	baculoviral IAP repeat-containing 6	chr6:20722922-20916396	Rattus norvegicus	protein-coding	7.95214	8.13181	7.55673	7.68573	7.45932	7.50265	0.179667	0.129	0.0433333	FALSE	FALSE	FALSE	A0A0G2JZ53	Baculoviral IAP repeat-containing 6 OS=Rattus norvegicus OX=10116 GN=Birc6 PE=1 SV=1	1	3	5	434	8.59
Bivm	102548228	basic, immunoglobulin-like variable motif containing	chr9:46268758-46305038	Rattus norvegicus	protein-coding	6.40863	6.44396	5.96522	5.97388	5.7963	5.86364	0.0353333	0.00866667	0.0673333	FALSE	FALSE	FALSE
Blcap	171113	BLCAP, apoptosis inducing factor	chr3:146222699-146232859	Rattus norvegicus	protein-coding	12.7973	12.8677	13.1413	13.1787	13.1963	13.2303	0.0703333	0.0373333	0.034	FALSE	FALSE	FALSE
Bles03	266609	basophilic leukemia expressed protein BLES03	chr1:202734555-202736809	Rattus norvegicus	protein-coding	6.55	6.41633	6.40267	6.15667	6.583	6.47033	-0.133667	-0.246	-0.112667	FALSE	FALSE	FALSE	Q566Q8	UPF0696 protein C11orf68 homolog OS=Rattus norvegicus OX=10116 GN=Bles03 PE=1 SV=2	4	1	2	31.4	3.26	1.17086e+08	5.04039e+07	7.31946e+07	4.75103e+07	1.29424e+06	8.09738e+06	2.2723e+07	4.22913e+07	9649684	800519			1.23896e+07	5.31566e+07		1.1172e+07	2.04402e+06	1.43519e+07
Blm	308755	BLM RecQ like helicase	chr1:134409832-134496073	Rattus norvegicus	protein-coding	5.27856	5.38589	4.21274	4.36874	3.52408	3.59541	0.107333	0.156	0.0713333	FALSE	FALSE	FALSE
Blmh	287552	bleomycin hydrolase	chr10:61772112-61815212	Rattus norvegicus	protein-coding	8.044	7.97833	8.02133	7.976	7.96933	8.036	-0.0656667	-0.0453333	0.0666667	FALSE	FALSE	FALSE	A1A5L1	Bleomycin hydrolase OS=Rattus norvegicus OX=10116 GN=Blmh PE=1 SV=1	18	5	82	52.4	242.95	7.00267e+08	1.07933e+09	8.24858e+08	1.05702e+09	3.71679e+08	3.65871e+08	8.87568e+08	4.02708e+08	6.24252e+08	8.02351e+08	9.58357e+08	8.42076e+08	9.54715e+08	4.89082e+08	7.44842e+08	4.08855e+08	1.04866e+08	2.49277e+08	-0.705594	0.538144	0.512343	0.338541	-1.67473	0.63907
Bloc1s1	288785	biogenesis of lysosomal organelles complex-1, subunit 1	chr7:1347495-1351103	Rattus norvegicus	protein-coding	9.14703	9.0687	9.38976	9.27843	9.19869	9.17169	-0.0783333	-0.111333	-0.027	FALSE	FALSE	FALSE
Bloc1s2	293938	biogenesis of lysosomal organelles complex-1, subunit 2	chr1:243024611-243031749	Rattus norvegicus	protein-coding	8.39533	8.351	8.433	8.36367	8.36467	8.30533	-0.0443333	-0.0693333	-0.0593333	FALSE	FALSE	FALSE
Bloc1s3	680476	biogenesis of lysosomal organelles complex-1, subunit 3	chr1:79155914-79158326	Rattus norvegicus	protein-coding	7.17233	6.78933	6.686	6.81567	6.62933	6.454	-0.383	0.129667	-0.175333	FALSE	FALSE	FALSE
Bloc1s4	364183	biogenesis of lysosomal organelles complex 1 subunit 4	chr14:74043025-74044325	Rattus norvegicus	protein-coding	9.79267	9.81333	9.75833	9.66767	9.583	9.59967	0.0206667	-0.0906667	0.0166667	FALSE	FALSE	FALSE
Bloc1s5	306868	biogenesis of lysosomal organelles complex 1 subunit 5	chr17:26171965-26197276	Rattus norvegicus	protein-coding	6.02088	5.96488	6.23296	6.0293	6.12489	6.04389	-0.056	-0.203667	-0.081	FALSE	FALSE	FALSE
Bloc1s6	317630	biogenesis of lysosomal organelles complex 1 subunit 6	chr3:109816397-109826528	Rattus norvegicus	protein-coding	7.593	7.53467	7.528	7.50533	7.478	7.568	-0.0583333	-0.0226667	0.09	FALSE	FALSE	FALSE
Blvra	116599	biliverdin reductase A	chr3:114340778-114366048	Rattus norvegicus	protein-coding	6.096	5.927	5.90133	5.89267	6.40867	6.23233	-0.169	-0.00866667	-0.176333	FALSE	FALSE	FALSE	Q6AZ33	Biliverdin reductase A OS=Rattus norvegicus OX=10116 GN=Blvra PE=1 SV=1	23	6	17	33.5	40.08	9.44638e+07	5.2664e+07	9.96318e+07	2.42625e+07	1.81101e+07	5.4844e+07	9.5624e+07	4.13267e+07	1.11025e+08	8.02015e+07	7.69521e+07	7.00711e+08	5.0369e+07	1.35461e+08	4.61329e+07	1.51017e+08	1.42714e+08	9.27596e+07	-1.45411	0.561755	1.10036	1.14217	0.889016	0.545462
Blvrb	292737	biliverdin reductase B	chr1:82738646-82756312	Rattus norvegicus	protein-coding	7.06167	6.95333	7.637	7.635	8.46333	8.31133	-0.108333	-0.002	-0.152	FALSE	FALSE	FALSE	B5DF65	Biliverdin reductase B OS=Rattus norvegicus OX=10116 GN=Blvrb PE=1 SV=1	9	2	29	22.1	47.71	1.15957e+08	3.97765e+06	2.38309e+08	2.59058e+08	1.43603e+08	1.50606e+08	2.47577e+08	4.64823e+08	1.67411e+08	2.44211e+07	1.70668e+08	8.66789e+07	1.24128e+08	3.77609e+08	1.43304e+07	3.92325e+08	4.75373e+08	3.76012e+08	1.89056	1.84031	-1.91227	0.927317	2.23534	1.38941
Blzf1	498266	basic leucine zipper nuclear factor 1	chr13:76641757-76656977	Rattus norvegicus	protein-coding	6.35338	6.21238	6.30699	6.21499	6.37125	6.35292	-0.141	-0.092	-0.0183333	FALSE	FALSE	FALSE
Bmerb1	360459	bMERB domain containing 1	chr10:1779834-1946586	Rattus norvegicus	protein-coding	10.1802	10.1269	10.6455	10.6631	10.6655	10.8052	-0.0533333	0.0176667	0.139667	FALSE	FALSE	TRUE
Bmf	246142	Bcl2 modifying factor	chr3:105499534-105520159	Rattus norvegicus	protein-coding	4.16087	4.2462	3.74662	3.97028	7.07558	5.60791	0.0853333	0.223667	-1.46767	FALSE	FALSE	TRUE
Bmi1	307151	BMI1 proto-oncogene, polycomb ring finger	chr17:81332175-81341625	Rattus norvegicus	protein-coding	7.89433	8.02033	7.457	7.52967	7.08033	6.97567	0.126	0.0726667	-0.104667	FALSE	FALSE	FALSE
Bmp1	83470	bone morphogenetic protein 1	chr15:45551603-45595862	Rattus norvegicus	protein-coding	6.89633	6.908	7.09267	7.11367	7.60733	7.26233	0.0116667	0.021	-0.345	FALSE	FALSE	TRUE
Bmp2	29373	bone morphogenetic protein 2	chr3:120812660-120822579	Rattus norvegicus	protein-coding	5.01533	5.07033	4.927	4.781	5.50967	5.48967	0.055	-0.146	-0.02	FALSE	FALSE	FALSE
Bmp2k	498333	BMP-2 inducible kinase	chr14:12481194-12579411	Rattus norvegicus	protein-coding	5.31807	5.45407	5.24693	5.16793	5.24947	4.94914	0.136	-0.079	-0.300333	FALSE	FALSE	FALSE
Bmp3	25667	bone morphogenetic protein 3	chr14:10712489-10737153	Rattus norvegicus	protein-coding	6.28633	5.99467	5.24	5.27933	7.026	7.10533	-0.291667	0.0393333	0.0793333	FALSE	FALSE	FALSE
Bmp4	25296	bone morphogenetic protein 4	chr15:19618538-19633494	Rattus norvegicus	protein-coding	1.83	1.335	4.35467	3.725	4.70167	5.785	-0.495	-0.629667	1.08333	FALSE	FALSE	FALSE
Bmp6	25644	bone morphogenetic protein 6	chr17:26318121-26469034	Rattus norvegicus	protein-coding	2.275	2.06267	2.045	2.321	7.187	4.665	-0.212333	0.276	-2.522	FALSE	FALSE	TRUE
Bmp7	85272	bone morphogenetic protein 7	chr3:161639915-161716938	Rattus norvegicus	protein-coding	5.27948	5.18115	5.52857	5.58423	4.09124	4.20057	-0.0983333	0.0556667	0.109333	FALSE	FALSE	FALSE
Bmp8a	680931	bone morphogenetic protein 8a	chr5:135589839-135617785	Rattus norvegicus	protein-coding	2.18533	3.07833	3.05667	3.248	2.541	3.21633	0.893	0.191333	0.675333	FALSE	FALSE	FALSE
Bmper	300455	BMP-binding endothelial regulator	chr8:21732225-21977261	Rattus norvegicus	protein-coding	3.74848	3.85681	4.11643	3.99543	4.68282	4.28548	0.108333	-0.121	-0.397333	FALSE	FALSE	FALSE
Bmpr1a	81507	bone morphogenetic protein receptor type 1A	chr16:9736390-9829825	Rattus norvegicus	protein-coding	7.18968	7.21468	7.4617	7.57903	7.80955	7.70555	0.025	0.117333	-0.104	FALSE	FALSE	FALSE
Bmpr1b	310914	bone morphogenetic protein receptor type 1B	chr2:230538252-230871077	Rattus norvegicus	protein-coding	3.74666	3.79466	4.32612	4.32879	5.32876	4.55276	0.048	0.00266667	-0.776	FALSE	FALSE	TRUE
Bmpr2	140590	bone morphogenetic protein receptor type 2	chr9:61192718-61307280	Rattus norvegicus	protein-coding	7.50372	7.59739	7.46847	7.60381	7.27987	7.3032	0.0936667	0.135333	0.0233333	FALSE	FALSE	FALSE
Bms1	362426	BMS1 ribosome biogenesis factor	chr4:151558163-151595187	Rattus norvegicus	protein-coding	6.92233	7.01467	6.753	6.71433	6.411	6.53767	0.0923333	-0.0386667	0.126667	FALSE	FALSE	FALSE
Bmt2	500034	base methyltransferase of 25S rRNA 2 homolog	chr4:41881630-41945472	Rattus norvegicus	protein-coding	6.81533	6.84533	6.40667	6.519	6.555	6.60733	0.03	0.112333	0.0523333	FALSE	FALSE	FALSE
Bmx	367786	BMX non-receptor tyrosine kinase	chrX:30227251-30290015	Rattus norvegicus	protein-coding	3.06567	3.38133	1.66233	1.87967	3.37933	3.48333	0.315667	0.217333	0.104	FALSE	FALSE	FALSE
Bmyc	311807	brain expressed myelocytomatosis oncogene	chr3:8512569-8513328	Rattus norvegicus	protein-coding	11.2257	11.2163	11.3447	11.242	11.6017	11.6093	-0.00933333	-0.102667	0.00766667	FALSE	FALSE	FALSE
Bnip1	140932	BCL2 interacting protein 1	chr10:16386876-16399124	Rattus norvegicus	protein-coding	7.37267	7.34233	7.293	7.166	7.11233	7.23067	-0.0303333	-0.127	0.118333	FALSE	FALSE	FALSE
Bnip2	300811	BCL2 interacting protein 2	chr8:70640436-70661782	Rattus norvegicus	protein-coding	7.266	7.26433	6.714	6.68767	6.23367	6.155	-0.00166667	-0.0263333	-0.0786667	FALSE	FALSE	FALSE
Bnip3	84480	BCL2 interacting protein 3	chr1:193708164-193725348	Rattus norvegicus	protein-coding	7.509	7.56	8.17733	8.15867	8.785	8.77567	0.051	-0.0186667	-0.00933333	FALSE	FALSE	FALSE
Bnip3-ps1	501140	BCL2/adenovirus E1B interacting protein 3, pseudogene 1	chr9:48762804-48764417	Rattus norvegicus	pseudo	9.76106	9.73073	10.5574	10.5944	11.2192	11.3079	-0.0303333	0.037	0.0886667	FALSE	FALSE	FALSE
Bnip3l	140923	BCL2 interacting protein 3 like	chr15:41174594-41197730	Rattus norvegicus	protein-coding	8.18567	8.18167	8.45533	8.475	8.66	8.66967	-0.004	0.0196667	0.00966667	FALSE	FALSE	FALSE
Bnip5	689561	BCL2 interacting protein 5	chr20:6957736-6975062	Rattus norvegicus	protein-coding	1.009	0.535333	1.93233	2.67467	3.216	3.82233	-0.473667	0.742333	0.606333	FALSE	FALSE	FALSE
Boc	360715	BOC cell adhesion associated, oncogene regulated	chr11:56122697-56198060	Rattus norvegicus	protein-coding	5.33767	5.271	5.61767	5.541	5.84267	5.44133	-0.0666667	-0.0766667	-0.401333	FALSE	FALSE	TRUE
Bod1	287173	biorientation of chromosomes in cell division 1	chr10:15993454-15999795	Rattus norvegicus	protein-coding	8.03933	8.02133	7.79367	7.85033	7.49667	7.547	-0.018	0.0566667	0.0503333	FALSE	FALSE	FALSE
Bod1l1	207118	biorientation of chromosomes in cell division 1-like 1	chr14:69108483-69163255	Rattus norvegicus	protein-coding	6.35759	6.44392	6.16998	6.35665	6.14388	6.21388	0.0863333	0.186667	0.07	FALSE	FALSE	FALSE
Bok	29884	BCL2 family apoptosis regulator BOK	chr9:94223493-94234476	Rattus norvegicus	protein-coding	7.68967	7.612	8.108	8.106	7.34933	7.39567	-0.0776667	-0.002	0.0463333	FALSE	FALSE	FALSE
Bola1	365875	bolA family member 1	chr2:183758515-183771445	Rattus norvegicus	protein-coding	7.27	7.11467	6.92233	6.958	6.99633	6.84367	-0.155333	0.0356667	-0.152667	FALSE	FALSE	FALSE	Q06C60	BolA family member 1 OS=Rattus norvegicus OX=10116 GN=Bola1 PE=1 SV=1	23	2	2	14.4	3.71			102445			383629	2.93926e+06	4.60927e+06	4528926	1.72834e+06	4.00303e+06	2.91777e+06	3.15519e+06	59318.7				21046.3			-0.534607	0.412183
Bola2	502367	bolA family member 2	chr1:181291777-181292836	Rattus norvegicus	protein-coding	9.846	9.71133	9.60433	9.49767	9.476	9.451	-0.134667	-0.106667	-0.025	FALSE	FALSE	FALSE	D4A9P7	BolA family member 2 OS=Rattus norvegicus OX=10116 GN=Bola2 PE=1 SV=1	43	3	14	10.2	23.89	3.0278e+06	2.12063e+09	2.34426e+09	274317	442406	3.78622e+07	2.23737e+07	1.28257e+09	4.6628e+07	2.60572e+06	2.64756e+08	2.02588e+09	8.79544e+07	5.73419e+07	3.609e+08	3.49983e+07	2.0237e+06	4.32491e+07	-7.21447	3.89924	0.020953	3.3614	-3.07162	1.63455
Bola2-ps1	503208	bolA family member 2, pseudogene 1	chr8:55904340-55904697	Rattus norvegicus	protein-coding	8.4163	7.99596	7.94603	7.91969	7.92526	7.70492	-0.420333	-0.0263333	-0.220333	FALSE	FALSE	FALSE
Bola3	297388	bolA family member 3	chr4:115853350-115862797	Rattus norvegicus	protein-coding	7.78267	7.65367	7.717	7.68	8.095	8.09967	-0.129	-0.037	0.00466667	FALSE	FALSE	FALSE
Bop1	300050	BOP1 ribosomal biogenesis factor	chr7:108172062-108195875	Rattus norvegicus	protein-coding	8.91319	8.93519	8.17436	8.21303	8.19315	8.26749	0.022	0.0386667	0.0743333	FALSE	FALSE	FALSE	Q562C2	Ribosome biogenesis protein BOP1 OS=Rattus norvegicus OX=10116 GN=Bop1 PE=1 SV=1	3	1	1	82.6	3.04
Bora	306102	bora, aurora kinase A activator	chr15:75797624-75835599	Rattus norvegicus	protein-coding	5.15326	5.25059	4.81598	4.86431	4.08534	4.19534	0.0973333	0.0483333	0.11	FALSE	FALSE	FALSE
Borcs5	362452	BLOC-1 related complex subunit 5	chr4:167458640-167543556	Rattus norvegicus	protein-coding	6.15033	6.06867	5.83233	5.85133	5.58667	5.526	-0.0816667	0.019	-0.0606667	FALSE	FALSE	FALSE
Borcs6	497934	BLOC-1 related complex subunit 6	chr10:53760504-53762358	Rattus norvegicus	protein-coding	9.90077	9.79377	10.225	10.1776	10.3683	10.4119	-0.107	-0.0473333	0.0436667	FALSE	FALSE	FALSE
Borcs7	294012	BLOC-1 related complex subunit 7	chr1:245564347-245578182	Rattus norvegicus	protein-coding	6.40865	6.17365	6.61908	6.50941	6.76938	6.90372	-0.235	-0.109667	0.134333	FALSE	FALSE	FALSE
Borcs8	688966	BLOC-1 related complex subunit 8	chr16:19274305-19280969	Rattus norvegicus	protein-coding	6.36207	6.34473	6.3614	6.25774	6.89104	6.7937	-0.0173333	-0.103667	-0.0973333	FALSE	FALSE	FALSE
Bpgm	296973	bisphosphoglycerate mutase	chr4:63139730-63168581	Rattus norvegicus	protein-coding	9.54633	9.49967	9.44133	9.47067	9.442	9.39367	-0.0466667	0.0293333	-0.0483333	FALSE	FALSE	FALSE
Bphl	361239	biphenyl hydrolase like	chr17:30800939-30837277	Rattus norvegicus	protein-coding	4.98422	4.73089	5.67762	5.60362	6.65257	6.41257	-0.253333	-0.074	-0.24	FALSE	FALSE	FALSE
Bpnt1	64473	3'(2'), 5'-bisphosphate nucleotidase 1	chr13:96865634-96893506	Rattus norvegicus	protein-coding	7.692	7.59867	7.55767	7.55633	7.68867	7.68467	-0.0933333	-0.00133333	-0.004	FALSE	FALSE	FALSE	A0A0G2K0V3	3'(2'),5'-bisphosphate nucleotidase 1 OS=Rattus norvegicus OX=10116 GN=Bpnt1 PE=1 SV=1	24	6	53	35	98.43	2.83469e+08	3.91305e+08	2.80867e+08	4.9776e+07	1.04753e+08	3.71044e+08	8.76749e+08	3.97234e+08	4.23154e+08	6.2399e+08	5.33376e+08	1.29189e+09	3.79128e+08	3.72732e+08	6.09788e+08	5.23216e+08	4.24841e+08	5.32374e+08	-1.33642	0.860416	0.514916	0.537473	0.152546	0.255157
Bpnt2	312952	3'(2'), 5'-bisphosphate nucleotidase 2	chr5:17775684-17802570	Rattus norvegicus	protein-coding	5.488	5.42867	5.025	4.79867	4.904	4.82067	-0.0593333	-0.226333	-0.0833333	FALSE	FALSE	FALSE
Bptf	303617	bromodomain PHD finger transcription factor	chr10:91980279-92082731	Rattus norvegicus	protein-coding	7.31041	7.35141	6.9507	7.05103	6.63314	6.64081	0.041	0.100333	0.00766667	FALSE	FALSE	FALSE
Braf	114486	B-Raf proto-oncogene, serine/threonine kinase	chr4:68375484-68510652	Rattus norvegicus	protein-coding	5.84315	5.80815	5.80593	5.7686	5.83728	5.88328	-0.035	-0.0373333	0.046	FALSE	FALSE	FALSE
Brap	687346	BRCA1 associated protein	chr12:34874533-34901030	Rattus norvegicus	protein-coding	8.02933	8.11167	7.82433	7.85967	7.83433	7.823	0.0823333	0.0353333	-0.0113333	FALSE	FALSE	FALSE
Brat1	498150	BRCA1-associated ATM activator 1	chr12:13928889-13951760	Rattus norvegicus	protein-coding	5.49333	5.651	5.42133	5.30867	5.391	5.46467	0.157667	-0.112667	0.0736667	FALSE	FALSE	FALSE	D3ZSM9	BRCA1-associated ATM activator 1 OS=Rattus norvegicus OX=10116 GN=Brat1 PE=1 SV=3	1	1	1	88.4	0	312854		2.8973e+07	3.16227e+07	3.2989e+07	8.56272e+06							291421	2.73205e+07		3.00495e+07	8.42877e+06	1.92721e+07
[truncated: 17,048 more rows]
