# Supplementary material for: A human tau seeded neuronal cell model recapitulates molecular responses associated with Alzheimer’s disease
Source: Sci Rep. 2022 Feb 17;12:2673. doi: 10.1038/s41598-022-06411-4 (PMC8854741; doi:10.1038/s41598-022-06411-4)
Supplement: Supplementary file 3 — Supplementary Information 2. [file 41598_2022_6411_MOESM3_ESM.xlsx]

## Sheet: readme
Readme, Supplementary File 2
Data to generate Figure 2 heatmap
Column	Column Name	Level	Description
A	genesymbol		Gene Symbol
B	T_FoldChange_DIV3	Transcriptomic	Fold Change at DIV3
C	T_FoldChange_DIV7	Transcriptomic	Fold Change at DIV7
D	T_FoldChange_DIV14	Transcriptomic	Fold Change at DIV14
E	cluster		Dendogram clusters from Pearson Correlation distribution

## Sheet: Data
genesymbol	T_FoldChange_DIV3	T_FoldChange_DIV7	T_FoldChange_DIV14	cluster
A2m	-0.287667	-0.305	-2.28667	1
Aacs	0.11	0.112333	0.382667	2
Aamdc	-0.412	-0.0943333	-0.809667	1
Abca1	-0.407333	-0.106333	-0.934	1
Abcb4	-0.331	-0.300667	-0.698667	1
Abhd3	-0.155333	0.07	-0.552333	1
Abhd4	-0.079	-0.0746667	-0.424667	1
Ablim1	0.0656667	0.0413333	0.191667	4
Abtb2	-0.0483333	0.068	0.497333	2
Acaca	0.0376667	0.0753333	0.308333	2
Acadl	-0.0513333	0.0806667	-0.524667	1
Acadvl	-0.0816667	-0.0886667	-0.428667	1
Acat2	0.026	0.0606667	1.604	2
Acat2l1	-0.0396667	0.180333	1.40333	2
Acly	0.0863333	0.132333	0.684333	2
Acot11	-0.004	-0.263333	-0.992	3
Acsbg1	-0.0393333	-0.008	-0.367667	1
Acsl1	-0.0426667	0.0283333	0.158333	2
Acsl4	0.112667	0.148667	0.555333	2
Acsl6	-0.014	-0.00333333	-0.213667	1
Acss1	-0.312667	-0.0843333	-0.775	1
Acss2	0.079	0.111	0.215667	2
Actr3b	0.00133333	-0.101	0.244333	4
Acvr1b	-0.005	0.0423333	0.202	2
Adam12	0.764667	0.187667	0.0473333	3
Adamts3	0.112333	0.142	0.477667	2
Adamts7	-0.107	-0.073	-0.578667	1
Adcy2	-0.131667	0.0503333	-0.304667	1
Add3	-0.160333	0.023	-0.417333	1
Adgrb3	0.0286667	0.0373333	0.226667	2
Adgrg1	-0.073	0.0663333	-0.346	1
Adhfe1	0.0123333	-0.182	-0.66	3
Adra2a	-0.165	-0.0636667	-0.435667	1
Aebp1	-0.721	-0.812	-2.436	1
Aff2	0.0553333	0.0663333	0.357667	2
Aga	-0.153	-0.0963333	-0.503667	1
Agfg2	0.087	0.044	0.638333	2
Ahctf1	0.0953333	0.207333	-0.439	1
Ahcyl1	0.04	0.028	-0.250667	1
Ahcyl2	0.042	0.0106667	0.268333	4
Ahnak	0.398667	-0.0786667	-1.85867	3
Ajap1	-0.00133333	0.103	0.276667	2
Akap1	0.0333333	0.024	0.174	2
Akt2	0.037	0.0526667	-0.207	1
Aldh1l1	-0.589667	0.00733333	0.173333	5
Aldh2	-0.130667	0.063	-0.499	1
Aldh6a1	-0.184	-0.0186667	-0.489333	1
Aldh7a1	-0.0873333	0.0163333	-0.357	1
Aldh9a1	-0.102667	0.0806667	-0.290333	1
Aldoc	-0.295	-0.0756667	-0.0983333	5
Als2cl	-0.110667	0.073	-0.88	1
Amigo2	-0.349667	0.404	-0.438333	1
Amotl1	-0.007	0.051	-0.342333	1
Ankrd6	-0.0523333	-0.023	-0.400333	1
Anln	0.306667	-0.067	0.628	4
Anxa1	0.0686667	0.217333	-1.06567	1
Anxa11	0.039	-0.149	-0.766	3
Anxa7	-0.172667	-0.225333	-0.339	3
Aox1	0.041	-0.0306667	-0.666333	1
Apoe	-0.249667	-0.029	-0.709667	1
Apool	-0.144333	-0.0836667	-0.751667	1
App	0.009	0.0316667	0.151667	2
Appl2	0.120667	0.135	-0.324667	1
Aqp4	-0.674333	0.0656667	-0.177667	5
Arap1	-0.0506667	-0.0693333	-0.387333	1
Arhgap18	0.216333	0.118333	0.502667	4
Arhgef7	-0.0143333	0.0576667	0.126333	2
Arhgef9	-0.0423333	0.0346667	0.190667	2
Arrdc4	0.0473333	-0.049	0.344667	4
Arvcf	0.011	-0.0473333	-0.305333	3
Arx	-0.0423333	-0.110667	-0.395667	3
Asb1	-0.0406667	-0.00933333	0.264333	2
Ascl1	-0.0733333	0.0136667	-0.516	1
Asl	-0.101667	-0.0156667	-0.345667	1
Asph	-0.00933333	0.163667	-0.388333	1
Ass1	-0.105667	0.565667	-1.22333	1
Astn2	0.00633333	0.023	-0.211667	1
Atl1	0.0176667	0.0306667	0.163	2
Atp1a1	0.0316667	0.0463333	-0.112	1
Atp1a2	-0.075	0.023	-0.467333	1
Atp1a3	0.015	0.0346667	0.205	2
Atp1b1	0.0363333	0.0406667	0.154	2
Atp1b2	0.00633333	0.0466667	-0.485667	1
Atp6v0a1	0.005	-0.00666667	0.191	2
Atp6v1b2	-0.007	0.0783333	0.208667	2
Atp6v1g1	-0.0233333	-0.057	-0.198333	3
Atp9a	-0.012	0.044	0.178333	2
Atxn7l1	0.149	0.012	0.310333	4
B2m	-0.0446667	-0.0546667	-0.453667	1
Baalc	-0.319667	0.006	-0.0493333	5
Bace1	-0.0116667	0.0356667	0.193333	2
Bcar3	0.0643333	-0.168	-0.966667	3
Bcl2	0.0176667	-0.304333	-0.588	3
Bcl6	-0.0976667	-0.302	-0.408	3
Bdh1	-0.0303333	0.0326667	0.168667	2
Birc5	0.052	0.154667	0.638667	2
Bmerb1	-0.0533333	0.0176667	0.139667	2
Bmf	0.0853333	0.223667	-1.46767	1
Bmp1	0.0116667	0.021	-0.345	1
Bmp6	-0.212333	0.276	-2.522	1
Bmpr1b	0.048	0.00266667	-0.776	1
Boc	-0.0666667	-0.0766667	-0.401333	1
Brd9	-0.0116667	0.0446667	0.109	2
Brinp1	-0.0273333	0.00133333	0.200333	2
Brinp2	0.032	0.0213333	0.311667	2
Btbd10	0.013	0.144667	0.236333	2
Btbd17	-0.0496667	-0.118	-0.838	1
Btg1	-0.0283333	0.0216667	-0.280333	1
Btg2	-0.185	-0.248667	-0.576333	3
Cachd1	-0.0283333	0.0966667	-0.407333	1
Cald1	0.0283333	0.091	-0.371333	1
Camk2a	0.002	0.0143333	0.311333	2
Camk2b	-0.0393333	0.0343333	0.158	2
Camk2d	-0.148667	0.03	0.364667	2
Camkk1	-0.099	0.012	0.363	2
Camkmt	-0.366333	-0.017	0.117333	5
Camsap1	0.00433333	0.001	0.157333	2
Car2	0.135	-0.143	0.490667	4
Carns1	0.0246667	0.602	1.01567	2
Caskin2	0.0186667	-0.106333	-0.370667	3
Cbfa2t2	0.003	-0.160667	0.193	4
Ccdc103	0.333333	-1.53533	0.205	6
Ccdc8	0.00133333	-0.0633333	-0.574667	3
Ccdc80	-0.00966667	-0.209333	-0.852	3
Ccna2	0.191333	0.300333	0.494333	2
Ccpg1	0.00733333	-0.041	-0.395	3
Cd200	-0.0616667	0.0343333	0.158667	2
Cd59	-0.118333	0.016	-0.363	1
Cd63	0.081	-0.056	-0.639	3
Cd81	0.00766667	-0.00466667	-0.167333	1
Cd99	0.0246667	-0.176667	-0.347667	3
Cdc25c	-0.0366667	0.118667	0.298667	2
Cdc42ep3	-0.0303333	-0.109	0.242	4
Cdca7	0.182	0.185	-0.728333	1
Cdh13	0.00966667	0.0136667	0.252667	2
Cdh4	0.112	0.058	-0.388333	1
Cdk1	0.00766667	0.224333	0.697	2
Cdk16	0.0133333	0.034	0.114	2
Cdk5rap3	0.0186667	-0.0726667	-0.314333	3
Cdkl2	0.0706667	0.120667	0.390667	2
Cdkn1b	-0.011	-0.045	-0.352667	1
Cds1	0.0196667	0.225667	0.0793333	5
Celsr1	-0.162	0.0343333	-1.011	1
Cep78	0.122	-0.007	-0.464667	3
Cers6	0.0803333	-0.0966667	0.449667	4
Cfap94	-0.330667	0.0733333	-0.692333	1
Chd7	0.0566667	0.163667	-0.367333	1
Chfr	-0.0373333	0.089	0.166	2
Chmp1b	-0.0523333	0.037	-0.201	1
Chn1	-0.00933333	0.231333	0.152667	5
Chrdl1	0.0966667	-0.201	-1.45767	3
Chrm1	-0.740667	0.323333	0.176333	5
Chrnb2	-0.043	-0.0406667	0.245333	2
Ckb	-0.034	-0.0746667	-0.377333	3
Clstn3	0.0426667	-0.0186667	0.164333	4
Clu	-0.199667	-0.138	-0.817	1
Cnn3	0.07	0.0133333	-0.315667	3
Cnpy2	-0.140667	-0.0523333	-0.28	1
Cnpy4	-0.0586667	0.0553333	-0.56	1
Cnrip1	-0.00433333	0.0623333	0.222	2
Cntn1	0.0536667	0.0773333	0.197	2
Cntn2	-0.0226667	0.0923333	0.461667	2
Cntn3	0.067	0.153333	0.404667	2
Cntn5	0.043	0.0666667	0.374	2
Cntnap3	0.00766667	0.0106667	0.538333	2
Cntnap4	0.140667	0.161	0.319333	2
Col11a2	0.162333	-0.225333	-1.14633	3
Col4a5	-0.353333	0.0186667	-0.543667	1
Col6a2	-0.501667	0.557	-1.58333	1
Commd9	0.0196667	0.037	-0.248333	1
Cp	-0.371333	-0.441333	-0.661667	3
Cpe	0.0316667	0.0286667	-0.39	1
Cpne3	0.154	0.082	-0.389	3
Cpt1a	0.47	0.0956667	-0.35	3
Crb2	-0.371333	-0.100333	-0.857333	1
Crebrf	0.0593333	-0.0513333	-0.444	3
Creg1	-0.024	-0.131667	-0.944667	3
Crmp1	-0.00233333	0.0503333	0.259333	2
Crot	0.394667	0.168	-0.249	3
Crym	-0.197	0.0866667	0.299333	2
Cspg4	-0.289667	0.180333	0.768333	2
Csrnp2	0.0556667	0.136333	0.264667	2
Csrp1	-0.00266667	-0.037	-0.741	1
Ctdsp1	0.0476667	-0.174667	-0.620667	3
Ctnna1	-0.0703333	-0.0143333	-0.359667	1
Ctnnd1	0.037	-0.016	-0.203667	3
Ctsa	-0.0753333	0.00166667	-0.247667	1
Ctsd	-0.068	-0.00766667	-0.197333	1
Ctsh	0.0916667	-0.0296667	-0.875	3
Ctsl	0.001	-0.0356667	-0.317667	3
Cxcl14	0.00533333	-0.110667	-0.474	3
Cyb5a	-0.0963333	0.016	-0.407667	1
Cyp2j3	-0.143667	-0.316667	-1.28633	3
Cyp39a1	0.246667	-0.144667	-2.05767	3
Cyp4x1	0.139333	-0.00766667	0.404667	4
Cyp51	0.104333	0.092	0.973	2
Cyth3	-0.009	0.0596667	0.26	2
Daam2	0.154667	-0.0213333	-1.09167	3
Dag1	0.0656667	0.028	-0.322	1
Dapk1	-0.000333333	0.087	0.185333	2
Dbp	-0.0363333	-0.101	-0.387667	3
Dclk3	-0.237	0.0276667	0.771667	2
Ddr1	-0.209	-0.082	-0.700667	1
Ddrgk1	-0.0723333	-0.0753333	-0.324	1
Decr1	-0.223667	0.0843333	-0.685333	1
Dennd2a	-0.023	0.0533333	-0.287	1
Dennd2b	-0.094	-0.055	-0.439	1
Depdc5	0.0146667	0.067	0.124333	2
Dgke	0.0373333	0.134333	0.255667	2
Dhcr24	0.00166667	0.0473333	1.421	2
Dhcr7	0.0333333	-0.034	1.182	2
Dhrs7	-0.154667	-0.13	-0.731	1
Dhrs7l1	-0.207333	-0.150667	-0.604333	1
Dhx32	-0.0853333	0.0833333	-0.191333	1
Dio3	-0.0326667	-0.063	-0.650667	1
Dixdc1	-0.004	-0.00866667	0.217333	2
Dlg3	-0.0473333	-0.0516667	0.22	2
Dlx1	-0.0893333	0.186	-0.596667	1
Dlx5	-0.0756667	0.003	-0.503667	1
Dmac2l	-0.517667	-0.0993333	0.144667	2
Dmd	0.132333	0.0606667	-0.303	3
Dnajc16	0.0933333	0.084	0.264	2
Dnm2	0.0223333	0.025	-0.186667	1
Dnm3	-0.004	0.0533333	0.401	2
Dock10	0.0943333	0.0286667	0.403333	4
Dok4	-0.028	-0.013	0.297333	2
Dolpp1	-0.102333	0.0316667	0.283	2
Dpp7	-0.0113333	-0.0766667	-0.356667	3
Dpysl2	0.0583333	0.144667	0.346	2
Dtna	-0.0113333	-0.0696667	-0.323	3
Dusp4	0.183	0.082	-0.625667	3
Dync1i1	-0.0516667	0.045	0.160333	2
Ebi3	-0.21	-0.694667	-0.114667	6
Ebp	-0.0853333	0.0546667	0.642667	2
Ech1	0.024	-0.074	-0.637333	3
Eci1	-0.149	0.0973333	-0.745667	1
Eda2r	0.270333	0.0353333	0.765333	4
Eef1a2	-0.077	-0.004	0.343	2
Efemp1	-0.163333	-0.372333	-1.767	3
Efemp2	0.029	-0.152667	-0.593	3
Efhd2	-0.0586667	-0.0583333	-0.337667	1
Efnb2	0.0253333	0.16	0.205333	5
Efr3b	-0.012	0.0746667	0.198	2
Egfem1	0.154	-0.00566667	0.468667	4
Egfr	-0.0293333	0.0606667	-0.783	1
Egln3	0.034	0.0396667	-0.514667	1
Ehd2	-0.186333	-0.339333	-0.861	3
Eif2b4	-0.177667	-0.0243333	0.0283333	5
Eif4e3	0.0803333	0.121667	0.580667	2
Elapor1	-0.00933333	-0.0256667	0.387667	2
Elapor2	-0.0163333	0.0503333	0.300333	2
Elf1	-0.418	-0.318333	-0.297333	5
Elmo1	-0.0263333	0.143667	0.511333	2
Elovl2	0.0403333	0.104333	0.192333	2
Emid1	-0.0183333	-0.0956667	-0.910667	1
Emx1	0.051	0.0426667	-0.226	1
Enc1	0.0603333	-0.045	0.342667	4
Eomes	-0.540333	0.768667	-1.18333	1
Epb41	-0.048	0.061	0.272	2
Epb41l1	-0.096	0.11	0.249	2
Epb41l2	0.262	0.0136667	-0.254	3
Epb41l3	0.0966667	0.00733333	0.187333	4
Epha10	0.255333	0.071	0.68	4
Epha4	0.057	-0.0146667	0.185667	4
Ephb1	-0.0423333	-0.00633333	-0.475667	1
Ephb3	-0.0596667	-0.126333	-0.253333	3
Ephb4	-0.187667	-0.156333	-0.505667	1
Ephx2	-0.374667	0.00166667	-0.192	5
Eps8	0.00666667	0.112333	0.451	2
Erc2	0.0306667	0.114	0.262667	2
Erg28	0.024	0.0836667	0.671	2
Espl1	0.104	0.155333	0.631	2
Etfdh	-0.0373333	0.134667	-0.242667	1
Ezr	-0.106333	0.0493333	-0.524333	1
Fabp5	-0.0923333	0.0796667	0.212333	2
Fabp7	-0.0816667	0.0593333	-0.342	1
Fads1	-0.014	0.0103333	0.261667	2
Fads2	0.02	0.0263333	0.269333	2
Fads3	-0.053	0.047	0.279	2
Fam107a	0.0636667	-0.153	-1.378	3
Fam162a	-0.169333	-0.005	-0.272	1
Fam217b	-0.032	0.0156667	0.288333	2
Fam234b	0.054	0.0206667	0.164333	4
Fam3c	0.0756667	0.111	0.243	2
Fasn	0.0233333	-0.072	0.399667	4
Fbrsl1	0.041	-0.0443333	-0.463	3
Fbxo25	-0.0483333	0.077	0.218667	2
Fbxw4	-0.233667	-0.027	0.200667	2
Fdft1	0.0146667	0.114667	2.12667	2
Fdps	0.008	0.0866667	1.39633	2
Fgd3	-0.0506667	0.033	0.236	2
Fgfr1	0.163667	0.0556667	-0.412333	3
Fgfr2	0.0546667	-0.025	-0.597667	3
Fhod3	-0.072	0.109	0.259	2
Fmn2	0.071	0.187667	-0.294333	1
Fnbp1	0.0686667	-0.0216667	-0.349333	3
Focad	0.016	0.0393333	0.250333	2
Folh1	-0.204667	-0.0566667	-0.740333	1
Foxj1	0.133	-0.096	-0.712	3
Foxk2	0.0666667	0.088	0.240667	2
Foxp1	0.0436667	0.0573333	0.265667	2
Foxq1	0.132333	-0.346667	0.858333	4
Fpgs	0.0963333	-0.107667	0.491	4
Frmpd3	0.288667	0.0156667	-0.887667	3
Fscn1	-0.0446667	0.0593333	0.215333	2
Fst	-0.0426667	0.0393333	0.318667	2
Ftx	-0.528	-0.285667	0.0273333	2
Fuca1	-0.163667	-0.149	-0.461333	1
Fxyd1	-0.220667	-0.287	-1.066	1
Fyn	-0.0263333	0.0103333	0.145	2
Fzd1	0.0683333	0.0683333	-0.657	1
Fzd2	0.0493333	-0.153	-0.811667	3
G3bp1	0.0633333	0.024	-0.162333	3
Gaa	-0.121333	-0.104	-0.367667	1
Gab1	-0.178333	0.0103333	-0.496667	1
Gabra5	0.038	0.215333	0.0636667	5
Gadd45g	-0.272	-0.261	-0.762667	1
Gap43	-0.00833333	0.0646667	0.237667	2
Garnl3	-0.124667	0.0466667	0.187	2
Gas1	-0.165333	-0.108667	-1.47433	1
Gatc	-0.106	0.233333	0.002	5
Gbe1	-0.0573333	0.0436667	-0.361333	1
Gca	0.0236667	-0.130667	-0.463667	3
Gck	-0.358	0.362	1.37933	2
Gclc	0.0746667	0.098	-0.201333	1
Gdap1l1	0.0343333	-0.037	0.171667	4
Gfral	1.407	0.208667	0.639667	3
Gfy	1.24667	-0.092	0.283333	3
Ggta1	0.151	0.326333	-2.15267	1
Glb1l2	0.091	-0.0296667	-1.33133	1
Glcci1	-0.0653333	-0.236333	0.0443333	4
Gldc	0.121667	0.055	-0.462	3
Gli3	0.108333	-0.0233333	-0.576	3
Glis3	0.00666667	0.102333	-1.00467	1
Glmp	-0.106	-0.0803333	-0.314333	1
Glul	-0.0543333	0.0483333	-0.374333	1
Gnai1	-0.033	0.129	0.128667	5
Gnb1	0.0103333	0.0456667	0.173	2
Gnb4	-0.0783333	0.105667	0.335	2
Golph3l	-0.1	-0.049	-0.329	1
Got1	0.035	-0.00933333	0.229667	4
Gpam	-0.00833333	-0.0236667	-0.222667	1
Gpat3	0.159333	-0.168667	-0.805333	3
Gpm6a	-0.005	0.0243333	0.306667	2
Gpm6b	0.087	0.0103333	-0.178667	3
Gpr146	-0.158	-0.172333	-0.595667	1
Gpr45	0.0206667	0.098	0.259333	2
Gpr85	0.00166667	0.016	0.733667	2
Gprc5b	0.0596667	-0.153667	-0.596667	3
Gpt2	0.004	-0.156	-0.384333	3
Gpx1	0.066	-0.264	-0.668	3
Gpx8	-0.0866667	-0.00166667	-0.392	1
Grb10	-0.0143333	0.076	0.310667	2
Grhpr	-0.246	-0.118667	-0.611333	1
Grk3	0.0353333	-0.044	-0.507	3
Gsg1l	-0.0666667	-0.002	0.644667	2
Gsta4	-0.230667	0.167667	-0.796	1
Gstk1	-0.230667	-0.247333	-0.704333	1
Gstm1	0.0126667	-0.0913333	-0.980333	1
Gstm7	-0.136	-0.111	-0.648667	1
Gstp1	-0.048	-0.012	-0.415333	1
Gstt3	0.236	-0.251	-1.16933	3
Gucy1a1	-0.0466667	0.168667	0.213667	5
H1f2	-0.0686667	-0.253	-0.523333	3
H2az2	-0.082	-0.0546667	-0.371667	1
Habp4	0.0706667	-0.00866667	0.214	4
Hapln3	0.654667	0.069	0.377333	6
Hdac1	-0.137333	0.0893333	-0.281667	1
Hdgf	0.0686667	0.00566667	-0.214	3
Hepacam	-0.146333	0.0253333	-0.472333	1
Hes5	-0.466667	-0.117	1.14067	2
Hgh1	-0.0153333	-0.167667	-0.19	3
Hinfp	0.008	-0.0593333	0.3	4
Hist1h4b	-0.00966667	0.066	-0.832667	1
Hist3h2a	-0.0893333	-0.0733333	0.180667	2
Hkdc1	0.443	-0.412	0.945	4
Hmg20b	-0.123333	0.0276667	-0.733	1
Hmgcr	0.106333	0.115667	1.15333	2
Hmgcs1	0.0383333	0.187667	2.00367	2
Homer3	-0.065	-0.0216667	-0.506333	1
Hopx	-1.25467	-0.0856667	-0.779667	5
Hpcal1	-0.0853333	0.0536667	0.421333	2
Hrh1	0.702	0.00166667	-0.827333	3
Hrh3	-0.124333	0.0923333	0.565	2
Hsd17b4	-0.0116667	0.138667	-0.347	1
Hsd17b7	0.056	0.288	1.349	2
Hspa12a	0.0213333	0.052	0.170667	2
Hspa12b	0.0146667	0.253667	0.896333	2
Hyal3	0.0716667	-0.0316667	0.378	4
Idh1	-0.0183333	0.0273333	0.598	2
Idh2	-0.0973333	0.00533333	-0.404333	1
Idi1	0.181667	0.229667	1.712	2
Ier5	0.0856667	-0.101	-0.379667	3
Igdcc4	-0.00766667	-0.057	-0.482	1
Igfbp2	0.0143333	0.0873333	0.455333	2
Igfbp5	-0.506	-0.0273333	-0.727333	1
Igfbpl1	-0.168667	-0.084	-0.664	1
Igsf10	-0.172	0.0223333	-0.874667	1
Igsf11	-0.321667	-0.102	-0.608667	1
Il22ra2	2.589	-0.432333	0.133667	3
Il6st	0.03	0.056	-0.546667	1
Ilk	-0.0406667	0.00533333	-0.247667	1
Impdh1	-0.00866667	8.32667e-17	0.177	2
Impdh2	0.0273333	0.00833333	-0.205333	1
Ina	-0.033	0.016	0.272	2
Inca1	1.793	-0.0583333	-0.479333	3
Inppl1	-0.117333	-0.0393333	-0.321667	1
Insig1	0.0823333	0.135333	1.82467	2
Insm1	0.0433333	-0.0386667	-0.845333	1
Ints4	-0.0246667	0.008	-0.310333	1
Ipo5	0.0646667	0.102	-0.148	1
Iqck	0.369333	-0.3	-0.685667	3
Islr2	-0.149	-0.0923333	-0.435667	1
Itga7	-0.202333	-0.131667	-0.862	1
Itgb5	0.391333	-0.0973333	-0.376667	3
Itih3	-0.450333	-0.388	-0.853667	1
Itm2b	-0.017	-0.0193333	-0.389667	1
Itpk1	-0.0286667	0.0363333	0.218333	2
Itprid2	-0.0823333	-0.127667	-0.327667	3
Jakmip1	-0.072	0.057	0.262	2
Jam2	-0.075	0.0326667	-0.470667	1
Jam3	-0.138	-0.081	-0.423	1
Jazf1	-0.021	-0.000666667	0.196	2
Jup	-0.00466667	0.0236667	0.231	2
Kank2	-2.22045e-16	-0.0183333	-0.633667	1
Kcnmb4	-0.162	0.076	0.206	2
Kctd14	0.149667	0.117	-1.2	1
Kctd3	-0.023	0.064	0.134333	2
Kctd7	0.0266667	0.000666667	0.388333	2
Kif14	0.196333	0.386333	1.01833	2
Kif18b	0.128333	0.00566667	0.462333	4
Kif19	-0.472667	0.0846667	-1.208	1
Kif1c	0.151333	0.0223333	-0.313333	3
Kif2c	0.146333	0.312333	0.530667	2
Kif3b	0.074	0.0776667	0.228333	2
Kif5a	0.0646667	0.111	0.198	2
Klf8	0.032	-0.0333333	0.415667	4
Klhl5	-0.039	-0.0193333	-0.115	1
Kntc1	0.223667	0.294	0.163	1
Kremen1	0.002	-0.033	-0.982	1
L1cam	-0.00433333	0.0286667	0.222	2
Lad1	-1.09133	0.82	-1.43933	1
Lamb2	-0.0973333	-0.063	-0.879333	1
Lamp1	-0.0133333	0.026	-0.259667	1
Lamp2	0.0346667	0.0406667	-0.45	1
Lancl1	-0.0753333	-0.043	0.173	2
Lap3	-0.004	-0.0623333	-0.403	3
Lca5	0.00466667	0.114333	0.690667	2
Ldb2	-0.0806667	0.0246667	0.211667	2
Ldlr	0.0543333	0.131	2.94933	2
Lhfpl6	-0.018	-0.0156667	-0.601333	1
Lima1	-0.155667	-0.128333	-0.901	1
Lix1	-0.011	0.123667	-0.312333	1
Llgl1	0.0606667	-0.0223333	-0.226667	3
Lmo4	-0.0436667	-0.0813333	0.210333	4
Lmod1	-0.211667	-0.513	-1.81233	3
LOC100361833	-1.164	-2.31667	0.636333	4
LOC100909424	0.0966667	0.100667	1.89267	2
LOC100909632	-0.383	1.27567	0.159333	5
LOC100909835	0.230333	0.217333	-0.834	1
LOC100910717	0.144333	0.0816667	0.727667	4
LOC100910838	0.154667	-2.12167	0.002	6
LOC100911545	-0.267333	-0.182	-2.29533	1
LOC100911886	-0.105333	-0.625	-1.10433	3
LOC100911919	0.209333	-0.0553333	1.132	4
LOC100912347	0.388333	-1.10433	0.073	6
LOC100912473	0.0166667	0.237333	-0.439667	1
LOC102546365	0.0656667	0.0536667	1.68467	2
LOC102548155	0.601	0.212667	-1.24933	3
LOC102548635	-0.111333	1.79533	-0.521667	1
LOC102548856	-0.110667	-0.190333	0.540667	4
LOC102548992	0.783	-0.456667	-1.71067	3
LOC102549131	-0.174	-0.122333	-0.760667	1
LOC102549247	0.675333	-0.406	1.276	4
LOC102549596	0.369333	-0.99	-1.733	3
LOC102549802	-0.00633333	0.0196667	-0.322667	1
LOC102550082	1.184	1.91467	-0.152667	1
LOC102550455	0.165	-0.0743333	0.618667	4
LOC102550763	0.172333	0.012	1.329	4
LOC102550776	0.0473333	0.371333	1.81133	2
LOC102551419	-0.072	0.483	1.80233	2
LOC102551783	-0.026	0.0776667	0.174667	2
LOC102551813	-0.0413333	0.0206667	0.170333	2
LOC102552150	-0.963667	0.0623333	0.196	5
LOC102552962	-0.0303333	0.854667	0.389	5
LOC102552980	-0.0313333	-0.174	1.48867	2
LOC102552990	0.257667	2.62033	0.127333	1
LOC102553495	-0.249333	0.0436667	-1.26633	1
LOC102553524	0.303667	-0.100333	-0.777	3
LOC102553528	0.296	0.152	1.19967	4
LOC102553536	-1.20267	0.324	0.238667	5
LOC102554066	0.166333	0.0176667	-0.387	3
LOC102554150	0.350333	1.70467	0.246667	1
LOC102554294	0.049	0.114667	1.736	2
LOC102555247	-0.464333	-0.501	1.13067	2
LOC102555510	0.0143333	0.133	-1.60367	1
LOC102555762	-0.0423333	-0.130667	1.34633	2
LOC102557376	0.0656667	0.0253333	-0.921333	1
LOC103690153	0.287	0.225333	1.056	2
LOC103691125	0.713	0.174333	-0.0333333	3
LOC103691235	0.205667	-0.075	-0.688333	3
LOC103691928	-0.304	-0.056	-0.455	1
LOC103692107	0.215	0.152	1.526	2
LOC103692496	0.701	-0.309333	-2.247	3
LOC103693261	0.270333	0.182333	0.948667	4
LOC103693390	0.001	0.0776667	0.243667	2
LOC103693769	0.0453333	0.792667	-0.116333	1
LOC294776	0.133	0.545667	-1.798	1
LOC366447	-0.185667	-0.286333	2.01967	2
LOC500013	0.811333	0.348333	-0.07	3
LOC678796	-0.0916667	0.046	1.37967	2
LOC681658	-0.0356667	0.0173333	-0.241667	1
LOC685668	-0.178667	0.063	0.335667	2
LOC690490	-0.0383333	0.382667	0.784667	2
LOC691296	-0.0806667	-0.161333	-0.582667	3
Loxl1	-0.322667	0.132667	-1.13067	1
Lpar1	-0.00766667	-0.0983333	1.30133	2
Lpl	-0.0323333	0.150333	0.418667	2
Lratd2	-0.0606667	0.0716667	-0.443	1
Lrfn5	0.014	0.181	0.342333	2
Lrp10	-0.0686667	-0.126667	-0.449	3
Lrp4	-0.187	0.0773333	-0.833667	1
Lrrc1	-0.0966667	-0.0793333	-0.865333	1
Lrrn3	-0.0826667	0.108667	0.295333	2
Lsr	0.0406667	-0.181667	-0.59	3
Lss	0.136667	0.126	1.07033	2
Ltbp4	0.0356667	-0.072	-0.495	3
Lyn	0.832667	0.0683333	0.177667	3
Magee1	0.0376667	0.144333	0.319667	2
Magel2	0.182333	-0.0523333	0.499333	4
Magi3	-0.059	0.0326667	0.296333	2
Man1c1	-0.0996667	-0.127	-0.537667	1
Map2k1	0.025	0.0583333	0.206667	2
Map4k4	0.0386667	0.0326667	-0.186333	1
Mapk1	0.0183333	0.0363333	0.241333	2
Mapk10	-0.031	0.0873333	0.223	2
Mapt	0.0106667	0.107333	0.182333	2
Marchf3	-0.286667	-0.225667	-0.756	1
Mboat2	-0.00566667	0.0556667	-0.334333	1
Mcl1	-0.157333	-0.025	-0.244	1
Mcm2	0.436667	0.138333	-0.204	3
Mcm7	0.0523333	-0.004	-0.227667	3
Mcph1	0.124667	0.152	0.306333	2
Mdga1	0.00433333	0.175	0.445	2
Mdk	-0.0953333	-0.098	-0.454667	1
Mef2c	0.013	0.078	0.312333	2
Megf10	0.0403333	0.252333	-0.415	1
Megf11	0.0336667	-0.094	0.332667	4
Meis2	0.0393333	0.107333	-0.263667	1
Mest	0.262	-0.0593333	0.0516667	3
Met	-0.120333	0.0956667	0.248333	2
Mettl7a	-0.347333	-0.323	-0.671333	1
Mfge8	-0.403333	-0.001	-0.0693333	5
Mgat5	0.218667	0.147667	0.184333	6
Mgat5b	-0.0193333	-0.0216667	0.281667	2
MGC116202	0.00133333	0.0396667	0.194	2
MGC95210	-0.443	-0.0416667	-0.0826667	5
Mgll	-0.0523333	0.0616667	-0.49	1
Mlc1	-0.147	-0.006	-0.783	1
Mlh1	0.012	0.113667	0.240333	2
Mmab	-0.0613333	-0.00966667	0.56	2
Mmd2	-0.456	-0.047	0.0333333	5
Mmp14	-0.028	-0.0926667	-0.448667	3
Mms19	-0.000666667	-0.00833333	0.147	2
Mms22l	0.474333	0.139	0.989667	4
Mpped1	-0.015	0.065	0.207667	2
Mpv17l	0.0313333	-0.062	0.463333	4
Mras	0.014	0.093	0.173	2
Mrps23	-0.184	0.0223333	-0.293333	1
Msi1	0.0466667	0.117333	-0.428333	1
Msi2	-0.191667	0.0513333	-0.380333	1
Msmo1	0.0603333	0.120333	1.105	2
Msn	0.17	0.00466667	-0.626	3
Mt1	-0.113667	-0.529	-1.43133	3
Mt2A	0.125667	-0.235333	-0.949333	3
Mt3	-0.063	-0.0143333	-0.635333	1
Mtarc2	-0.0793333	0.016	-0.97	1
Mtbp	0.0836667	0.457	-0.746	1
Mtmr10	-0.105	0.127	-0.415667	1
Mtmr11	0.0373333	-0.036	-0.617333	3
Mtpn	0.0523333	0.083	0.255667	2
Mvd	0.0306667	0.094	1.518	2
Mvk	0.0186667	0.0726667	0.889667	2
Mx2	-0.158667	-0.028	-1.00533	1
Mxi1	-0.0856667	-0.299333	-0.304667	3
Myl12a	0.125667	-0.0446667	-0.426	3
Myl12b	-0.0143333	0.0393333	0.158667	2
Myo10	0.0106667	-0.0336667	-0.493667	1
Myo16	0.066	0.127667	0.214667	2
Myo6	-0.101667	-0.00733333	-0.443667	1
Myof	0.358667	0.0896667	-1.26367	3
Nabp1	-0.24	0.01	0.407	2
Nadk	-0.0173333	0.056	-0.413667	1
Naga	-0.0216667	0.0126667	-0.301	1
Nalcn	-0.401667	-0.115333	0.213667	2
Narf	0.0116667	0.026	0.470333	2
Nbl1	0.074	-0.11	-0.924667	3
Ncan	0.0656667	0.101	0.463333	2
Ncapd3	0.0256667	0.151333	0.342333	2
Ndrg1	0.007	-0.0156667	0.284333	2
Ndrg2	-0.542667	-0.086	-0.391	5
Necap2	0.00966667	-0.00233333	-0.336333	1
Nectin3	0.054	0.131667	-0.252	1
Nefl	-0.0263333	0.0593333	0.232333	2
Nefm	-0.0653333	-0.073	0.284	2
Nell2	0.011	0.023	0.183333	2
Net1	-0.112333	0.115333	0.386333	2
NEWGENE_1305790	0.849	-0.14	0.528	6
NEWGENE_1565505	0.306667	-0.0853333	-1.27367	3
Nfic	-0.0233333	0.023	-0.419333	1
Nfkb1	0.102333	0.009	-0.287667	3
Nid1	0.443333	0.0843333	0.054	3
Nid2	-0.0546667	-0.058	-0.805	1
Nipsnap1	-0.033	-0.034	0.142333	2
Nipsnap2	-0.223	0.00666667	-0.186667	5
Nkain1	-0.0176667	0.0253333	0.215	2
Nkain4	-0.610333	-0.226	-0.766	1
Nnt	-0.0653333	0.00833333	-0.342333	1
Nomo1	-0.0303333	0.015	0.102333	2
Notch1	0.0303333	0.0143333	-0.383667	1
Notch2	0.0796667	0.0383333	-0.81	1
Notch3	-0.375667	0.0636667	0.733667	2
Npas3	0.329	0.197333	-0.110333	3
Npc2	-0.029	-0.0523333	-0.378333	1
Npepl1	-0.064	0.0413333	-0.592667	1
Nppc	-0.672	0.488667	-1.06767	1
Nptn	0.043	-0.029	0.136333	4
Npy1r	-0.256	0.308667	0.654667	2
Nqo1	-0.622333	-0.038	-0.966	1
Nr2e1	-0.0586667	0.0543333	-0.499	1
Nr6a1	-0.146667	-0.558333	0.804	4
Nrm	0.0776667	-0.184667	0.601	4
Nsdhl	-0.000333333	0.095	1.166	2
Nsf	0.004	0.0666667	0.179333	2
Nsg2	-0.0243333	0.025	0.152333	2
Nsmce3	0.0263333	0.00566667	-0.321667	1
Ntf3	-0.0626667	0.323	-0.903333	1
Ntrk2	-0.0663333	0.0586667	-0.234667	1
Ntsr1	-0.0353333	-0.00733333	0.347667	2
Ntsr2	0.151	-0.0836667	-0.736	3
Nuak2	-0.261	0.140333	-1.514	1
Nucb2	-0.148667	-0.130667	-0.381333	1
Nxn	-0.0226667	-0.0406667	-0.595667	1
Nxph4	-0.0493333	-0.882667	0.024	6
Oip5	0.146667	0.437667	1.574	2
Olah	0.793	0.141333	1.64067	4
Oplah	-0.315667	-0.314333	-0.689	1
Oprl1	-0.0186667	-0.213667	0.575	4
Orai1	-0.100333	0.041	-0.661	1
Osgep	-0.0176667	0.0653333	-0.234667	1
Pak5	0.014	0.0523333	0.264333	2
Palld	0.0196667	-0.0743333	-0.719667	3
Palm3	-0.233667	0.07	0.579667	2
Pam	-0.0756667	0.087	-0.437333	1
Panx1	-0.018	-0.0103333	0.192667	2
Parp4	-0.245667	-0.153667	-0.470667	1
Parp6	-0.00333333	0.0516667	0.14	2
Parvb	-0.336667	-0.066	-0.534333	1
Pawr	-0.397	0.092	-0.623333	1
Pax6	0.02	0.0376667	-0.671333	1
Pbdc1	0.05	-0.363	0.162	6
Pbx1	0.0606667	0.074	0.174	2
Pbxip1	0.294333	0.0406667	-0.568333	3
Pcbp1	0.0686667	0.0193333	-0.230667	3
Pcdha4	0.131333	0.102	0.228667	4
Pcdha7	0.0106667	0.267	0.646	2
Pcdhb5	0.107667	0.193	0.228333	5
Pcdhgb6	-0.0156667	0.109667	-0.330667	1
Pcdhgc3	0.041	0.00466667	-0.213	3
Pcp4l1	-0.342667	-0.852	-0.0653333	4
Pcsk2	0.095	0.051	0.362	4
Pcyox1	-0.029	0.0623333	0.134333	2
Pcyt1b	0.016	0.0993333	0.590667	2
Pcyt2	0.075	0.046	0.480667	2
Pde2a	-0.074	-0.00266667	0.260667	2
Pde3a	0.142667	0.188333	-0.513667	1
Pde5a	-0.214	0.127333	-0.62	1
Pde8b	-0.126	-0.14	-0.859667	1
Pdlim4	-0.679	-0.297	-1.108	1
Pdpn	-0.571333	-0.086	-0.261333	5
Pfkm	-0.0946667	0.02	-0.169667	1
Pgm1	-0.148333	0.0636667	-0.425667	1
Pgrmc1	0.00633333	0.089	-0.232667	1
Pgs1	0.0136667	0.0176667	0.212	2
Phf24	-0.0633333	-0.0566667	0.260667	2
Phkb	0.102333	0.102	-0.335333	1
Pi4k2a	0.0273333	0.276	0.134333	5
Pi4ka	0.016	0.09	0.191667	2
Pik3cb	0.111667	-0.0206667	0.259333	4
Pimreg	-0.0896667	0.204	1.07233	2
Pink1	-0.077	-0.0773333	-0.508	1
Pip4k2b	0.0346667	0.0796667	0.188	2
Pip4p1	-0.00733333	0.0573333	0.350333	2
Pkia	-0.0616667	0.101	0.301333	2
Pkp4	-0.0826667	0.0106667	0.133	2
Pla2g4e	0.173333	0.173	0.351333	2
Pla2g7	-0.248667	-0.292333	-1.393	1
Plagl1	0.136	-0.035	0.644667	4
Plat	0.0273333	0.00633333	-0.795333	1
Plcd1	-0.156	-0.07	-0.940667	1
Plcd4	-0.238667	0.0993333	-0.742	1
Plch1	-0.0856667	-0.0493333	-0.699667	1
Plcxd2	0.012	-0.00166667	0.236667	2
Plekhd1	-0.185	-0.0383333	-0.890333	1
Plp1	-0.0596667	0.015	0.704333	2
Plpp3	-0.361667	-0.0493333	-0.307	5
Pltp	-0.314333	0.130667	-1.17333	1
Plxnb1	-0.0286667	0.000333333	-0.536333	1
Plxnb2	0.0296667	0.0546667	-0.261667	1
Pmp22	0.409667	0.249	-0.258	3
Pnpla3	0.153333	0.00166667	0.681333	4
Pnpla7	-0.0526667	-0.164333	-0.984333	3
Pnrc1	-0.104333	-0.073	-0.437667	1
Polm	0.243	-0.435	-0.919667	3
Polr1a	0.155333	0.0373333	0.162	6
Polr3a	0.00966667	0.0153333	0.145667	2
Pon2	0.016	-0.002	-0.656	1
Popdc2	-0.287667	-0.217	0.513667	2
Pou3f2	0.0306667	-0.0783333	-0.356	3
Pou3f3	0.124667	0.131	-0.303333	1
Ppat	0.0956667	-0.012	0.195	4
Ppfibp1	0.187	-0.0206667	0.414667	4
Ppfibp2	-0.144	-0.180667	-0.68	1
Ppil6	-0.397667	0.00466667	0.0653333	5
Ppp1r13b	0.0256667	-0.0216667	0.210333	4
Ppp1r1b	-0.308	0.0566667	-1.70067	1
Ppp1r9a	0.00366667	0.288667	0.0983333	5
Ppp2r1a	-0.00333333	0.043	0.170333	2
Ppp2r2c	-0.0163333	0.0866667	0.288333	2
Prc1	0.067	0.143	0.598667	2
Prdm16	-0.0566667	-0.023	-0.693667	1
Prdx6	-0.135667	-0.111	-0.762333	1
Prelp	-0.337667	-0.101667	-1.17567	1
Prkar1b	-0.0413333	0.0636667	0.194	2
Prkce	0.062	0.187	0.216333	5
Prkcz	-0.0563333	0.0803333	0.175	2
Prokr2	0.07	-0.0276667	0.969667	4
Prom1	-0.0343333	-0.104	-1.41367	1
Prss50	-1.45767	-0.121	0.267667	5
Prxl2c	0.627333	0.0873333	-0.294667	3
Psap	-0.0436667	-0.0106667	-0.268667	1
Psat1	-0.017	-0.140667	-0.624667	3
Psme1-ps1	-0.154	0.0216667	-0.42	1
Ptbp1	0.126667	-0.0363333	-0.257	3
Ptn	0.0633333	0.0223333	0.182333	4
Ptpre	-0.113667	0.0556667	0.447	2
Ptprj	0.09	0.131333	0.165667	2
Ptprk	-0.00866667	0.071	0.309	2
Ptpro	-0.0286667	0.0513333	0.394	2
Ptx3	-0.124667	-0.132	-0.682667	1
Pxmp2	-0.552333	-0.089	-0.449333	5
Pycr1	0.07	-0.266	0.428333	4
Pygb	-0.0666667	-0.00166667	-0.385667	1
Pyroxd2	0.026	-0.228667	-1.14867	3
Rab13	-0.0753333	0.111333	-0.536667	1
Rab33a	0.0346667	0.056	0.582667	2
Rab3a	-0.0113333	0.042	0.143333	2
Rab3ip	0.0553333	-0.057	0.259333	4
Rab4b	0.0376667	-0.0176667	0.287667	4
Rab6b	-0.0416667	0.0813333	0.169667	2
Rabggta	0.0663333	0.0763333	0.276333	2
Rad21	0.064	0.129	-0.171333	1
Rad54b	0.345667	0.984	0.251333	1
Rad54l2	0.0543333	0.279	0.0876667	5
Rangap1	0.0123333	0.0853333	0.175	2
Rapgef3	-0.0483333	-0.0136667	-0.708	1
Rapgef4	0.151333	0.081	0.256667	4
Rapgef5	-0.121333	-0.0256667	0.312667	2
Rapgefl1	0.008	-0.012	0.259667	2
Rasa3	0.0753333	0.0346667	0.235	4
Rasgrf2	-0.141	0.106333	0.547333	2
Rassf2	-0.0783333	-0.0486667	-0.24	1
Rbm11	-0.623333	-0.187333	0.287	2
Rbm15b	0.0736667	0.0436667	0.277667	4
Rbm4b	-0.0566667	-0.027	-0.213667	1
Rbms2	-0.00733333	0.0256667	-0.447667	1
Rcan2	-0.012	-0.0446667	-0.460667	1
Rcbtb1	0.0276667	0.091	-0.288	1
Rdh10	0.0713333	-0.0526667	-0.738	3
Reep1	0.033	0.153333	0.323	2
Renbp	-0.464333	-0.173333	-0.739667	1
Reps2	-0.116333	0.087	0.354333	2
Retsat	-0.155333	0.097	-0.416667	1
Rfc5	0.0466667	0.0663333	0.233	2
Rfx4	0.056	-0.0726667	-0.552	3
RGD1307443	0.0556667	0.0473333	0.376667	2
RGD1311744	-0.116	0.189333	-0.414667	1
RGD1559669	-0.100333	0.684667	-0.297333	1
RGD1560015	-0.140667	0.00633333	0.485667	2
RGD1561327	0.0586667	-0.004	0.588333	4
RGD1561594	0.0426667	0.0776667	1.102	2
RGD1561787	-0.00166667	0.211333	1.97967	2
Rgma	-0.0303333	0.008	-0.291333	1
Rgs16	-0.000666667	0.127667	-1.121	1
Rgs19	-0.06	-0.113667	0.433333	4
Rgs20	-0.118	-0.00233333	-0.263333	1
Rhpn1	-0.174	-0.119	-0.731	1
Rhpn2	-0.282	0.134	-1.19333	1
Rida	-0.091	0.0726667	-0.640333	1
Rin2	-0.219333	-0.012	-0.785333	1
Rnaset2	-0.414	-0.135	-0.544667	1
Rnd3	-0.0223333	-0.161	-0.859	3
Rnf157	0.00366667	0.0466667	0.245667	2
Robo1	0.114333	0.0533333	0.181333	4
Rorb	-0.0733333	0.228333	-0.388	1
Rps6ka2	-0.0356667	-0.0276667	0.331	2
Rps6kc1	-0.0633333	0.063	0.167333	2
RT1-S3	0.000333333	-0.198667	-1.35333	3
Rtn1	0.0223333	0.044	0.154333	2
Rtn3	0.041	0.0703333	0.244333	2
Rufy1	0.00333333	0.014	-0.291667	1
Rufy3	0.0123333	0.071	0.212667	2
Rxra	-0.0326667	0.041	-0.544667	1
S100a16	-0.304667	-0.0713333	-0.646333	1
S100b	-0.410667	0.079	-0.659	1
Sall3	0.137	-0.0506667	-0.583333	3
Samd9l	0.713333	0.0773333	0.0596667	3
Sap130	0.0223333	0.0233333	0.221333	2
Sapcd2	-0.072	0.165667	0.405667	2
Sat1	0.00166667	-0.02	-0.584333	1
Sbds	-0.094	-0.0946667	-0.297667	1
Sc5d	0.0226667	0.039	0.500333	2
Scarb1	0.0596667	-0.0173333	0.411667	4
Scarb2	0.0293333	0.041	-0.410667	1
Scd	0.0773333	0.0903333	1.39	2
Scd2	0.0303333	-0.0293333	0.210667	4
Scly	-0.066	-0.175333	0.465333	4
Scn2b	-0.0213333	0.082	0.199333	2
Scrg1	-0.000666667	-0.09	0.596667	4
Scrn2	0.191	0.0826667	-0.478	3
Sdc2	0.0183333	0.124333	-0.559667	1
Sdcbp	-0.001	-0.007	-0.281333	1
Sec14l1	0.036	0.0356667	-0.257	1
Sec23b	0.0976667	-0.222667	-0.339333	3
Sel1l3	0.111667	0.0323333	-0.515	3
Selenon	-0.00866667	0.016	-0.211	1
Selenop	-0.272667	0.0256667	-0.472333	1
Sema4a	0.09	0.0213333	1.02033	2
Sema4f	-0.0103333	0.066	0.287	2
Septin2	-0.023	-0.0183333	-0.215667	1
Septin4	-0.0676667	-0.161	-0.979333	1
Septin5	0.004	0.0656667	0.157667	2
Sesn3	-0.0976667	0.0716667	-0.325333	1
Sez6l	-0.0256667	-0.0123333	0.233667	2
Sfrp1	-0.0963333	-0.0786667	-0.688333	1
Sfrp2	0.148333	-0.075	-0.809667	3
Sfxn5	-0.146667	-0.0256667	-0.442333	1
Sgcz	-0.187	1.273	0.210333	5
Sh3bp5	-0.0256667	-0.0236667	0.330333	2
Sh3d19	0.07	0.0203333	0.268333	4
Sh3gl2	-0.0236667	-0.00666667	0.226333	2
Sh3rf1	0.180667	0.0366667	0.0893333	3
Shc1	0.000333333	0.136333	-0.339333	1
Shisa5	0.00766667	-0.153667	-0.487667	3
Shroom3	0.131667	0.316	-0.568	1
Sla	0.02	0.0313333	0.394	2
Slamf9	-0.599667	-0.00133333	-0.00666667	5
Slc11a2	-0.0503333	0.105333	0.209333	2
Slc14a1	-0.093	0.186667	-0.957	1
Slc15a2	-0.157333	0.077	-0.59	1
Slc16a2	0.049	0.088	0.207	2
Slc17a7	0.0486667	0.00233333	0.243667	4
Slc1a1	0.0606667	0.109333	0.346	2
Slc1a3	0.166	0.036	-0.187333	3
Slc20a2	-0.0673333	-0.0446667	-0.319667	1
Slc22a12	0.203667	-0.0336667	0.521667	4
Slc22a5	-0.0283333	-0.054	-0.611	1
Slc25a1	-0.0443333	0.0586667	0.308333	2
Slc25a18	-0.478	-0.100667	-0.793333	1
Slc25a20	0.012	0.074	-0.213333	1
Slc25a25	-0.0353333	0.021	0.236	2
Slc25a33	-0.180333	0.012	-0.239333	1
Slc27a1	-0.0933333	-0.0613333	-0.423333	1
Slc27a5	-0.586667	-0.145	-0.92	1
Slc2a6	-0.0143333	0.0303333	0.527333	2
Slc37a3	0.00566667	0.032	0.171667	2
Slc38a3	-0.026	0.0636667	-0.397667	1
Slc38a7	-0.031	-0.084	0.258333	4
Slc39a12	0.206667	0.105667	-0.794667	1
Slc4a2	0.0576667	-0.0733333	-0.379667	3
Slc4a4	0.257667	0.0443333	-0.109	3
Slc66a2	-0.00733333	0.024	0.317	2
Slitrk1	0.0813333	0.098	0.182667	2
Smad2	-0.026	0.074	0.245333	2
Smim17	0.0783333	-0.0576667	0.424667	4
Smo	0.129667	-0.0696667	-0.555	3
Smpdl3a	0.336	0.506667	-0.825333	1
Smtnl2	-0.049	-0.0286667	-0.612333	1
Smurf1	0.009	0.0626667	0.202	2
Snap91	0.0126667	0.0776667	0.189333	2
Snapin	0.058	-0.111667	-0.302667	3
Snca	-0.0326667	0.00266667	0.525	2
Sncaip	-0.0473333	-0.0203333	-0.225	1
Sned1	0.270667	-0.307333	-1.63133	3
Snrk	-0.0323333	-0.0513333	0.187333	2
Snx30	0.000333333	-0.0706667	0.285333	4
Snx33	-0.576	-0.216333	-0.502	5
Socs3	-0.241667	-0.104	-0.783	1
Sorbs1	0.0913333	-0.0373333	-0.259667	3
Sorbs3	0.00566667	0.00966667	-0.883667	1
Sorcs1	0.403667	0.0753333	-0.0953333	3
Sorcs2	0.0493333	0.0133333	0.227667	4
Sorcs3	0.196333	0.323333	0.0926667	1
Sorl1	-0.0126667	0.0646667	-0.329333	1
Sox1	-0.282667	0.068	-0.855667	1
Sox10	0.0463333	-0.0326667	1.117	2
Sox21	-0.0996667	0.023	-0.556	1
Sox4	0.034	-0.063	-0.268667	3
Sp8	0.315	-0.0516667	-0.871667	3
Sparc	-0.128333	-0.139667	-0.668667	1
Spart	0.124667	0.0453333	-0.334667	3
Spock1	0.00233333	0.0696667	0.381333	2
Spop	-0.00566667	-0.100667	-0.195667	3
Spred3	0.126	-0.116	-0.576333	3
Spta1	0.0876667	-0.162667	-1.60067	3
Sptb	0.05	0.007	0.231	4
Sptlc1	-0.0273333	-0.0186667	-0.294	1
Sqle	0.124667	0.146333	1.391	2
Srebf2	0.0923333	0.0536667	0.964667	2
Srr	-0.0653333	-0.0126667	0.168	2
Ssbp2	-0.116333	0.0643333	0.178667	2
St6gal2	0.109667	0.190667	0.418	2
Stard13	0.234667	0.297667	-0.795333	1
Stard4	0.08	0.0173333	2.19467	2
Stat1	0.0126667	-0.0213333	-0.466667	1
Stat3	-0.00166667	0.024	-0.345333	1
Stat5b	0.0203333	-0.136667	-0.420333	3
Stk32c	-0.097	-0.0406667	0.288333	2
Stk40	0.0403333	-0.0953333	-0.299	3
Stmn1	-0.0126667	0.037	0.126	2
Stmn3	-0.0456667	-0.0106667	0.134667	2
Stmn4	-0.0126667	-0.0416667	0.209333	4
Strada	-0.0523333	-0.0943333	0.26	4
Stum	-0.103333	0.076	0.47	2
Stx1b	-0.0246667	0.0646667	0.187667	2
Stxbp1	-0.00333333	0.0803333	0.219667	2
Suclg2	-0.484333	0.002	-0.316333	5
Sulf2	0.0793333	0.0586667	0.303333	2
Sult4a1	-0.0216667	0.0176667	0.178	2
Sun2	0.0576667	0.0383333	-0.310333	1
Svil	-0.188667	0.0233333	-0.510333	1
Swap70	-0.00266667	-0.232667	-0.581667	3
Syde1	-0.0626667	-0.109667	-0.904	1
Syn1	0.018	0.09	0.174333	2
Syn2	-0.083	0.0216667	0.266333	2
Syne2	0.00833333	0.057	-0.441	1
Synj2	0.054	0.108	-0.755	1
Synpo2l	0.827667	-0.363667	-0.0466667	3
Synpr	-0.370667	0.0146667	0.465333	2
Syt1	0.038	0.0586667	0.219333	2
Syt2	-0.259667	0.389667	0.885667	2
Syt4	-0.051	-0.045	0.259333	2
Tab2	0.047	0.0573333	-0.354	1
Tacc3	-0.019	0.125	0.394	2
Taf5	-0.03	0.320333	0.11	5
Tagln	0.530667	0.242333	-1.44667	3
Tapbpl	0.130333	-0.333	-0.654667	3
Tbc1d17	-0.022	-0.125667	-0.287667	3
Tbc1d2b	0.013	0.098	-0.337	1
Tbc1d30	-0.07	0.0406667	0.252	2
Tcea2	0.0276667	-0.0196667	0.260667	4
Tcn2	-0.212	-0.107667	-0.519667	1
Tcp11l2	0.00866667	0.0366667	-0.431667	1
Tdg	0.0476667	-0.0426667	0.177	4
Tead2	0.161	0.0423333	-0.77	3
Tecr	-0.0166667	-0.0216667	0.464	2
Tfap4	-0.017	0.0466667	-0.358333	1
Tfdp2	-0.231667	0.179333	-0.352	1
Tgfb1i1	0.152	-0.0106667	0.397	4
Tgfb2	-0.0646667	-0.0416667	-0.522	1
Thoc6	0.0296667	-0.0713333	0.244333	4
Tiam2	-0.000666667	0.069	0.223667	2
Timp1	0.531	-0.211333	-0.697333	3
Timp4	-0.0786667	-0.044	0.649	2
Tjp2	0.0753333	-0.018	-0.220667	3
Tkt	-0.011	0.0246667	0.130667	2
Tm7sf2	0.016	-0.00533333	1.208	2
Tmc7	-0.0813333	0.05	0.452	2
Tmem120a	0.0556667	-0.00666667	-0.126	3
Tmem120b	-0.09	0.0276667	0.485667	2
Tmem150c	-0.288333	0.141333	0.510667	2
Tmem176b	-0.354667	-0.0963333	-1.30767	1
Tmem181	0.0736667	0.028	0.272333	4
Tmem200b	-0.899	-0.137333	0.0113333	5
Tmem231	-0.168333	-0.0193333	0.407333	2
Tmem254	0.0386667	0.0866667	0.655667	2
Tmem35a	-0.0216667	0.107333	0.272333	2
Tmem38a	0.005	-0.108333	0.233667	4
Tmem47	0.130667	0.115	-0.563333	1
Tmem59	-0.0723333	-0.0203333	-0.226667	1
Tmem63c	-0.00633333	0.0353333	0.391667	2
Tmem97	0.0593333	-0.0833333	0.504667	4
Tmtc2	0.042	-0.000333333	-0.527333	1
Tnc	0.430333	0.106333	0.671	4
Tnfsf13	-0.145667	0.0856667	-1.13467	1
Tob2	-0.113667	0.0966667	-0.420333	1
Top3a	0.128333	0.173	-0.464333	1
Tox	0.00966667	-0.0603333	-0.304667	3
Tp53	0.0146667	-0.079	-0.298	3
Tp53bp2	0.0826667	-0.0406667	-0.268667	3
Tpcn1	0.053	-0.039	-0.354	3
Tpm1	0.000333333	0.134667	0.299	2
Tpm3	0.036	0.0226667	0.138667	4
Tpp1	-0.0176667	0.0653333	-0.419667	1
Tril	0.0693333	0.009	-0.371333	3
Trim36	-0.0816667	0.193	0.319667	5
Trip13	0.0396667	0.17	0.533	2
Tro	0.0666667	-0.006	0.211333	4
Trpc7	0.0573333	-0.223	-0.598	3
Tshz2	0.112	0.103	-0.441667	1
Tspan13	0.0383333	-0.0233333	0.278	4
Tspan14	-0.00933333	0.0263333	0.169333	2
Tspan17	-0.0736667	-0.0146667	0.391	2
Tspan3	-0.052	0.007	-0.163667	1
Tspan4	0.00366667	-0.173333	-0.796333	3
Ttc13	-0.0156667	0.0196667	0.166333	2
Ttc17	-0.0243333	-0.0123333	-0.151667	1
Ttk	0.107333	0.244667	0.8	2
Ttll5	0.0393333	0.0656667	0.158333	2
Ttr	0.388667	-0.390667	-1.83633	3
Ttyh2	-0.611667	-0.0656667	-0.655	1
Tuba1a	-5.55112e-17	-0.0296667	0.263	4
Tubb2a	-0.035	0.037	0.176	2
Tubb3	-0.118333	0.0336667	0.275	2
Tubb4a	-0.05	0.104333	0.221667	2
Txndc5	0.0386667	-0.0936667	-0.446667	3
Txnrd1	0.004	0.041	-0.229333	1
Txnrd3	0.0163333	0.044	0.334	2
Uap1l1	-0.005	-0.178	-0.485667	3
Ubap2	0.00166667	0.039	0.168667	2
Ube2c	0.095	-0.0563333	0.845	4
Uchl1	-0.0256667	0.00766667	0.153	2
Ugt1a6	-0.0836667	0.0493333	-1.035	1
Usf3	-0.0176667	0.219667	0.423	2
Usp22	0.00966667	0.0186667	0.353333	2
Usp53	0.144	0.326667	-0.422	1
Vangl2	0.0386667	-0.0253333	-0.325667	3
Vav3	0.00766667	0.0676667	-0.581	1
Vgf	0.256333	-0.0843333	-1.124	3
Vim	0.188333	-0.00333333	-1.796	1
Vopp1	-0.143	-0.0683333	0.285667	2
Vps4a	-0.0353333	0.0386667	0.0786667	2
Vps4b	-0.078	-0.0316667	-0.22	1
Vsir	-0.439333	-0.0563333	-0.924333	1
Vstm2a	-0.185667	0.0536667	0.246333	2
Vwa5a	-0.0743333	-0.0126667	-0.617333	1
Wasf1	0.005	0.100333	0.245	2
Wdr47	0.0503333	0.112	0.217	2
Wdr7	0.0326667	0.157667	0.211667	5
Wfs1	0.0526667	0.0576667	0.402333	2
Whrn	0.024	-0.0236667	-0.359	3
Wls	-0.168667	-0.109667	-0.465667	1
Wnt7a	0.104333	-0.0186667	-0.408667	3
Wwp2	-0.00533333	-0.049	0.181	4
Xaf1	-0.825667	0.0243333	-0.184333	5
Xrcc6	0.0146667	-0.0503333	-0.245667	3
Xylt1	0.218667	0.129667	0.181667	6
Yap1	-0.033	0.022	-0.564	1
Ywhaz	0.0396667	0.0456667	0.179	2
Zdhhc9	0.0606667	0.084	0.223667	2
Zfp106	0.019	0.0726667	-0.26	1
Zfp367	0.411	0.102667	-0.136333	3
Zfp36l1	-0.026	0.0386667	-0.498333	1
Zfp394	0.203333	-0.136	-0.391667	3
Zfp532	0.00933333	0.1	0.227333	2
Zfp551	-0.0546667	-0.128667	0.556333	4
Zfp608	0.07	0.054	-0.43	1
Zfp773-ps1	-0.159	-0.0103333	0.495667	2
Zhx2	-0.446667	-0.417	-0.816667	1
Zhx3	0.0993333	0.055	-0.376	1
Znrf4	-0.181	0.557333	-1.20933	1
Zscan18	-0.043	-0.0833333	0.304667	4
Zscan2	-0.152667	-0.0183333	1.05967	2
Zscan29	-0.0446667	0.138667	0.464333	2
	1.11433	0.416333	-0.0403333	3
