# Supplementary material for: A human tau seeded neuronal cell model recapitulates molecular responses associated with Alzheimer’s disease
Source: Sci Rep. 2022 Feb 17;12:2673. doi: 10.1038/s41598-022-06411-4 (PMC8854741; doi:10.1038/s41598-022-06411-4)
Supplement: Supplementary file 4 — Supplementary Information 3. [file 41598_2022_6411_MOESM4_ESM.xlsx]

## Sheet: readme
Readme, Supplimentary File 3
Functional Enrichment Output of signifancant genes from Metabase and IPA.
Metabase
Column	Column Names	Description
A	Process	Biological Processes
B	NumberOfGenesInListAndProcess	Number Of Genes In List And Process
C	NumberOfGenesInExperimentList	Number Of Genes In Experiment List
D	NumberOfGenesInProcess	Number Of Genes In Process
E	NumberOfGenesInBackground	Number Of Genes In Background
F	ZscoreEnrichment	Zscore Enrichment
G	RawPvalue	Raw P value
H	FDRAdjustedPvalue	FDR Adjusted P value
I	Positive_FC	Genes significant in only 1 timepoint with a positive fold change
J	Negative_FC	Genes significant in only 1 timepoint with a negative fold change
K	Both_Positive_FC	Genes significant across 2 timepoints with a positive fold change
L	Both_Negative_FC	Genes significant across 2 timepoints with a negative fold change
M	Oppositive_FC	Genes significant across 2 time points with contrasting fold change direction
IPA
Column	Column Names	Description
A	Ingenuity Canonical Pathways	Pathways
B	-log(p-value)	-log(p-value)
C	Ratio	Ratio
D	z-score	z-score
E	Positive_FC	Genes significant in only 1 timepoint with a positive fold change
F	Negative_FC	Genes significant in only 1 timepoint with a negative fold change
G	Both_Positive_FC	Genes significant across 2 timepoints with a positive fold change
H	Both_Negative_FC	Genes significant across 2 timepoints with a negative fold change
I	Oppositive_FC	Genes significant across 2 time points with contrasting fold change direction

## Sheet: Metabase
Process	NumberOfGenesInListAndProcess	NumberOfGenesInExperimentList	NumberOfGenesInProcess	NumberOfGenesInBackground	ZscoreEnrichment	RawPvalue	FDRAdjustedPvalue	Positive_FC	Negative_FC	Both_Positive_FC	Both_Negative_FC	Oppositive_FC
secondary alcohol metabolic process	32	851	61	5083	7.51624	1.36e-10	1.51e-06	Sc5d,Ebp,Idh1,Pmp22,Scarb1,Cyp51,Hmgcr,Sqle,Hsd17b7,Fdft1,Hmgcs1,Dhcr24,Srebf2,Ldlr,Acat2,Nsdhl,App,Dhcr7,Insig1,Lss,Mvd,Mvk,Fdps,Idi1	Mt3,Apoe,Lima1,Cyp39a1,Idh2,Fgfr1,Hsd17b4		Abca1
sterol biosynthetic process	20	851	28	5083	7.77138	1.98e-10	1.51e-06	Sc5d,Ebp,Msmo1,Cyp51,Hmgcr,Sqle,Hsd17b7,Fdft1,Hmgcs1,Dhcr24,Acat2,Nsdhl,Dhcr7,Insig1,Lss,Mvd,Mvk,Fdps,Idi1	Apoe
sterol metabolic process	30	851	57	5083	7.29782	4.66e-10	1.85e-06	Sc5d,Ebp,Msmo1,Pmp22,Scarb1,Cyp51,Hmgcr,Sqle,Hsd17b7,Fdft1,Hmgcs1,Dhcr24,Srebf2,Ldlr,Acat2,Nsdhl,App,Dhcr7,Insig1,Lss,Mvd,Mvk,Fdps,Idi1	Mt3,Apoe,Lima1,Cyp39a1,Hsd17b4		Abca1
cholesterol metabolic process	29	851	54	5083	7.31319	4.85e-10	1.85e-06	Sc5d,Ebp,Pmp22,Scarb1,Cyp51,Hmgcr,Sqle,Hsd17b7,Fdft1,Hmgcs1,Dhcr24,Srebf2,Ldlr,Acat2,Nsdhl,App,Dhcr7,Insig1,Lss,Mvd,Mvk,Fdps,Idi1	Mt3,Apoe,Lima1,Cyp39a1,Hsd17b4		Abca1
secondary alcohol biosynthetic process	18	851	25	5083	7.4178	1.35e-09	3.43e-06	Sc5d,Ebp,Cyp51,Hmgcr,Hsd17b7,Fdft1,Hmgcs1,Dhcr24,Acat2,Nsdhl,Dhcr7,Insig1,Lss,Mvd,Mvk,Fdps,Idi1	Apoe
cholesterol biosynthetic process	18	851	25	5083	7.4178	1.35e-09	3.43e-06	Sc5d,Ebp,Cyp51,Hmgcr,Hsd17b7,Fdft1,Hmgcs1,Dhcr24,Acat2,Nsdhl,Dhcr7,Insig1,Lss,Mvd,Mvk,Fdps,Idi1	Apoe
steroid biosynthetic process	25	851	45	5083	7.00422	3.06e-09	6.66e-06	Sc5d,Ebp,Msmo1,Tecr,Scarb1,Cyp51,Hmgcr,Sqle,Hsd17b7,Fdft1,Hmgcs1,Dhcr24,Acat2,Nsdhl,Dhcr7,Insig1,Lss,Mvd,Mvk,Fdps,Idi1	Timp1,Apoe,Cyp39a1,Slc27a5
lipid biosynthetic process	62	851	182	5083	6.37438	5.18e-09	9.87e-06	Acsl4,Sc5d,Pi4k2a,Ebp,Fabp5,Msmo1,Tecr,Acly,Lpl,Scd,Plp1,Scarb1,Acsl1,Cyp51,Hmgcr,Fads3,Pcyt1b,Sqle,Hsd17b7,Fdft1,Hmgcs1,Dhcr24,Srebf2,Pgs1,Acat2,Nsdhl,Acss2,Pnpla3,Cers6,Elovl2,Fasn,Acaca,Dhcr7,Insig1,Olah,Lss,Mvd,Mvk,Cds1,Fads2,Fdps,Scd2,Fads1,Pik3cb,Idi1,Pcyt2	Timp1,Acsl6,Acsbg1,Pam,Apoe,Mgll,Gpam,Cyp39a1,Gpat3,Mboat2,Rdh10,Sptlc1,Inppl1,Slc27a5,Slc27a1		Acss1
response to endogenous stimulus	166	851	675	5083	5.86582	1.28e-08	2.16e-05	Akap1,Ccna2,Mapk1,Tnc,Sh3gl2,Crym,Bdh1,Ppat,Map2k1,Cdh13,Atp1a3,Camk2b,Fst,Gck,Got1,Idh1,Lpl,Met,Nefm,Ptn,Fyn,Rapgef4,Acsl1,Camk2a,Prkcz,Stxbp1,Igfbp2,Pcyt1b,Snca,Oprl1,Smad2,Npy1r,Sox10,Acvr1b,Bace1,Wasf1,Hsd17b7,Hmgcs1,Foxp1,Dhcr24,Srebf2,Ldlr,Tmem38a,Kif5a,Ptprk,Scly,Slc22a12,Grb10,Mef2c,L1cam,App,Car2,Chrnb2,Acaca,Birc5,Insig1,Aacs,Timp4,Smurf1,Lyn,Jup,Pde2a,Nefl,Fdps,Fads1,Hrh3	Ugt1a6,Dag1,Wnt7a,Timp1,Foxj1,Eif2b4,Mt3,Acsl6,Pde5a,Acsbg1,A2m,Atp1a1,Atp1a2,Bcl2,Egfr,Gpx1,Gstp1,Plcd1,Sparc,Tp53,Abcb4,Fgfr2,Ntrk2,Adra2a,Stat1,Stat3,Stat5b,Chrm1,Akt2,Rxra,Gclc,Aqp4,Anxa1,Ctsh,Dlx5,Notch1,Pam,Pax6,Cd81,Bmp6,Cald1,Plat,Ctsl,Ass1,Apoe,S100b,Dnm2,Msi1,Mcm7,Ltbp4,Zfp36l1,Vgf,Aldh2,Btg1,Btg2,Dlx1,Gpam,Ctnna1,Rgma,Rorb,Bmpr1b,Adamts7,Tfap4,Fam107a,Ahcyl1,Appl2,Yap1,Pde3a,Ezr,Fzd1,A…	Prkce	Nqo1,Igfbp5,Abca1	Hrh1
alcohol metabolic process	45	851	120	5083	6.16314	2.71e-08	4.12e-05	Sc5d,Ebp,Got1,Idh1,Pmp22,Scarb1,Cyp51,Hmgcr,Sqle,Hsd17b7,Fdft1,Hmgcs1,Dhcr24,Srebf2,Ldlr,Acat2,Nsdhl,Ntsr1,Itpk1,App,Dhcr7,Insig1,Lss,Mvd,Mvk,Fdps,Idi1	Mt3,Plcd4,Retsat,Plcd1,Ttr,Grk3,Apoe,Aldh2,Lima1,Cyp39a1,Rdh10,Sptlc1,Idh2,Inppl1,Fgfr1,Hsd17b4,Synj2		Abca1
response to chemical	309	851	1447	5083	5.55589	3.05e-08	4.23e-05	Palm3,Acsl4,Akap1,Ccna2,Mapk1,Slc17a7,Tnc,Sh3gl2,Lpar1,Crym,Bdh1,Rps6ka2,Ppat,Brinp1,Map2k1,Abtb2,Cdh13,Atp1a3,Camk2b,Fst,Gck,Gnb1,Got1,Idh1,Ina,Lpl,Met,Nefm,Scd,Tubb3,Pmp22,Slc25a25,Eef1a2,Syt2,Ptn,Scarb1,Fyn,Mapk10,Rapgef4,Acsl1,Scn2b,Cntn2,Camk2a,Crmp1,Dpysl2,Mras,Prkcz,Slc1a1,Stxbp1,Ywhaz,Igfbp2,Hmgcr,Slc11a2,Syt1,Brinp2,Pcyt1b,Pycr1,Slc38a7,Snca,Sqle,Oprl1,Smad2,Npy1r,Sox10,Acvr1b,Bace1,Gap4…	Ugt1a6,Dag1,Hdgf,Cdh4,Nppc,Wnt7a,Tjp2,Timp1,Foxj1,Eif2b4,Slc25a20,Mt3,Acsl6,Gli3,Anxa7,Ilk,Pde5a,Acsbg1,A2m,Aldoc,Atp1a1,Atp1a2,B2m,Bcl2,Cp,Egfr,Ephb1,Gpx1,Gstm1,Gstp1,Mt1,Plcd1,Sparc,Tp53,Clu,Abcb4,Dmd,Glul,Fgfr2,Ntrk2,Adra2a,Stat1,Stat3,Stat5b,Il6st,Chrm1,Akt2,Rxra,Smo,Gclc,Slc38a3,Aqp4,Grk3,Anxa1,Ctsh,Dlx5,Lamb2,Notch1,Pam,Pax6,Psap,Sdc2,Cd81,Bmp6,Cald1,Plat,Ctsl,Ass1,Apoe,S100b,Dnm2,Msi1,Mx2,…	Tpm1,Gnai1,Prkce,Gucy1a1	Nqo1,Add3,Igfbp5,Abca1	Hrh1,Cpt1a,Slc1a3
neuron development	108	851	402	5083	5.66472	6.23e-08	7.91e-05	Acsl4,Tnc,Sh3gl2,Cntn1,Map2k1,Myo16,Nefm,Tubb3,Pmp22,Ptn,Plp1,Syn1,Fyn,Cntn2,Camk2a,Crmp1,Dpysl2,Prkcz,Rab3a,Stxbp1,Ywhaz,Slc11a2,Stmn3,Stmn1,Gap43,Wasf1,Mapt,Uchl1,Camsap1,Gabra5,Sema4f,Foxp1,Strada,Slitrk1,Gpm6a,Ablim1,Sema4a,Kif5a,Epha4,Ptprk,Atl1,Mef2c,Ptpro,L1cam,App,Chrnb2,Nptn,Robo1,Snap91,Hes5,Stmn4,Lyn,Cspg4,Cdk16,Nefl,Chn1,Ppp1r9a	Cdh4,Acsl6,Gli3,Ilk,Gpm6b,Bcl2,Egfr,Ephb1,Clu,Dmd,Fgfr2,Ntrk2,Rxra,Smo,Dlx5,Lamb2,Notch1,Pax6,Sdc2,Ddr1,Apoe,Dnm2,Ephb3,Vangl2,Pgrmc1,Dio3,Snapin,Pou3f2,Btg2,Ctnna1,Rorb,Bmpr1b,Whrn,Jam3,Myo6,Plxnb1,Arx,Boc,Sall3,Nbl1,Llgl1,Ascl1,Fzd2,Fgfr1,Ntf3,Rab13,Tgfb2,Lrp4,Shc1			Slc1a3
steroid metabolic process	37	851	94	5083	5.92847	1.12e-07	0.000125836	Sc5d,Ebp,Msmo1,Tecr,Scd,Pmp22,Scarb1,Cyp51,Hmgcr,Sqle,Hsd17b7,Fdft1,Hmgcs1,Dhcr24,Srebf2,Ldlr,Acat2,Nsdhl,App,Sult4a1,Dhcr7,Insig1,Lss,Mvd,Mvk,Fdps,Idi1	Timp1,Mt3,Stat5b,Apoe,Lima1,Cyp39a1,Slc27a5,Fgfr1,Hsd17b4		Abca1
organic hydroxy compound metabolic process	55	851	166	5083	5.75035	1.16e-07	0.000125836	Sc5d,Crym,Ebp,Msmo1,Got1,Idh1,Pmp22,Scarb1,Cyp51,Hmgcr,Snca,Sqle,Hsd17b7,Fdft1,Hmgcs1,Dhcr24,Srebf2,Ldlr,Acat2,Nsdhl,Ntsr1,Itpk1,App,Dhcr7,Insig1,Mtpn,Lss,Mvd,Mvk,Fdps,Idi1	Mt3,Plcd4,Bcl2,Retsat,Plcd1,Ttr,Grk3,Apoe,Dio3,Aldh2,Pltp,Lima1,Cyp39a1,Sncaip,Rdh10,Sptlc1,Idh2,Inppl1,Slc27a5,Fgfr1,Hsd17b4,Tgfb2,Synj2		Abca1
neuron differentiation	126	851	496	5083	5.43815	1.52e-07	0.000154391	Acsl4,Tnc,Rtn1,Sh3gl2,Cntn1,Map2k1,Myo16,Met,Nefm,Tubb3,Pmp22,Ptn,Plp1,Syn1,Fyn,Cntn2,Camk2a,Crmp1,Dpysl2,Prkcz,Rab3a,Stxbp1,Ywhaz,Slc11a2,Stmn3,Stmn1,Gap43,Wasf1,Mapt,Uchl1,Camsap1,Gabra5,Sema4f,Foxp1,Strada,Slitrk1,Gpm6a,Ablim1,Mdga1,Sema4a,Kif5a,Epha4,Ptprk,Lmo4,Atl1,Mef2c,Ptpro,L1cam,App,Chrnb2,Nptn,Robo1,Snap91,Mtpn,Hes5,Stmn4,Lyn,Cspg4,Cdk16,Nefl,Chn1,Ppp1r9a	Cdh4,Wnt7a,Acsl6,Gli3,Ilk,Gpm6b,Bcl2,Egfr,Ephb1,Clu,Dmd,Fgfr2,Ntrk2,Stat3,Rxra,Smo,Dlx5,Lamb2,Notch1,Pax6,Sdc2,Ddr1,Apoe,Dnm2,Ephb3,Vangl2,Pgrmc1,Vgf,Dio3,Snapin,Pou3f2,Btg2,Dlx1,Hdac1,Ctnna1,Rorb,Bmpr1b,Whrn,Zhx2,Jam3,Myo6,Plxnb1,Eomes,Arx,Boc,Chrdl1,Sox4,Sall3,Emx1,Nbl1,Llgl1,Prom1,Ascl1,Fzd2,Fgfr1,Ntf3,Rab13,Tgfb2,Lrp4,Sfrp1,Shc1			Slc1a3,Notch3
lipid metabolic process	109	851	414	5083	5.4506	1.7e-07	0.000161994	Acsl4,Sc5d,Pi4k2a,Ebp,Fabp5,Msmo1,Tecr,Acly,Lpl,Scd,Pmp22,Plp1,Scarb1,Acsl1,Cyp51,Hmgcr,Fads3,Pcyt1b,Snca,Sqle,Hsd17b7,Fdft1,Pla2g4e,Hmgcs1,Dhcr24,Srebf2,Ldlr,Pgs1,Acat2,Nsdhl,Acss2,Pnpla3,Scly,Plcxd2,Pip4p1,Cers6,Elovl2,Fasn,App,Sult4a1,Acaca,Pi4ka,Dhcr7,Insig1,Olah,Aacs,Lss,Mvd,Mvk,Cds1,Fads2,Fdps,Scd2,Crot,Fads1,Pik3cb,Idi1,Pip4k2b,Pcyt2	Timp1,Mt3,Acsl6,Decr1,Plcd4,Acsbg1,Plpp3,Egfr,Gpx1,Gstp1,Pnpla7,Retsat,Plcd1,Ggta1,Ttr,Stat5b,Il6st,Acadl,Acadvl,Pam,Psap,Apoe,Mgll,Smpdl3a,Etfdh,Gpam,Eci1,Lima1,Cyp39a1,Pla2g7,Gpat3,Lrp10,Plch1,Mboat2,Naga,Rdh10,Sptlc1,Pdpn,Ech1,Ephx2,Inppl1,Slc27a5,Fgfr1,Hsd17b4,Synj2,Prdx6,Slc27a1		Acss1,Abca1	Cpt1a
neuron projection development	94	851	344	5083	5.44459	2.1e-07	0.000188099	Acsl4,Tnc,Sh3gl2,Cntn1,Map2k1,Myo16,Nefm,Tubb3,Pmp22,Ptn,Plp1,Fyn,Cntn2,Camk2a,Crmp1,Dpysl2,Prkcz,Rab3a,Stxbp1,Slc11a2,Stmn3,Stmn1,Gap43,Wasf1,Mapt,Uchl1,Camsap1,Sema4f,Foxp1,Strada,Slitrk1,Gpm6a,Ablim1,Sema4a,Kif5a,Epha4,Ptprk,Atl1,Ptpro,L1cam,App,Chrnb2,Nptn,Robo1,Snap91,Hes5,Stmn4,Lyn,Cdk16,Nefl,Chn1,Ppp1r9a	Cdh4,Gli3,Ilk,Gpm6b,Bcl2,Egfr,Ephb1,Clu,Dmd,Fgfr2,Rxra,Smo,Dlx5,Lamb2,Notch1,Pax6,Sdc2,Ddr1,Apoe,Dnm2,Ephb3,Vangl2,Pgrmc1,Snapin,Btg2,Ctnna1,Bmpr1b,Whrn,Jam3,Myo6,Plxnb1,Arx,Boc,Nbl1,Llgl1,Fgfr1,Ntf3,Rab13,Tgfb2,Lrp4,Shc1
response to organic cyclic compound	129	851	517	5083	5.27469	3.2e-07	0.000270632	Akap1,Ccna2,Mapk1,Tnc,Crym,Bdh1,Map2k1,Got1,Idh1,Met,Nefm,Ptn,Rapgef4,Acsl1,Dpysl2,Stxbp1,Igfbp2,Snca,Oprl1,Smad2,Npy1r,Sox10,Hsd17b7,Hmgcs1,Foxp1,Ldlr,Srr,Tmem38a,Kif5a,Panx1,Mef2c,L1cam,App,Car2,Cdk1,Chrnb2,Acaca,Birc5,Insig1,Aacs,Lyn,Jup,Mlh1,Pde2a,Nefl,Fdps,Fads1,Hrh3,Idi1	Ugt1a6,Wnt7a,Foxj1,Acsl6,Anxa7,Pde5a,Acsbg1,A2m,Aldoc,Atp1a1,Atp1a2,Bcl2,Egfr,Gpx1,Gstp1,Sparc,Tp53,Abcb4,Stat1,Stat3,Stat5b,Akt2,Rxra,Smo,Gclc,Aqp4,Grk3,Anxa1,Notch1,Pam,Sdc2,Bmp6,Plat,Ctsl,Ass1,Apoe,S100b,Dnm2,Zfp36l1,Vgf,Aldh2,Btg2,Hdac1,Ctnna1,Rorb,Mlc1,Tfap4,Ppp1r1b,Fam107a,Yap1,Pde3a,Ezr,Fzd1,Asl,Rapgef3,Ascl1,Fzd2,Pawr,Fgfr1,Hsd17b4,Mdk,Msn,Adcy2,Mmp14,Nfkb1,Tgfb2,Vim,Cdkn1b,Sfrp1,Shc1,Soc…	Gnai1,Prkce,Gucy1a1	Nqo1,Igfbp5,Abca1	Hrh1,Cpt1a
cell projection morphogenesis	70	851	238	5083	5.36176	4.44e-07	0.000355991	Sh3gl2,Map2k1,Myo16,Camk2b,Tubb3,Pmp22,Ptn,Fyn,Cntn2,Camk2a,Crmp1,Dpysl2,Prkcz,Rab3a,Stxbp1,Slc11a2,Stmn1,Gap43,Wasf1,Mapt,Uchl1,Sema4f,Foxp1,Strada,Slitrk1,Gpm6a,Ablim1,Sema4a,Kif5a,Epha4,Atl1,Ptpro,L1cam,App,Chrnb2,Nptn,Robo1,Snap91,Nefl,Chn1	Cdh4,Gli3,Ilk,Bcl2,Egfr,Ephb1,Clu,Dmd,Fgfr2,Smo,Dlx5,Lamb2,Notch1,Pax6,Sdc2,Ddr1,Dnm2,Ephb3,Vangl2,Pgrmc1,Bmpr1b,Plxnb1,Arx,Boc,Nbl1,Llgl1,Mdk,Ntf3,Tgfb2,Lrp4
response to lipid	117	851	466	5083	5.07446	8.81e-07	0.000650153	Palm3,Ccna2,Mapk1,Tnc,Lpar1,Crym,Bdh1,Brinp1,Map2k1,Atp1a3,Got1,Idh1,Lpl,Nefm,Scd,Ptn,Scarb1,Acsl1,Stxbp1,Igfbp2,Brinp2,Snca,Oprl1,Smad2,Npy1r,Sox10,Hsd17b7,Hmgcs1,Foxp1,Srebf2,Ldlr,Srr,Acat2,Ntsr1,Mef2c,L1cam,Car2,Mest,Acaca,Birc5,Insig1,Aacs,Timp4,Lyn,Pde2a,Nefl,Fdps,Scd2,Fads1	Ugt1a6,Wnt7a,Foxj1,Acsl6,Pde5a,Acsbg1,A2m,Atp1a1,Atp1a2,Bcl2,Egfr,Gpx1,Gstp1,Plcd1,Sparc,Tp53,Abcb4,Stat1,Stat3,Stat5b,Rxra,Smo,Aqp4,Anxa1,Ctsh,Notch1,Pam,Pax6,Bmp6,Plat,Ctsl,Ass1,Apoe,S100b,Zfp36l1,Aldh2,Hdac1,Tab2,Rorb,Mlc1,Tfap4,Vps4b,Fam107a,Yap1,Fzd1,Asl,Ascl1,Fzd2,Pawr,Rida,Sorbs1,Hsd17b4,Mdk,Msn,Adcy2,Nfkb1,Tgfb2,Vim,Cdkn1b,Sfrp1,Shc1,Socs3	Gnai1,Prkce	Nqo1,Abca1	Cpt1a
neuron projection morphogenesis	68	851	233	5083	5.20731	8.96e-07	0.000650153	Sh3gl2,Map2k1,Myo16,Tubb3,Pmp22,Ptn,Fyn,Cntn2,Camk2a,Crmp1,Dpysl2,Prkcz,Rab3a,Stxbp1,Slc11a2,Stmn1,Gap43,Wasf1,Mapt,Uchl1,Sema4f,Foxp1,Strada,Slitrk1,Gpm6a,Ablim1,Sema4a,Kif5a,Epha4,Atl1,Ptpro,L1cam,App,Chrnb2,Nptn,Robo1,Snap91,Nefl,Chn1	Cdh4,Gli3,Ilk,Bcl2,Egfr,Ephb1,Clu,Dmd,Fgfr2,Smo,Dlx5,Lamb2,Notch1,Pax6,Sdc2,Ddr1,Dnm2,Ephb3,Vangl2,Pgrmc1,Bmpr1b,Plxnb1,Arx,Boc,Nbl1,Llgl1,Ntf3,Tgfb2,Lrp4
response to hormone	124	851	502	5083	5.03079	1.01e-06	0.000701534	Akap1,Ccna2,Tnc,Crym,Bdh1,Ppat,Map2k1,Atp1a3,Gck,Got1,Idh1,Met,Nefm,Ptn,Fyn,Acsl1,Camk2a,Prkcz,Stxbp1,Igfbp2,Pcyt1b,Oprl1,Npy1r,Sox10,Hsd17b7,Hmgcs1,Foxp1,Dhcr24,Srebf2,Ldlr,Scly,Slc22a12,Grb10,Mef2c,L1cam,Car2,Chrnb2,Acaca,Birc5,Insig1,Aacs,Timp4,Lyn,Nefl,Fdps,Fads1,Hrh3	Ugt1a6,Dag1,Wnt7a,Timp1,Foxj1,Eif2b4,Mt3,Acsl6,Pde5a,Acsbg1,A2m,Atp1a1,Atp1a2,Bcl2,Egfr,Gpx1,Gstp1,Plcd1,Sparc,Abcb4,Adra2a,Stat1,Stat3,Stat5b,Chrm1,Akt2,Rxra,Gclc,Aqp4,Anxa1,Ctsh,Notch1,Pam,Pax6,Bmp6,Plat,Ctsl,Ass1,Apoe,S100b,Msi1,Zfp36l1,Vgf,Aldh2,Btg1,Btg2,Gpam,Rorb,Tfap4,Fam107a,Ahcyl1,Appl2,Yap1,Fzd1,Asl,Nucb2,Fzd2,Pawr,Inppl1,Sorbs1,Hsd17b4,Mdk,Msn,Mmp14,Nfkb1,Rab13,Tgfb2,Vim,Cdkn1b,Sfrp1,S…	Prkce	Nqo1,Igfbp5
plasma membrane bounded cell projection morphogenesis	68	851	234	5083	5.1667	1.06e-06	0.000705277	Sh3gl2,Map2k1,Myo16,Tubb3,Pmp22,Ptn,Fyn,Cntn2,Camk2a,Crmp1,Dpysl2,Prkcz,Rab3a,Stxbp1,Slc11a2,Stmn1,Gap43,Wasf1,Mapt,Uchl1,Sema4f,Foxp1,Strada,Slitrk1,Gpm6a,Ablim1,Sema4a,Kif5a,Epha4,Atl1,Ptpro,L1cam,App,Chrnb2,Nptn,Robo1,Snap91,Nefl,Chn1	Cdh4,Gli3,Ilk,Bcl2,Egfr,Ephb1,Clu,Dmd,Fgfr2,Smo,Dlx5,Lamb2,Notch1,Pax6,Sdc2,Ddr1,Dnm2,Ephb3,Vangl2,Pgrmc1,Bmpr1b,Plxnb1,Arx,Boc,Nbl1,Llgl1,Ntf3,Tgfb2,Lrp4
glial cell development	28	851	68	5083	5.43276	1.37e-06	0.000853384	Lpar1,Met,Pmp22,Plp1,Cntn2,Sox10,Ndrg1,App,Hes5,Lyn	Dag1,Eif2b4,Mt3,Ilk,Egfr,Gstp1,Clu,Dmd,Ntrk2,Akt2,Smo,Lamb2,Pou3f2,Sox4,Ascl1,Mt2A,Mdk,Vim
nervous system development	246	851	1148	5083	4.83333	1.4e-06	0.000853384	Acsl4,Arhgef7,Cntn5,Mapk1,Slc17a7,Tnc,Rtn1,Pcdha4,Sh3gl2,Lpar1,Bdh1,Cntn1,Tpm3,Brinp1,Map2k1,Clstn3,Dnm3,Myo16,Atp1a3,Camk2b,Ina,Met,Nefm,Tubb3,Pmp22,Syt2,Stx1b,Ptn,Plp1,Syn1,Pcsk2,Fyn,Rapgef4,Scn2b,Cntn2,Camk2a,Crmp1,Dpysl2,Prkcz,Rab3a,Stxbp1,Ywhaz,Slc11a2,Syt1,Erc2,Brinp2,Stmn3,Stmn1,Sox10,Acvr1b,Gap43,Wasf1,Mapt,Hsd17b7,Uchl1,Dync1i1,Cbfa2t2,Hmgcs1,Camsap1,Gabra5,Sema4f,Foxp1,Ndrg1,Ldlr,Srr,St…	Kremen1,Dag1,Cdh4,Wnt7a,Foxj1,Eif2b4,Mt3,Scarb2,Acsl6,Gli3,Ilk,Pde5a,Pou3f3,Gpm6b,Plpp3,Fnbp1,B2m,Bcl2,Ckb,Egfr,Ephb1,Gstp1,Tp53,Clu,Dmd,Xrcc6,Fgfr2,Ntrk2,Stat3,Il6st,Akt2,Rxra,Smo,Slc38a3,Anxa1,Dlx5,Lamb2,Notch1,Pam,Pax6,Psap,Sdc2,Bmp6,Ddr1,Ctsl,Apoe,S100b,Dnm2,Adgrg1,Ephb3,Vangl2,Megf10,Pgrmc1,Mgll,Csrp1,Zfp36l1,Selenop,Vgf,Dio3,Ptbp1,Snapin,Pou3f2,Btg2,Dlx1,Hdac1,Celsr1,Tp53bp2,Shroom3,Efemp1,…		Ndrg2	Slc1a3,Amigo2,Notch3
response to organic substance	237	851	1103	5083	4.76937	1.93e-06	0.0011331	Palm3,Acsl4,Akap1,Ccna2,Mapk1,Tnc,Sh3gl2,Lpar1,Crym,Bdh1,Rps6ka2,Ppat,Brinp1,Map2k1,Cdh13,Atp1a3,Camk2b,Fst,Gck,Got1,Idh1,Ina,Lpl,Met,Nefm,Scd,Pmp22,Ptn,Scarb1,Fyn,Mapk10,Rapgef4,Acsl1,Camk2a,Dpysl2,Mras,Prkcz,Stxbp1,Igfbp2,Hmgcr,Slc11a2,Brinp2,Pcyt1b,Snca,Sqle,Oprl1,Smad2,Npy1r,Sox10,Acvr1b,Bace1,Wasf1,Mapt,Hsd17b7,Hmgcs1,Foxp1,Dhcr24,Srebf2,Ldlr,Hyal3,Srr,Tmem38a,Acat2,Eps8,Kif5a,Panx1,Ptprk,Sc…	Ugt1a6,Dag1,Hdgf,Nppc,Wnt7a,Tjp2,Timp1,Foxj1,Eif2b4,Mt3,Acsl6,Anxa7,Ilk,Pde5a,Acsbg1,A2m,Aldoc,Atp1a1,Atp1a2,B2m,Bcl2,Egfr,Gpx1,Gstm1,Gstp1,Plcd1,Sparc,Tp53,Clu,Abcb4,Glul,Fgfr2,Ntrk2,Adra2a,Stat1,Stat3,Stat5b,Il6st,Chrm1,Akt2,Rxra,Smo,Gclc,Aqp4,Grk3,Anxa1,Ctsh,Dlx5,Notch1,Pam,Pax6,Psap,Sdc2,Cd81,Bmp6,Cald1,Plat,Ctsl,Ass1,Apoe,S100b,Dnm2,Msi1,Mx2,Mcm7,Ltbp4,Zfp36l1,Vgf,Aldh2,Pou3f2,Btg1,Btg2,Dlx1…	Gnai1,Prkce,Gucy1a1	Nqo1,Igfbp5,Abca1	Hrh1,Cpt1a
cell part morphogenesis	70	851	247	5083	5.00482	2.03e-06	0.00114544	Sh3gl2,Map2k1,Myo16,Camk2b,Tubb3,Pmp22,Ptn,Fyn,Cntn2,Camk2a,Crmp1,Dpysl2,Prkcz,Rab3a,Stxbp1,Slc11a2,Stmn1,Gap43,Wasf1,Mapt,Uchl1,Sema4f,Foxp1,Strada,Slitrk1,Gpm6a,Ablim1,Sema4a,Kif5a,Epha4,Atl1,Ptpro,L1cam,App,Chrnb2,Nptn,Robo1,Snap91,Nefl,Chn1	Cdh4,Gli3,Ilk,Bcl2,Egfr,Ephb1,Clu,Dmd,Fgfr2,Smo,Dlx5,Lamb2,Notch1,Pax6,Sdc2,Ddr1,Dnm2,Ephb3,Vangl2,Pgrmc1,Bmpr1b,Plxnb1,Arx,Boc,Nbl1,Llgl1,Mdk,Ntf3,Tgfb2,Lrp4
cellular modified amino acid metabolic process	30	851	77	5083	5.26167	2.32e-06	0.00126038	Crym,Idh1,Pcyox1,Txnrd3,Carns1,Fpgs,Crot	Oplah,Ckb,Gpx1,Gstm1,Gstp1,Ttr,Gclc,Acadl,Ass1,Aldh7a1,Dio3,Gstk1,Slc22a5,Gsta4,Ahcyl1,Egln3,Asl,Aldh9a1,Aldh1l1,Gstm7,Folh1,Slc27a1			Cpt1a
gliogenesis	48	851	151	5083	5.02687	2.9e-06	0.00152407	Arhgef7,Mapk1,Lpar1,Map2k1,Met,Pmp22,Plp1,Cntn2,Sox10,Gap43,Ndrg1,Epha4,App,Hes5,Lyn,Cspg4	Dag1,Eif2b4,Mt3,Gli3,Ilk,Plpp3,Bcl2,Egfr,Gstp1,Clu,Dmd,Ntrk2,Stat3,Akt2,Smo,Anxa1,Lamb2,Notch1,Pax6,Apoe,S100b,Adgrg1,Pou3f2,Sox4,Ascl1,Mt2A,Mdk,Mmp14,Ntf3,Tgfb2,Vim
response to peptide hormone	64	851	222	5083	4.932	3.02e-06	0.00153448	Akap1,Ccna2,Bdh1,Ppat,Gck,Got1,Met,Fyn,Camk2a,Prkcz,Pcyt1b,Hsd17b7,Ldlr,Scly,Slc22a12,Grb10,Car2,Birc5,Insig1,Timp4,Lyn,Nefl,Fdps,Fads1	Ugt1a6,Dag1,Timp1,Foxj1,Eif2b4,Acsl6,Bcl2,Gstp1,Plcd1,Sparc,Stat1,Stat3,Stat5b,Akt2,Rxra,Gclc,Anxa1,Pax6,Plat,Ass1,Apoe,Zfp36l1,Vgf,Btg1,Btg2,Gpam,Ahcyl1,Fzd1,Asl,Nucb2,Fzd2,Inppl1,Sorbs1,Nfkb1,Rab13,Cdkn1b,Shc1,Socs3,Slc27a1		Igfbp5
plasma membrane bounded cell projection organization	113	851	459	5083	4.73848	3.92e-06	0.00190452	Acsl4,Arhgef7,Tnc,Sh3gl2,Lpar1,Cntn1,Map2k1,Dnm3,Cdh13,Myo16,Atp1a3,Nefm,Tubb3,Pmp22,Ptn,Plp1,Fyn,Cntn2,Camk2a,Crmp1,Dpysl2,Prkcz,Rab3a,Stxbp1,Slc11a2,Stmn3,Stmn1,Gap43,Wasf1,Mapt,Uchl1,Camsap1,Sema4f,Foxp1,Rab3ip,Lca5,Strada,Slitrk1,Gpm6a,Ablim1,Sema4a,Kif5a,Epha4,Ptprk,Fgd3,Tmem231,Atl1,Ptpro,L1cam,App,Chrnb2,Nptn,Robo1,Snap91,Fscn1,Hes5,Stmn4,Lyn,Cdk16,Nefl,Chn1,Ppp1r9a	Cdh4,Foxj1,Gli3,Ilk,Gpm6b,Bcl2,Egfr,Ephb1,Clu,Dmd,Fgfr2,Rxra,Smo,Dlx5,Lamb2,Notch1,Pax6,Sdc2,Ddr1,Apoe,Dnm2,Ephb3,Vangl2,Pgrmc1,Snapin,Vav3,Btg2,Lima1,Ctnna1,Bmpr1b,Ttc17,Whrn,Jam3,Myo6,Plxnb1,Arx,Boc,Nbl1,Llgl1,Ezr,Pdpn,Inppl1,Fgfr1,Ntf3,Rab13,Tgfb2,Lrp4,Shc1,Prdx6	Tpm1
neurogenesis	186	851	837	5083	4.64584	4e-06	0.00190452	Acsl4,Arhgef7,Mapk1,Tnc,Rtn1,Sh3gl2,Lpar1,Cntn1,Brinp1,Map2k1,Dnm3,Myo16,Camk2b,Met,Nefm,Tubb3,Pmp22,Syt2,Stx1b,Ptn,Plp1,Syn1,Fyn,Rapgef4,Cntn2,Camk2a,Crmp1,Dpysl2,Prkcz,Rab3a,Stxbp1,Ywhaz,Slc11a2,Syt1,Brinp2,Stmn3,Stmn1,Sox10,Gap43,Wasf1,Mapt,Uchl1,Cbfa2t2,Camsap1,Gabra5,Sema4f,Foxp1,Ndrg1,Ldlr,Strada,Pbx1,Slitrk1,Sh3rf1,Gpm6a,Ablim1,Mdga1,Sema4a,Kif5a,Epha4,Ptprk,Rufy3,Tacc3,RGD1307443,Lmo4,Atl…	Kremen1,Dag1,Cdh4,Wnt7a,Eif2b4,Mt3,Scarb2,Acsl6,Gli3,Ilk,Gpm6b,Plpp3,B2m,Bcl2,Egfr,Ephb1,Gstp1,Tp53,Clu,Dmd,Xrcc6,Fgfr2,Ntrk2,Stat3,Il6st,Akt2,Rxra,Smo,Anxa1,Dlx5,Lamb2,Notch1,Pax6,Sdc2,Bmp6,Ddr1,Apoe,S100b,Dnm2,Adgrg1,Ephb3,Vangl2,Pgrmc1,Mgll,Vgf,Dio3,Ptbp1,Snapin,Pou3f2,Btg2,Dlx1,Hdac1,Celsr1,Efemp1,Ctnna1,Rorb,Igsf10,Bmpr1b,Whrn,Zhx2,Plxnb2,Jam3,Myo6,Plxnb1,Eomes,Arx,Boc,Idh2,Appl2,Yap1,Ctdsp1…			Slc1a3,Notch3
organic hydroxy compound biosynthetic process	29	851	76	5083	5.03793	5.57e-06	0.00257304	Sc5d,Ebp,Msmo1,Got1,Cyp51,Hmgcr,Snca,Sqle,Hsd17b7,Fdft1,Hmgcs1,Dhcr24,Acat2,Nsdhl,Dhcr7,Insig1,Lss,Mvd,Mvk,Fdps,Idi1	Plcd4,Plcd1,Apoe,Pltp,Cyp39a1,Sptlc1,Slc27a5,Tgfb2
generation of neurons	172	851	767	5083	4.57436	5.75e-06	0.00257879	Acsl4,Tnc,Rtn1,Sh3gl2,Lpar1,Cntn1,Brinp1,Map2k1,Dnm3,Myo16,Camk2b,Met,Nefm,Tubb3,Pmp22,Syt2,Stx1b,Ptn,Plp1,Syn1,Fyn,Rapgef4,Cntn2,Camk2a,Crmp1,Dpysl2,Prkcz,Rab3a,Stxbp1,Ywhaz,Slc11a2,Syt1,Brinp2,Stmn3,Stmn1,Sox10,Gap43,Wasf1,Mapt,Uchl1,Cbfa2t2,Camsap1,Gabra5,Sema4f,Foxp1,Ldlr,Strada,Pbx1,Slitrk1,Sh3rf1,Gpm6a,Ablim1,Mdga1,Sema4a,Kif5a,Epha4,Ptprk,Rufy3,RGD1307443,Lmo4,Atl1,Dixdc1,Mef2c,Ptpro,L1cam…	Kremen1,Cdh4,Wnt7a,Mt3,Scarb2,Acsl6,Gli3,Ilk,Gpm6b,B2m,Bcl2,Egfr,Ephb1,Tp53,Clu,Dmd,Xrcc6,Fgfr2,Ntrk2,Stat3,Il6st,Rxra,Smo,Dlx5,Lamb2,Notch1,Pax6,Sdc2,Bmp6,Ddr1,Apoe,Dnm2,Adgrg1,Ephb3,Vangl2,Pgrmc1,Mgll,Vgf,Dio3,Ptbp1,Snapin,Pou3f2,Btg2,Dlx1,Hdac1,Celsr1,Efemp1,Ctnna1,Rorb,Igsf10,Bmpr1b,Whrn,Zhx2,Plxnb2,Jam3,Myo6,Plxnb1,Eomes,Arx,Boc,Idh2,Appl2,Yap1,Ctdsp1,Chrdl1,Sox4,Sall3,Emx1,Nbl1,Llgl1,Fzd1,P…			Slc1a3,Notch3
regulation of nervous system development	120	851	499	5083	4.60265	6.61e-06	0.00287653	Lpar1,Cntn1,Brinp1,Map2k1,Clstn3,Dnm3,Camk2b,Met,Nefm,Pmp22,Syt2,Stx1b,Ptn,Fyn,Rapgef4,Cntn2,Camk2a,Crmp1,Dpysl2,Ywhaz,Syt1,Brinp2,Snca,Sox10,Gap43,Mapt,Cbfa2t2,Sema4f,Ldlr,Pbx1,Mdga1,Lrfn5,Epha4,Rufy3,RGD1307443,Dixdc1,Mef2c,L1cam,App,Chrnb2,Nptn,Robo1,Xylt1,Syt4,Snap91,Arhgef9,Rnf157,Smurf1,Hes5,Lrrn3,Lyn,Cspg4,Nefl,Chn1,Ppp1r9a	Kremen1,Cdh4,Wnt7a,Mt3,Scarb2,Acsl6,Gli3,Ilk,B2m,Bcl2,Ephb1,Tp53,Dmd,Xrcc6,Ntrk2,Stat3,Il6st,Rxra,Smo,Notch1,Pax6,Sdc2,Bmp6,Cpe,Apoe,S100b,Dnm2,Adgrg1,Ephb3,Vangl2,Mgll,Dio3,Ptbp1,Snapin,Pou3f2,Dlx1,Hdac1,Celsr1,Efemp1,Ctnna1,Igsf10,Sfrp2,Zhx2,Plxnb2,Plxnb1,Eomes,Idh2,Appl2,Yap1,Ctdsp1,Nbl1,Fzd1,Ascl1,Fzd2,Inppl1,Fgfr1,Cdk5rap3,Mdk,Ntf3,Vim,Lrp4,Sfrp1			Amigo2,Notch3
glial cell differentiation	40	851	121	5083	4.86488	6.8e-06	0.00287816	Mapk1,Lpar1,Map2k1,Met,Pmp22,Plp1,Cntn2,Sox10,Gap43,Ndrg1,App,Hes5,Lyn	Dag1,Eif2b4,Mt3,Gli3,Ilk,Plpp3,Bcl2,Egfr,Gstp1,Clu,Dmd,Ntrk2,Stat3,Akt2,Smo,Lamb2,Notch1,Pax6,Apoe,S100b,Pou3f2,Sox4,Ascl1,Mt2A,Mdk,Ntf3,Vim
system development	351	851	1762	5083	4.42064	7.13e-06	0.00293851	Acsl4,Ccna2,Arhgef7,Cntn5,Mapk1,Slc17a7,Tnc,Rtn1,Pcdha4,Sh3gl2,Lpar1,Bdh1,Cntn1,Rps6ka2,Ebp,Ppat,Tpm3,Brinp1,Map2k1,Clstn3,Dnm3,Cdh13,Myo16,Atp1a3,Camk2b,Camk2d,Fst,Gnb1,Idh1,Ina,Met,Nefm,Scd,Tubb3,Pmp22,Slc25a25,Syt2,Stx1b,Ptn,Plp1,Syn1,Pcsk2,Fyn,Rapgef4,Scn2b,Cntn2,Camk2a,Crmp1,Dpysl2,Nid1,Prkcz,Rab3a,Stxbp1,Ywhaz,Slc11a2,Syt1,Erc2,Brinp2,Pcyt1b,Ldb2,Stmn3,Stmn1,Smad2,Npy1r,Sox10,Acvr1b,Gap43,W…	Kank2,Insm1,Ugt1a6,Kremen1,Dag1,Cdh4,Nppc,Wnt7a,Timp1,Foxj1,Eif2b4,Mt3,Scarb2,Acsl6,Gli3,Ilk,Pde5a,Hopx,Ctsd,Acsbg1,Pou3f3,Gpm6b,Plpp3,Fnbp1,A2m,Aldoc,B2m,Bcl2,Ckb,Cp,Dbp,Egfr,Ephb1,Gpx1,Gstp1,Plcd1,Slc4a2,Sparc,Tp53,Clu,Dmd,Glul,Xrcc6,Fgfr2,Ntrk2,Stat1,Stat3,Stat5b,Il6st,Akt2,Rxra,Smo,Mfge8,Slc38a3,Anxa1,Ctsh,Dlx5,Lamb2,Notch1,Pam,Pax6,Psap,Sdc2,Cd81,Bmp6,Cpe,Ddr1,Ctsl,Ass1,Apoe,S100b,Dnm2,Adgrg…	Tpm1,Efnb2	Ndrg2,Pdlim4,Igfbp5	Slc1a3,Amigo2,Notch3
small molecule metabolic process	142	851	613	5083	4.54143	7.55e-06	0.00302745	Acsl4,Sc5d,Mapk1,Ebp,Ppat,Fabp5,Tecr,Acly,Gck,Got1,Idh1,Lpl,Scd,Pcyox1,Pmp22,Plp1,Scarb1,Acsl1,Crmp1,Dpysl2,Cyp51,Hmgcr,Fads3,Pycr1,Snca,Sqle,Npy1r,Hsd17b7,Fdft1,Hmgcs1,Dhcr24,Srebf2,Ldlr,Hyal3,Srr,Acat2,Carns1,Nsdhl,Acss2,Ahcyl2,Gatc,Impdh1,Scly,Slc22a12,Ntsr1,Elovl2,Itpk1,Fasn,App,Acaca,Xylt1,Dhcr7,Insig1,Olah,Aacs,Fpgs,Lss,Mvd,Mvk,Pde2a,Cds1,Fads2,Fdps,Scd2,Crot,Fads1,Idi1	Ugt1a6,Nppc,Mt3,Acsl6,Decr1,Plcd4,Pde5a,Acsbg1,Aldoc,Egfr,Fuca1,Gstp1,Retsat,Pgm1,Plcd1,Ttr,Glul,Stat5b,Akt2,Gclc,Acadl,Acadvl,Grk3,Pam,Ass1,Apoe,Mgll,Smpdl3a,Etfdh,Aldh2,Pltp,Gpam,Eci1,Lima1,Impdh2,Cyp39a1,Gpat3,Gpt2,Gldc,Cyp2j3,Rdh10,Sptlc1,Idh2,Ahcyl1,Suclg2,Adhfe1,Dmac2l,Pdpn,Aox1,Egln3,Txnrd1,Asl,Aldh1l1,Ech1,Ephx2,Inppl1,Pfkm,Grhpr,Slc27a5,Fgfr1,Hsd17b4,Adcy2,Aldh6a1,Renbp,Synj2,Folh1,Slc27…	Gucy1a1	Igfbp5,Acss1,Abca1,Itih3	Cpt1a,Slc1a3
response to oxygen-containing compound	167	851	746	5083	4.46951	9.15e-06	0.00355279	Palm3,Akap1,Ccna2,Mapk1,Tnc,Lpar1,Crym,Bdh1,Rps6ka2,Ppat,Brinp1,Atp1a3,Camk2b,Gck,Got1,Lpl,Met,Nefm,Scd,Ptn,Scarb1,Fyn,Mapk10,Acsl1,Camk2a,Dpysl2,Prkcz,Stxbp1,Igfbp2,Hmgcr,Brinp2,Pcyt1b,Snca,Oprl1,Smad2,Npy1r,Sox10,Bace1,Hsd17b7,Hmgcs1,Foxp1,Ldlr,Srr,Net1,Acat2,Eps8,Kif5a,Panx1,Ptprk,Scly,Slc22a12,Grb10,Mef2c,L1cam,App,Car2,Cdk1,Chrnb2,Mest,Rgs19,Acaca,Birc5,Insig1,Aacs,Timp4,Lyn,Jup,Pde2a,Nefl,F…	Ugt1a6,Dag1,Nppc,Wnt7a,Timp1,Foxj1,Eif2b4,Mt3,Acsl6,Pde5a,A2m,Atp1a1,Atp1a2,Bcl2,Egfr,Gpx1,Gstm1,Gstp1,Mt1,Plcd1,Sparc,Tp53,Abcb4,Dmd,Glul,Ntrk2,Stat1,Stat3,Stat5b,Chrm1,Akt2,Rxra,Smo,Gclc,Aqp4,Anxa1,Ctsh,Notch1,Pam,Pax6,Bmp6,Plat,Ctsl,Ass1,Apoe,Dnm2,Zfp36l1,Vgf,Aldh2,Btg1,Btg2,Gpam,Hdac1,Ctnna1,Tab2,Rorb,Mlc1,Tfap4,Ppp1r1b,Col6a2,Ahcyl1,Yap1,Sox4,Pde3a,Ezr,Fzd1,Asl,Nucb2,Rapgef3,Ascl1,Fzd2,Pawr,…	Tpm1,Gnai1,Prkce	Nqo1,Igfbp5,Abca1	Cpt1a
cell projection organization	115	851	477	5083	4.52672	9.32e-06	0.00355279	Acsl4,Arhgef7,Tnc,Sh3gl2,Lpar1,Cntn1,Map2k1,Dnm3,Cdh13,Myo16,Atp1a3,Camk2b,Nefm,Tubb3,Pmp22,Ptn,Plp1,Fyn,Cntn2,Camk2a,Crmp1,Dpysl2,Prkcz,Rab3a,Stxbp1,Slc11a2,Stmn3,Stmn1,Gap43,Wasf1,Mapt,Uchl1,Camsap1,Sema4f,Foxp1,Rab3ip,Lca5,Strada,Slitrk1,Gpm6a,Ablim1,Sema4a,Kif5a,Epha4,Ptprk,Fgd3,Tmem231,Atl1,Ptpro,L1cam,App,Chrnb2,Nptn,Robo1,Snap91,Fscn1,Hes5,Stmn4,Lyn,Cdk16,Nefl,Chn1,Ppp1r9a	Cdh4,Foxj1,Gli3,Ilk,Gpm6b,Bcl2,Egfr,Ephb1,Clu,Dmd,Fgfr2,Rxra,Smo,Dlx5,Lamb2,Notch1,Pax6,Sdc2,Ddr1,Apoe,Dnm2,Ephb3,Vangl2,Pgrmc1,Snapin,Vav3,Btg2,Lima1,Ctnna1,Bmpr1b,Ttc17,Whrn,Jam3,Myo6,Plxnb1,Arx,Boc,Nbl1,Llgl1,Ezr,Pdpn,Inppl1,Fgfr1,Mdk,Ntf3,Rab13,Tgfb2,Lrp4,Shc1,Prdx6	Tpm1
astrocyte differentiation	17	851	35	5083	5.0606	1.22e-05	0.00454992	Mapk1,Map2k1,Plp1,App,Hes5	Mt3,Plpp3,Egfr,Stat3,Smo,Lamb2,Notch1,Pax6,S100b,Pou3f2,Mt2A,Vim
regulation of multicellular organismal process	237	851	1129	5083	4.33623	1.3e-05	0.00471142	Akap1,Mapk1,Lpar1,Cntn1,Brinp1,Fabp5,Map2k1,Clstn3,Dnm3,Camk2b,Camk2d,Fst,Lpl,Met,Cd200,Nefm,Scd,Pmp22,Syt2,Stx1b,Ptn,Fyn,Rapgef4,Acsl1,Scn2b,Cntn2,Camk2a,Crmp1,Dpysl2,Cyp51,Prkcz,Slc1a1,Ywhaz,Atp1b1,Hmgcr,Syt1,Brinp2,Snca,Oprl1,Smad2,Npy1r,Sox10,Acvr1b,Gap43,Mapt,Cbfa2t2,Ptprj,Sema4f,Foxp1,Ldlr,Hyal3,Adgrb3,Pbx1,Tmem38a,Sh3rf1,Acat2,Mdga1,Sema4a,Sulf2,Lrfn5,Panx1,Epha4,Rufy3,Polr3a,RGD1307443,Di…	Kremen1,Cdh4,Nppc,Wnt7a,Timp1,Foxj1,Mt3,Scarb2,Acsl6,Decr1,Gli3,Ilk,Pde5a,Hopx,Tmem176b,Gpm6b,Plpp3,Atp1a1,Atp1a2,B2m,Bcl2,Ephb1,Gpx1,Gstp1,Sparc,Tp53,Clu,Dmd,Glul,Xrcc6,Fgfr2,Ntrk2,Adra2a,Stat1,Stat3,Stat5b,Il6st,Rxra,Smo,Acadl,Aqp4,Anxa1,Ctsh,Dlx5,Notch1,Pax6,Sdc2,Cd81,Bmp6,Cpe,Plat,Apoe,S100b,Dnm2,Adgrg1,Tnfsf13,Ephb3,Vangl2,Gadd45g,Megf10,Cd63,Mgll,Zfp36l1,Dio3,Notch2,Ptbp1,Snapin,Homer3,Pou3…	Tpm1,Prkce,Gucy1a1	Ndrg2,Add3,Igfbp5	Hrh1,Amigo2,Notch3
cellular response to organic substance	165	851	740	5083	4.37846	1.35e-05	0.00477321	Akap1,Mapk1,Tnc,Sh3gl2,Lpar1,Rps6ka2,Ppat,Brinp1,Atp1a3,Camk2b,Fst,Gck,Got1,Ina,Lpl,Met,Nefm,Pmp22,Ptn,Scarb1,Fyn,Mapk10,Rapgef4,Acsl1,Camk2a,Mras,Prkcz,Stxbp1,Igfbp2,Slc11a2,Brinp2,Snca,Smad2,Sox10,Acvr1b,Bace1,Wasf1,Hmgcs1,Foxp1,Ldlr,Hyal3,Tmem38a,Acat2,Eps8,Kif5a,Ptprk,Slc22a12,Il22ra2,Grb10,Mef2c,Fasn,L1cam,App,Car2,Chrnb2,Acaca,Birc5,Insig1,Aacs,Smurf1,Lyn,Jup,Mlh1,Pde2a,Wfs1,Fdps,Hrh3	Ugt1a6,Hdgf,Wnt7a,Foxj1,Mt3,Acsl6,Ilk,Atp1a1,Atp1a2,Bcl2,Egfr,Gpx1,Gstp1,Sparc,Tp53,Clu,Abcb4,Fgfr2,Ntrk2,Adra2a,Stat1,Stat3,Stat5b,Il6st,Chrm1,Akt2,Rxra,Smo,Gclc,Aqp4,Anxa1,Ctsh,Dlx5,Notch1,Pax6,Psap,Bmp6,Plat,Ctsl,Ass1,Apoe,Dnm2,Mx2,Mcm7,Ltbp4,Zfp36l1,Aldh2,Pou3f2,Dlx1,Gpam,Hdac1,Impdh2,Ctnna1,Rgma,Rorb,Bmpr1b,Mlc1,Adamts7,Tfap4,Fam107a,Gab1,Ahcyl1,Appl2,Yap1,Sox4,Pde3a,Ezr,Egln3,Fzd1,Asl,Rapge…	Gnai1,Prkce	Igfbp5,Abca1	Hrh1,Cpt1a
response to peptide	70	851	260	5083	4.51355	1.45e-05	0.00498813	Akap1,Ccna2,Bdh1,Ppat,Atp1a3,Gck,Got1,Met,Fyn,Camk2a,Prkcz,Pcyt1b,Bace1,Hsd17b7,Ldlr,Scly,Slc22a12,Grb10,App,Car2,Birc5,Insig1,Timp4,Lyn,Nefl,Fdps,Fads1	Ugt1a6,Dag1,Timp1,Foxj1,Eif2b4,Acsl6,Bcl2,Gstp1,Plcd1,Sparc,Tp53,Stat1,Stat3,Stat5b,Akt2,Rxra,Gclc,Anxa1,Notch1,Pax6,Plat,Ass1,Apoe,Zfp36l1,Vgf,Btg1,Btg2,Gpam,Ahcyl1,Fzd1,Asl,Nucb2,Fzd2,Inppl1,Sorbs1,Nfkb1,Rab13,Vim,Cdkn1b,Shc1,Socs3,Slc27a1		Igfbp5
regulation of developmental process	208	851	972	5083	4.32389	1.47e-05	0.00498813	Mapk1,Lpar1,Cntn1,Brinp1,Map2k1,Clstn3,Dnm3,Camk2b,Fst,Lpl,Met,Nefm,Pmp22,Syt2,Stx1b,Ptn,Fyn,Rapgef4,Cntn2,Camk2a,Crmp1,Dpysl2,Prkcz,Ywhaz,Hmgcr,Syt1,Brinp2,Snca,Smad2,Npy1r,Sox10,Acvr1b,Gap43,Mapt,Sh3d19,Cbfa2t2,Camsap1,Sema4f,Foxp1,Ldlr,Hyal3,Adgrb3,Pbx1,Sh3rf1,Mdga1,Sema4a,Eps8,Lrfn5,Epha4,Rufy3,RGD1307443,Lmo4,Dixdc1,Mef2c,Myl12b,L1cam,App,Car2,Cdk1,Chrnb2,Nptn,Robo1,Xylt1,Insig1,Syt4,Snap91,…	Kremen1,Cdh4,Nppc,Wnt7a,Timp1,Foxj1,Mt3,Scarb2,Acsl6,Gli3,Anxa7,Ilk,Pde5a,Hopx,Tmem176b,Gpm6b,B2m,Bcl2,Ephb1,Gpx1,Sparc,Tp53,Clu,Dmd,Glul,Xrcc6,Fgfr2,Ntrk2,Stat1,Stat3,Stat5b,Il6st,Rxra,Smo,Anxa1,Ctsh,Dlx5,Notch1,Pax6,Sdc2,Bmp6,Cpe,Apoe,S100b,Dnm2,Adgrg1,Tnfsf13,Ephb3,Vangl2,Spta1,Megf10,Mgll,Zfp36l1,Dio3,Notch2,Ptbp1,Snapin,Rnd3,Pou3f2,Btg1,Dlx1,Gpam,Hdac1,Celsr1,Bcl6,Shroom3,Efemp1,Ctnna1,Rorb,…	Tpm1	Igfbp5	Amigo2,Notch3
response to acid chemical	57	851	200	5083	4.54362	1.56e-05	0.00515268	Tnc,Brinp1,Atp1a3,Camk2b,Lpl,Scd,Ptn,Fyn,Mapk10,Acsl1,Igfbp2,Brinp2,Foxp1,Ldlr,Acat2,Mef2c,L1cam,Mest,Acaca,Insig1,Aacs,Lyn,Pde2a,Fdps,Scd2	A2m,Bcl2,Gpx1,Gstm1,Gstp1,Plcd1,Sparc,Tp53,Abcb4,Dmd,Ntrk2,Rxra,Gclc,Ctsh,Pax6,Bmp6,Plat,Ass1,Apoe,Aldh2,Rorb,Yap1,Rapgef3,Ascl1,Tgfb2,Cdkn1b,Sfrp1	Prkce	Nqo1,Abca1	Cpt1a
response to wounding	61	851	219	5083	4.50204	1.71e-05	0.00550582	Tnc,Fabp5,Map2k1,Ina,Met,Nefm,Ptn,Rab3a,Stxbp1,Smad2,Gap43,Ptprj,Cdk1,Mtpn,Lyn,Nefl,Pik3cb	Wnt7a,Timp1,Gli3,A2m,Bcl2,Gpx1,Gstm1,Sparc,Tp53,Clu,Dmd,Adra2a,Rxra,Smo,Anxa1,Lamb2,Notch1,Pax6,Sdc2,Cd81,Ddr1,Plat,Apoe,Vangl2,Zfp36l1,Efemp2,Notch2,Celsr1,Ctnna1,Myof,Igsf10,Jam3,Yap1,Pdpn,Txnrd1,Pawr,Fgfr1,Mdk,Tgfb2,Vim	Tpm1		Slc1a3,Notch3
cell development	154	851	685	5083	4.32518	1.75e-05	0.00550582	Acsl4,Mapk1,Tnc,Sh3gl2,Lpar1,Cntn1,Rps6ka2,Map2k1,Myo16,Camk2d,Met,Nefm,Tubb3,Pmp22,Ptn,Plp1,Syn1,Fyn,Cntn2,Camk2a,Crmp1,Dpysl2,Prkcz,Rab3a,Stxbp1,Ywhaz,Slc11a2,Trip13,Stmn3,Stmn1,Sox10,Gap43,Wasf1,Mapt,Uchl1,Camsap1,Gabra5,Sema4f,Foxp1,Ndrg1,Strada,Slitrk1,Gpm6a,Ablim1,Sema4a,Sulf2,Kif5a,Epha4,Ptprk,Atl1,Mef2c,Fasn,Ptpro,L1cam,App,Cdk1,Chrnb2,Nptn,Robo1,Snap91,Hes5,Stmn4,Lyn,Cspg4,Mlh1,Cdk16,Pde…	Insm1,Dag1,Cdh4,Wnt7a,Foxj1,Eif2b4,Mt3,Acsl6,Gli3,Ilk,Gpm6b,Bcl2,Egfr,Ephb1,Gpx1,Gstp1,Clu,Dmd,Fgfr2,Ntrk2,Akt2,Rxra,Smo,Dlx5,Lamb2,Notch1,Pax6,Psap,Sdc2,Bmp6,Ddr1,Apoe,Dnm2,Ephb3,Vangl2,Megf10,Pgrmc1,Csrp1,Dio3,Notch2,Snapin,Pou3f2,Btg1,Btg2,Bcl6,Lmod1,Shroom3,Ctnna1,Rorb,Sfrp2,Bmpr1b,Whrn,Jam3,Myo6,Plxnb1,Arx,Rdh10,Msi2,Boc,Sox4,Sall3,Nbl1,Pde3a,Llgl1,Ezr,Rapgef3,Ascl1,Lsr,Fzd2,Mt2A,Fgfr1,Hsd17…	Tpm1		Slc1a3
epithelial cell differentiation	59	851	210	5083	4.50016	1.78e-05	0.00550582	Map2k1,Met,Ptn,Cbfa2t2,Foxp1,Tmem231,Mef2c,Fasn,Ptpro,Cdk1,Hes5,Pde2a,Tgfb1i1	Insm1,Wnt7a,Foxj1,Aldoc,Gpx1,Dmd,Fgfr2,Tagln,Rxra,Smo,Acadvl,Anxa1,Dlx5,Lamb2,Notch1,Pax6,Psap,Bmp6,Ctsl,Msi1,Cd63,Notch2,Gstk1,Hdac1,Shroom3,Ctnnd1,Whrn,Myo6,Arx,Yap1,Sox4,Ezr,Pdpn,Cnn3,Fzd1,Rapgef3,Prom1,Ascl1,Fzd2,Fgfr1,Hsd17b4,Msn,Rab13,Vim,Tpp1			Cpt1a
cellular lipid metabolic process	83	851	324	5083	4.42174	1.81e-05	0.00550582	Acsl4,Sc5d,Pi4k2a,Fabp5,Tecr,Acly,Lpl,Scd,Pmp22,Plp1,Acsl1,Hmgcr,Fads3,Pcyt1b,Snca,Fdft1,Pla2g4e,Hmgcs1,Pgs1,Acat2,Acss2,Pnpla3,Pip4p1,Cers6,Elovl2,Fasn,Acaca,Pi4ka,Insig1,Olah,Aacs,Mvd,Mvk,Cds1,Fads2,Fdps,Scd2,Crot,Fads1,Pik3cb,Idi1,Pip4k2b,Pcyt2	Mt3,Acsl6,Decr1,Plcd4,Acsbg1,Plpp3,Egfr,Gpx1,Gstp1,Retsat,Ggta1,Ttr,Il6st,Acadl,Acadvl,Pam,Psap,Apoe,Mgll,Smpdl3a,Etfdh,Gpam,Eci1,Pla2g7,Gpat3,Mboat2,Naga,Rdh10,Sptlc1,Pdpn,Ech1,Ephx2,Inppl1,Slc27a5,Hsd17b4,Synj2,Prdx6,Slc27a1		Acss1	Cpt1a
regulation of GTP binding	8	851	10	5083	5.36269	1.96e-05	0.00586918	Arhgef7,Met,Stmn1,Epha4	Eif2b4,Ccpg1,Rapgef3,Tgfb2
cellular response to endogenous stimulus	112	851	470	5083	4.31979	2.18e-05	0.00631697	Akap1,Mapk1,Tnc,Sh3gl2,Ppat,Atp1a3,Camk2b,Fst,Gck,Got1,Met,Nefm,Ptn,Fyn,Rapgef4,Acsl1,Camk2a,Prkcz,Igfbp2,Snca,Smad2,Sox10,Acvr1b,Bace1,Wasf1,Hmgcs1,Tmem38a,Kif5a,Ptprk,Slc22a12,Grb10,Mef2c,L1cam,App,Car2,Chrnb2,Acaca,Insig1,Aacs,Smurf1,Jup,Pde2a,Hrh3	Ugt1a6,Wnt7a,Foxj1,Mt3,Acsl6,Atp1a1,Atp1a2,Egfr,Gstp1,Tp53,Fgfr2,Ntrk2,Adra2a,Stat1,Stat3,Stat5b,Chrm1,Akt2,Rxra,Gclc,Aqp4,Anxa1,Ctsh,Dlx5,Notch1,Pax6,Bmp6,Plat,Ctsl,Ass1,Dnm2,Mcm7,Ltbp4,Zfp36l1,Aldh2,Dlx1,Gpam,Ctnna1,Rgma,Rorb,Bmpr1b,Adamts7,Tfap4,Fam107a,Ahcyl1,Appl2,Yap1,Pde3a,Ezr,Fzd1,Asl,Rapgef3,Fzd2,Pawr,Sorbs1,Fgfr1,Msn,Nfkb1,Ntf3,Rab13,Tgfb2,Vim,Lrp4,Sfrp1,Shc1,Slc27a1	Prkce	Igfbp5	Hrh1
axon development	55	851	193	5083	4.45922	2.2e-05	0.00631697	Tnc,Nefm,Tubb3,Pmp22,Plp1,Cntn2,Crmp1,Dpysl2,Rab3a,Stxbp1,Stmn1,Gap43,Mapt,Uchl1,Sema4f,Foxp1,Slitrk1,Ablim1,Sema4a,Kif5a,Epha4,Atl1,Ptpro,L1cam,App,Chrnb2,Nptn,Robo1,Snap91,Nefl,Chn1	Cdh4,Gli3,Bcl2,Ephb1,Fgfr2,Rxra,Smo,Dlx5,Lamb2,Notch1,Pax6,Ddr1,Apoe,Ephb3,Vangl2,Pgrmc1,Ctnna1,Bmpr1b,Jam3,Arx,Boc,Llgl1,Ntf3,Tgfb2
cellular response to oxygen-containing compound	104	851	430	5083	4.32088	2.28e-05	0.00631697	Akap1,Mapk1,Tnc,Lpar1,Rps6ka2,Ppat,Brinp1,Atp1a3,Camk2b,Gck,Got1,Lpl,Met,Nefm,Ptn,Scarb1,Fyn,Camk2a,Prkcz,Brinp2,Sox10,Bace1,Hmgcs1,Foxp1,Ldlr,Net1,Acat2,Kif5a,Ptprk,Slc22a12,Grb10,Mef2c,L1cam,App,Car2,Cdk1,Chrnb2,Acaca,Birc5,Insig1,Aacs,Lyn,Jup,Pde2a,Fdps,Hrh3	Foxj1,Mt3,Acsl6,Bcl2,Egfr,Gpx1,Gstp1,Mt1,Tp53,Abcb4,Ntrk2,Stat1,Stat3,Stat5b,Chrm1,Akt2,Rxra,Smo,Gclc,Aqp4,Anxa1,Pax6,Plat,Ass1,Apoe,Dnm2,Zfp36l1,Aldh2,Gpam,Ctnna1,Rorb,Mlc1,Tfap4,Ahcyl1,Yap1,Sox4,Pde3a,Ezr,Fzd1,Asl,Rapgef3,Fzd2,Pawr,Sorbs1,Msn,Adcy2,Nfkb1,Rab13,Vim,Sfrp1,Shc1	Tpm1,Gnai1,Prkce	Nqo1,Igfbp5,Abca1	Cpt1a
response to fatty acid	22	851	54	5083	4.74835	2.28e-05	0.00631697	Tnc,Lpl,Scd,Acsl1,Foxp1,Ldlr,Acat2,Acaca,Insig1,Aacs,Fdps,Scd2	A2m,Plcd1,Pax6,Plat,Ass1,Aldh2,Sfrp1	Prkce		Cpt1a
negative regulation of cell differentiation	80	851	312	5083	4.34521	2.49e-05	0.00667172	Mapk1,Lpar1,Brinp1,Dnm3,Fst,Pmp22,Stx1b,Ptn,Cntn2,Crmp1,Sox10,Sema4f,Foxp1,Ldlr,Pbx1,Epha4,Rufy3,RGD1307443,Dixdc1,App,Xylt1,Insig1,Syt4,Hes5,Lyn,Cspg4,Tgfb1i1	Kremen1,Nppc,Wnt7a,Foxj1,Mt3,Gli3,Hopx,Tmem176b,B2m,Bcl2,Ephb1,Tp53,Dmd,Stat3,Stat5b,Smo,Anxa1,Notch1,Pax6,Apoe,S100b,Adgrg1,Zfp36l1,Dio3,Ptbp1,Snapin,Dlx1,Hdac1,Bcl6,Efemp1,Ctnna1,Rorb,Sfrp2,Zhx2,Tob2,Adamts7,Idh2,Appl2,Yap1,Ctdsp1,Nucb2,Ascl1,Hist1h4b,Inppl1,Fgfr1,Mdk,Tgfb2,Vim,Lrp4,Sfrp1		Igfbp5	Notch3
fatty acid metabolic process	40	851	127	5083	4.50968	2.5e-05	0.00667172	Acsl4,Sc5d,Tecr,Acly,Lpl,Scd,Plp1,Acsl1,Fads3,Snca,Acat2,Acss2,Elovl2,Fasn,Acaca,Olah,Aacs,Fads2,Scd2,Crot,Fads1	Acsl6,Decr1,Acsbg1,Gstp1,Acadl,Acadvl,Pam,Mgll,Etfdh,Gpam,Eci1,Pdpn,Ech1,Ephx2,Slc27a5,Hsd17b4,Slc27a1		Acss1	Cpt1a
skin development	30	851	86	5083	4.54434	3.04e-05	0.00797578	Map2k1,Fst,Met,Scd,Ldb2,Stmn1,Acvr1b,Dhcr24,Nsdhl,Foxq1,Jup	Wnt7a,Bcl2,Egfr,Fgfr2,Smo,Anxa1,Notch1,Pax6,Psap,Ddr1,Ctsl,Vangl2,Hdac1,Celsr1,Ctnnd1,Yap1,Tgfb2,Lrp4		Igfbp5
alcohol biosynthetic process	22	851	55	5083	4.64466	3.21e-05	0.00828985	Sc5d,Ebp,Got1,Cyp51,Hmgcr,Hsd17b7,Fdft1,Hmgcs1,Dhcr24,Acat2,Nsdhl,Dhcr7,Insig1,Lss,Mvd,Mvk,Fdps,Idi1	Plcd4,Plcd1,Apoe,Sptlc1
cell population proliferation	63	851	233	5083	4.30922	3.42e-05	0.00869099	Mapk1,Map2k1,Cdh13,Fst,Gnb1,Met,Scarb1,Fyn,Uchl1,Tacc3,Impdh1,Dixdc1,Mef2c,Cdk1,Scrg1,Cspg4,Pik3cb	Nppc,Wnt7a,Acsl6,Gli3,Anxa7,Pou3f3,Bcl2,Egfr,Ephb1,Gpx1,Gstp1,Tp53,Clu,Glul,Fgfr2,Stat3,Rxra,Smo,Dlx5,Notch1,Pax6,Mcm7,Sbds,Megf10,Zfp36l1,Dio3,Notch2,Pou3f2,Sorl1,Impdh2,Sfrp2,Plxnb2,Arx,Appl2,Yap1,Sox4,Pdpn,Txnrd1,Ascl1,Fgfr1,Cdk5rap3,Fabp7,Msn,Mmp14,Tgfb2		Igfbp5
response to drug	127	851	554	5083	4.12848	4.24e-05	0.0106056	Mapk1,Slc17a7,Tnc,Bdh1,Ppat,Atp1a3,Lpl,Met,Slc25a25,Ptn,Fyn,Acsl1,Dpysl2,Slc1a1,Ywhaz,Igfbp2,Hmgcr,Slc38a7,Snca,Sox10,Hsd17b7,Hmgcs1,Srebf2,Srr,Tmem38a,Net1,Eps8,Rad54b,Kif5a,Panx1,Slc22a12,Ntsr1,Mef2c,L1cam,Car2,Cdk1,Chrnb2,Rgs19,Acaca,Birc5,Aacs,Timp4,Lyn,Jup,Mlh1,Mvd,Pde2a,Nefl,Fdps,Crot,Hrh3	Nppc,Slc25a20,Mt3,A2m,Atp1a1,Atp1a2,B2m,Bcl2,Egfr,Gpx1,Gstm1,Gstp1,Sparc,Tp53,Abcb4,Stat1,Stat3,Stat5b,Chrm1,Rxra,Gclc,Slc38a3,Aqp4,Grk3,Anxa1,Notch1,Pam,Pax6,Sdc2,Plat,Ass1,Apoe,Dnm2,Mcm7,Vav3,Aldh2,Hdac1,Gsta4,Ctnna1,Sfrp2,Cyp2j3,Myo6,Tfap4,Ppp1r1b,Yap1,Emx1,Pde3a,Pdpn,Txnrd1,Fzd1,Asl,Rapgef3,Ascl1,Tcn2,Inppl1,Slc25a18,Sorbs1,Mt2A,Hsd17b4,Mdk,Adcy2,Nfkb1,Tgfb2,Vim,Cdkn1b,Sfrp1,Shc1,Socs3	Gnai1,Prkce	Nqo1,Add3,Abca1	Cpt1a,Slc1a3
regulation of multicellular organismal development	172	851	792	5083	4.08116	4.34e-05	0.010657	Mapk1,Lpar1,Cntn1,Brinp1,Map2k1,Clstn3,Dnm3,Camk2b,Fst,Met,Nefm,Pmp22,Syt2,Stx1b,Ptn,Fyn,Rapgef4,Cntn2,Camk2a,Crmp1,Dpysl2,Prkcz,Ywhaz,Hmgcr,Syt1,Brinp2,Snca,Smad2,Sox10,Acvr1b,Gap43,Mapt,Cbfa2t2,Sema4f,Foxp1,Ldlr,Hyal3,Adgrb3,Pbx1,Sh3rf1,Mdga1,Sema4a,Lrfn5,Epha4,Rufy3,RGD1307443,Dixdc1,Mef2c,L1cam,App,Car2,Cdk1,Chrnb2,Nptn,Robo1,Xylt1,Syt4,Snap91,Arhgef9,Ajap1,Rnf157,Smurf1,Hes5,Lrrn3,Lyn,Cspg4,…	Kremen1,Cdh4,Wnt7a,Timp1,Foxj1,Mt3,Scarb2,Acsl6,Gli3,Ilk,Hopx,Tmem176b,Gpm6b,B2m,Bcl2,Ephb1,Gpx1,Sparc,Tp53,Dmd,Glul,Xrcc6,Fgfr2,Ntrk2,Stat1,Stat3,Stat5b,Il6st,Rxra,Smo,Anxa1,Ctsh,Notch1,Pax6,Sdc2,Bmp6,Cpe,Apoe,S100b,Dnm2,Adgrg1,Tnfsf13,Ephb3,Vangl2,Megf10,Mgll,Zfp36l1,Dio3,Notch2,Ptbp1,Snapin,Pou3f2,Btg1,Dlx1,Hdac1,Celsr1,Bcl6,Efemp1,Ctnna1,Igsf10,Sfrp2,Bmpr1b,Rassf2,Zhx2,Tob2,Plxnb2,Adamts7,Plx…			Amigo2,Notch3
negative regulation of developmental process	93	851	381	5083	4.16742	4.41e-05	0.010657	Mapk1,Lpar1,Brinp1,Dnm3,Fst,Pmp22,Stx1b,Ptn,Cntn2,Crmp1,Sox10,Mapt,Sema4f,Foxp1,Ldlr,Hyal3,Adgrb3,Pbx1,Mdga1,Sema4a,Epha4,Rufy3,RGD1307443,Dixdc1,App,Robo1,Xylt1,Insig1,Syt4,Hes5,Lyn,Cspg4,Tgfb1i1	Kremen1,Nppc,Wnt7a,Timp1,Foxj1,Mt3,Gli3,Hopx,Tmem176b,B2m,Bcl2,Ephb1,Sparc,Tp53,Dmd,Stat1,Stat3,Stat5b,Smo,Anxa1,Notch1,Pax6,Cpe,Apoe,S100b,Adgrg1,Zfp36l1,Dio3,Ptbp1,Snapin,Dlx1,Hdac1,Bcl6,Efemp1,Ctnna1,Rorb,Sfrp2,Zhx2,Tob2,Adamts7,Idh2,Appl2,Yap1,Ctdsp1,Nucb2,Rapgef3,Ascl1,Hist1h4b,Inppl1,Fgfr1,Mdk,Tgfb2,Vim,Lrp4,Cdkn1b,Sfrp1,Shc1		Igfbp5	Notch3
movement of cell or subcellular component	112	851	479	5083	4.08946	5.29e-05	0.0124847	Arhgef7,Lpar1,Map2k1,Kif2c,Cdh13,Camk2d,Met,Nefm,Tubb3,Pmp22,Ptn,Scarb1,Fyn,Scn2b,Cntn2,Crmp1,Dpysl2,Prkcz,Sox10,Gap43,Wasf1,Mapt,Uchl1,Dync1i1,Sema4f,Foxp1,Lca5,Kif18b,Sh3rf1,Gpm6a,Ablim1,Mdga1,Eps8,Kif5a,Epha4,Ptprk,Kif14,RGD1307443,Elmo1,Dixdc1,Mef2c,Ptpro,L1cam,App,Nptn,Robo1,Fscn1,Cspg4,Jup,Nefl,Chn1,Pik3cb	Kank2,Kif1c,Cdh4,Wnt7a,Foxj1,Gli3,Ilk,Pou3f3,Egfr,Ephb1,Gpx1,Ntrk2,Stat1,Stat5b,Smo,Aqp4,Anxa1,Dlx5,Lamb2,Notch1,Pax6,Sdc2,Ddr1,Plat,Adgrg1,Ephb3,Sbds,Vangl2,Cd63,Pgrmc1,Snapin,Vav3,Pou3f2,Pltp,Celsr1,Lima1,Sorl1,Kif19,Bmpr1b,Sun2,Amotl1,Jam3,Arx,Boc,Syne2,Pdpn,Ascl1,Fgfr1,Itga7,Mdk,Msn,Mmp14,Ntf3,Rab13,Tgfb2	Tpm1,Efnb2		Hrh1
positive regulation of multicellular organismal process	149	851	672	5083	4.04724	5.32e-05	0.0124847	Mapk1,Lpar1,Cntn1,Brinp1,Fabp5,Map2k1,Clstn3,Camk2b,Camk2d,Fst,Lpl,Met,Cd200,Scd,Syt2,Stx1b,Ptn,Fyn,Rapgef4,Acsl1,Prkcz,Slc1a1,Hmgcr,Syt1,Brinp2,Oprl1,Smad2,Npy1r,Sox10,Acvr1b,Mapt,Cbfa2t2,Ptprj,Foxp1,Acat2,Sulf2,Panx1,Epha4,Rufy3,Polr3a,Dixdc1,Ntsr1,Grb10,Mef2c,L1cam,App,Car2,Cdk1,Nptn,Robo1,Syt4,Snap91,Rnf157,Mtpn,Lrrn3,Lyn,Jup,Mlh1,Nefl,Fdps,Tgfb1i1,Ppp1r9a	Cdh4,Nppc,Wnt7a,Foxj1,Scarb2,Acsl6,Decr1,Gli3,Ilk,Pde5a,Gpm6b,Plpp3,Atp1a1,B2m,Bcl2,Ephb1,Sparc,Clu,Dmd,Xrcc6,Fgfr2,Ntrk2,Adra2a,Stat3,Stat5b,Il6st,Smo,Acadl,Anxa1,Ctsh,Dlx5,Notch1,Pax6,Cd81,Bmp6,Plat,Apoe,S100b,Tnfsf13,Ephb3,Gadd45g,Zfp36l1,Dio3,Notch2,Ptbp1,Pou3f2,Btg1,Dlx1,Gpam,Slc22a5,Hdac1,Igsf11,Sfrp2,Bmpr1b,Zhx3,Chd7,Tob2,Plxnb2,Amotl1,Plxnb1,Arx,Appl2,Yap1,Nbl1,Pde3a,Ezr,Pdpn,Fzd1,Rapgef3…	Tpm1,Prkce	Add3	Hrh1,Amigo2
regulation of cell morphogenesis	63	851	237	5083	4.15514	5.99e-05	0.0138344	Lpar1,Map2k1,Dnm3,Camk2b,Met,Nefm,Syt2,Ptn,Fyn,Cntn2,Dpysl2,Syt1,Mapt,Sh3d19,Camsap1,Sema4f,Sema4a,Eps8,Epha4,Rufy3,Dixdc1,Myl12b,L1cam,Chrnb2,Robo1,Syt4,Snap91,Rnf157,Smurf1,Nefl,Chn1,Ppp1r9a	Cdh4,Wnt7a,Mt3,Anxa7,Ilk,Sparc,Ntrk2,Anxa1,Sdc2,Apoe,S100b,Dnm2,Ephb3,Spta1,Mgll,Rnd3,Pou3f2,Shroom3,Myo10,Plxnb2,Plxnb1,Arap1,Myl12a,Ezr,Pdpn,Itga7,Mdk,Msn,Vim,Lrp4	Tpm1
cellular response to hormone stimulus	70	851	271	5083	4.11811	6.36e-05	0.0144666	Akap1,Tnc,Ppat,Atp1a3,Gck,Got1,Met,Nefm,Fyn,Acsl1,Camk2a,Prkcz,Igfbp2,Sox10,Hmgcs1,Slc22a12,Grb10,Mef2c,L1cam,Car2,Chrnb2,Acaca,Insig1,Aacs,Hrh3	Ugt1a6,Foxj1,Mt3,Acsl6,Atp1a1,Atp1a2,Egfr,Gstp1,Adra2a,Stat1,Stat3,Stat5b,Chrm1,Akt2,Rxra,Gclc,Aqp4,Anxa1,Ctsh,Notch1,Pax6,Plat,Ctsl,Ass1,Zfp36l1,Aldh2,Gpam,Rorb,Tfap4,Fam107a,Ahcyl1,Appl2,Yap1,Fzd1,Asl,Fzd2,Pawr,Sorbs1,Msn,Nfkb1,Rab13,Sfrp1,Shc1,Slc27a1	Prkce
triglyceride metabolic process	15	851	32	5083	4.5796	6.78e-05	0.0150694	Acsl4,Lpl,Scd,Acsl1,Pnpla3,Insig1	Acsl6,Gpx1,Il6st,Apoe,Mgll,Gpam,Gpat3,Slc27a5			Cpt1a
positive regulation of growth	37	851	119	5083	4.24248	6.82e-05	0.0150694	Acsl4,Mapk1,Syt2,Igfbp2,Syt1,Mapt,Rufy3,Mef2c,L1cam,Cdk1,Syt4,Rnf157,Mtpn,Wfs1,Fdps	Cdh4,Ilk,Hopx,Bcl2,Fgfr2,Stat5b,Smo,Notch1,Apoe,Dio3,Pou3f2,Gpam,Sfrp2,Chd7,Arx,Yap1,Ezr,Fgfr1,Mmp14,Tgfb2,Sdcbp,Sfrp1
regulation of biological quality	287	851	1435	5083	3.90156	6.94e-05	0.0151043	Rasgrf2,Arhgef7,Mapk1,Slc17a7,Lpar1,Crym,Rps6ka2,Ppat,Atp6v1b2,Fabp5,Map2k1,Clstn3,Dnm3,Atp1a3,Camk2b,Camk2d,Fst,Gck,Gnb1,Got1,Lpl,Met,Nefm,Scd,Pmp22,Syt2,Stx1b,Ptn,Syn1,Scarb1,Pcsk2,Fyn,Mapk10,Rapgef4,Acsl1,Scn2b,Cntn2,Camk2a,Dpysl2,Prkcz,Rab3a,Slc1a1,Stxbp1,Ywhaz,Atp1b1,Hmgcr,Slc11a2,Syt1,Slc16a2,Erc2,Ldb2,Syn2,Snca,Oprl1,Stmn1,Smad2,Npy1r,Rasa3,Acvr1b,Bace1,Gap43,Wasf1,Mapt,Hsd17b7,Ube2c,Ptprj…	Dag1,Cdh4,Nppc,Wnt7a,Mt3,Decr1,Anxa7,Ilk,Pde5a,Pou3f3,Gpm6b,Plpp3,Atp1a1,Atp1a2,Atp1b2,B2m,Bcl2,Ckb,Cp,Egfr,Ephb1,Gpx1,Mt1,Tpcn1,Retsat,Pgm1,Plcd1,Slc4a2,Sparc,Tp53,Clu,Ttr,Abcb4,Dmd,Lamp2,Glul,Ntrk2,Adra2a,Stat3,Stat5b,Il6st,Chrm1,Akt2,Smo,Gclc,Acadl,Aqp4,Lamp1,Acadvl,Anxa1,Ctsh,Notch1,Pam,Pax6,Cd81,Bmp6,Cpe,Ddr1,Plat,Ass1,Apoe,S100b,Dnm2,Nalcn,Npc2,Ephb3,Spta1,Gadd45g,Aldh7a1,Pgrmc1,Mgll,Ltbp4,…	Tpm1,Prkce,Gucy1a1	Add3,Igfbp5,Abca1	Hrh1,Cpt1a,Slc1a3,Amigo2
cellular response to chemical stimulus	194	851	918	5083	3.93603	7.19e-05	0.0154387	Akap1,Mapk1,Tnc,Sh3gl2,Lpar1,Rps6ka2,Ppat,Brinp1,Abtb2,Atp1a3,Camk2b,Fst,Gck,Gnb1,Got1,Ina,Lpl,Met,Nefm,Pmp22,Syt2,Ptn,Scarb1,Fyn,Mapk10,Rapgef4,Acsl1,Camk2a,Mras,Prkcz,Stxbp1,Igfbp2,Slc11a2,Syt1,Brinp2,Pycr1,Snca,Smad2,Sox10,Acvr1b,Bace1,Wasf1,Mapt,Hmgcs1,Foxp1,Ndrg1,Ldlr,Hyal3,Tmem38a,Net1,Acat2,Eps8,Kif5a,Ptprk,Slc22a12,Il22ra2,Grb10,Mef2c,Fasn,Ptpro,L1cam,App,Car2,Cdk1,Chrnb2,Acaca,Birc5,Insi…	Ugt1a6,Hdgf,Wnt7a,Foxj1,Mt3,Acsl6,Ilk,Atp1a1,Atp1a2,B2m,Bcl2,Egfr,Ephb1,Gpx1,Gstm1,Gstp1,Mt1,Sparc,Tp53,Clu,Abcb4,Fgfr2,Ntrk2,Adra2a,Stat1,Stat3,Stat5b,Il6st,Chrm1,Akt2,Rxra,Smo,Gclc,Aqp4,Anxa1,Ctsh,Dlx5,Notch1,Pax6,Psap,Bmp6,Plat,Ctsl,Ass1,Apoe,S100b,Dnm2,Mx2,Mcm7,Sbds,Ltbp4,Zfp36l1,Aldh2,Pou3f2,Dlx1,Gpam,Gstk1,Hdac1,Gsta4,Impdh2,Ctnna1,Rgma,Rorb,Bmpr1b,Cyp2j3,Mlc1,Adamts7,Tfap4,Fam162a,Fam107a,…	Tpm1,Gnai1,Prkce	Nqo1,Igfbp5,Abca1	Hrh1,Cpt1a
respiratory system development	37	851	120	5083	4.18377	8.32e-05	0.0176041	Mapk1,Tnc,Map2k1,Ptn,Rab3a,Smad2,Foxp1,Dhcr7	Dag1,Foxj1,Gli3,Hopx,Ctsd,Cp,Egfr,Sparc,Fgfr2,Ctsh,Dlx5,Notch1,Ctsl,Ass1,Vangl2,Celsr1,Chd7,Rdh10,Stk40,Yap1,Pdpn,Fzd1,Asl,Ascl1,Rida,Fgfr1,Mmp14,Tgfb2		Igfbp5
epithelium development	100	851	423	5083	3.9686	8.81e-05	0.0181282	Mapk1,Tnc,Map2k1,Fst,Met,Ptn,Ldb2,Smad2,Sox10,Acvr1b,Cbfa2t2,Foxp1,Pbx1,Nsdhl,Tmem231,Lmo4,Mef2c,Fasn,Ptpro,Car2,Cdk1,Robo1,Dlg3,Foxq1,Hes5,Pde2a,Tgfb1i1	Kank2,Insm1,Dag1,Wnt7a,Foxj1,Gli3,Ilk,Ctsd,Pou3f3,Aldoc,Bcl2,Egfr,Gpx1,Tp53,Dmd,Fgfr2,Tagln,Stat1,Rxra,Smo,Acadvl,Anxa1,Ctsh,Dlx5,Lamb2,Notch1,Pax6,Psap,Bmp6,Ddr1,Ctsl,Msi1,Vangl2,Cd63,Zfp36l1,Notch2,Gstk1,Hdac1,Celsr1,Orai1,Shroom3,Tead2,Rgma,Sfrp2,Ctnnd1,Whrn,Plxnb2,Myo6,Arx,Rdh10,Yap1,Sox4,Ezr,Pdpn,Cnn3,Fzd1,Rapgef3,Prom1,Ascl1,Fzd2,Fgfr1,Hsd17b4,Msn,Mmp14,Rab13,Tgfb2,Vim,Lrp4,Tpp1,Sfrp1,Socs3		Igfbp5	Cpt1a
hair follicle morphogenesis	9	851	14	5083	4.77084	8.92e-05	0.0181282	Fst,Foxq1	Bcl2,Fgfr2,Smo,Notch1,Ctsl,Tgfb2		Igfbp5
isoprenoid biosynthetic process	9	851	14	5083	4.77084	8.92e-05	0.0181282	Hmgcr,Fdft1,Hmgcs1,Acat2,Mvd,Mvk,Fdps,Idi1	Rdh10
response to stimulus	447	851	2371	5083	3.76836	9.68e-05	0.0194179	Palm3,Tiam2,Acsl4,Akap1,Ccna2,Rasgrf2,Lancl1,Pi4k2a,Arhgef7,Ptpre,Mapk1,Slc17a7,Tnc,Sh3gl2,Lpar1,Crym,Bdh1,Sh3bp5,Cntn1,Rps6ka2,Ppat,Brinp1,Fabp5,Snrk,Map2k1,Abtb2,Cdh13,Myo16,Prokr2,Atp1a3,Camk2b,Camk2d,Fst,Gck,Gnb1,Got1,Idh1,Ina,Lpl,Met,Nefm,Magi3,Scd,Tubb3,Pmp22,Slc25a25,Eef1a2,Syt2,Ptn,Plp1,Scarb1,Fyn,Mapk10,Rapgef4,Acsl1,Scn2b,Cntn2,Camk2a,Crmp1,Dpysl2,Mras,Prkar1b,Prkcz,Rab3a,Slc1a1,Stxbp1,…	Ugt1a6,Kremen1,Dag1,Hdgf,Cdh4,Nppc,Wnt7a,Tjp2,Timp1,Foxj1,Eif2b4,Slc25a20,Mt3,Acsl6,Gli3,Rcan2,Plcd4,Anxa7,Ilk,Pde5a,Ctsd,Acsbg1,Plpp3,A2m,Aldoc,Atp1a1,Atp1a2,B2m,Bcl2,Cp,Egfr,Ephb1,Gpx1,Gstm1,Gstp1,Mt1,Bmf,Pgm1,Plcd1,Sparc,Tp53,Clu,Abcb4,Dmd,Lamp2,Glul,Xrcc6,Fgfr2,Ntrk2,Adra2a,Stat1,Stat3,Stat5b,Il6st,Chrm1,Akt2,Rxra,Smo,Mfge8,Gclc,Acadl,Slc38a3,Aqp4,Lamp1,Acadvl,Grk3,Anxa1,Cd59,Ctsh,Dlx5,Lamb2,…	Tpm1,Gnai1,Prkce,Efnb2,Gucy1a1	Ndrg2,Nqo1,Add3,Igfbp5,Abca1	Hrh1,Cpt1a,Slc1a3,Notch3
multicellular organism development	366	851	1896	5083	3.77276	0.000103677	0.0205213	Acsl4,Ccna2,Arhgef7,Cntn5,Mapk1,Slc17a7,Tnc,Rtn1,Pcdha4,Sh3gl2,Lpar1,Bdh1,Cntn1,Rps6ka2,Ebp,Ppat,Tpm3,Brinp1,Map2k1,Clstn3,Dnm3,Cdh13,Myo16,Atp1a3,Camk2b,Camk2d,Fst,Gnb1,Idh1,Ina,Met,Nefm,Scd,Tubb3,Pmp22,Slc25a25,Vps4a,Syt2,Stx1b,Ptn,Plp1,Syn1,Pcsk2,Fyn,Rapgef4,Scn2b,Cntn2,Camk2a,Crmp1,Dpysl2,Nid1,Prkcz,Rab3a,Stxbp1,Ywhaz,Atp1b1,Igfbp2,Slc11a2,Syt1,Erc2,Brinp2,Pcyt1b,Ldb2,Stmn3,Stmn1,Smad2,Npy1r,…	Kank2,Insm1,Ugt1a6,Kremen1,Dag1,Cdh4,Nppc,Wnt7a,Timp1,Foxj1,Eif2b4,Mt3,Scarb2,Acsl6,Gli3,Ilk,Pde5a,Hopx,Ctsd,Acsbg1,Pou3f3,Gpm6b,Plpp3,Fnbp1,A2m,Aldoc,B2m,Bcl2,Ckb,Cp,Dbp,Egfr,Ephb1,Gpx1,Gstp1,Plcd1,Slc4a2,Sparc,Tp53,Clu,Dmd,Glul,Xrcc6,Fgfr2,Ntrk2,Stat1,Stat3,Stat5b,Il6st,Akt2,Rxra,Smo,Mfge8,Slc38a3,Grk3,Anxa1,Ctsh,Dlx5,Lamb2,Notch1,Pam,Pax6,Psap,Sdc2,Cd81,Bmp6,Cpe,Ddr1,Ctsl,Ass1,Apoe,S100b,Dnm2,…	Tpm1,Efnb2	Ndrg2,Pdlim4,Igfbp5,Mxi1	Slc1a3,Amigo2,Notch3
cell proliferation in forebrain	11	851	20	5083	4.59126	0.0001055	0.0206144	Tacc3,Dixdc1	Wnt7a,Gli3,Pou3f3,Fgfr2,Pax6,Pou3f2,Arx,Fgfr1,Fabp7
positive regulation of developmental growth	28	851	83	5083	4.18042	0.000109304	0.0210873	Mapk1,Syt2,Syt1,Mapt,Rufy3,Mef2c,L1cam,Cdk1,Syt4,Rnf157,Fdps	Cdh4,Ilk,Hopx,Bcl2,Fgfr2,Stat5b,Smo,Notch1,Apoe,Dio3,Pou3f2,Gpam,Chd7,Arx,Yap1,Ezr,Fgfr1
small molecule biosynthetic process	57	851	213	5083	4.00062	0.000110691	0.0210881	Sc5d,Ebp,Tecr,Acly,Got1,Lpl,Scd,Plp1,Cyp51,Hmgcr,Fads3,Pycr1,Hsd17b7,Fdft1,Hmgcs1,Dhcr24,Srr,Acat2,Carns1,Nsdhl,Acss2,Impdh1,Elovl2,Fasn,Acaca,Dhcr7,Insig1,Olah,Fpgs,Lss,Mvd,Mvk,Pde2a,Fads2,Fdps,Scd2,Fads1,Idi1	Plcd4,Pde5a,Acsbg1,Plcd1,Glul,Ass1,Apoe,Mgll,Smpdl3a,Pltp,Impdh2,Cyp39a1,Rdh10,Sptlc1,Asl,Aldh1l1,Slc27a5		Acss1	Slc1a3
cell differentiation	269	851	1342	5083	3.77696	0.000115206	0.0216772	Acsl4,Arhgef7,Mapk1,Tnc,Rtn1,Sh3gl2,Lpar1,Cntn1,Rps6ka2,Brinp1,Map2k1,Dnm3,Myo16,Camk2b,Camk2d,Fst,Got1,Ina,Met,Nefm,Scd,Tubb3,Pmp22,Syt2,Stx1b,Ptn,Plp1,Syn1,Fyn,Rapgef4,Cntn2,Camk2a,Crmp1,Dpysl2,Prkcz,Rab3a,Stxbp1,Ywhaz,Hmgcr,Slc11a2,Syt1,Brinp2,Trip13,Stmn3,Stmn1,Smad2,Sox10,Gap43,Wasf1,Mapt,Uchl1,Cbfa2t2,Ptprj,Camsap1,Gabra5,Sema4f,Foxp1,Ndrg1,Ldlr,Hinfp,Strada,Pbx1,Slitrk1,Sh3rf1,Gpm6a,Ablim1…	Insm1,Kremen1,Dag1,Cdh4,Nppc,Wnt7a,Foxj1,Eif2b4,Mt3,Scarb2,Acsl6,Gli3,Ilk,Hopx,Tmem176b,Pou3f3,Gpm6b,Plpp3,Fnbp1,A2m,Aldoc,B2m,Bcl2,Egfr,Ephb1,Gpx1,Gstp1,Tp53,Clu,Dmd,Xrcc6,Fgfr2,Ntrk2,Tagln,Stat3,Stat5b,Il6st,Akt2,Rxra,Smo,Acadvl,Anxa1,Dlx5,Lamb2,Notch1,Pax6,Psap,Sdc2,Cd81,Bmp6,Ddr1,Ctsl,Apoe,S100b,Dnm2,Msi1,Adgrg1,Ephb3,Tmem120a,Vangl2,Polm,Gadd45g,Megf10,Cd63,Pgrmc1,Mgll,Csrp1,Zfp36l1,Col11a2,…	Tpm1	Ndrg2,Igfbp5	Cpt1a,Slc1a3,Notch3
anatomical structure development	380	851	1981	5083	3.72338	0.00012361	0.022787	Acsl4,Ccna2,Arhgef7,Cntn5,Mapk1,Slc17a7,Tnc,Rtn1,Pcdha4,Sh3gl2,Lpar1,Bdh1,Cntn1,Rps6ka2,Ebp,Ppat,Tpm3,Brinp1,Map2k1,Clstn3,Dnm3,Cdh13,Myo16,Atp1a3,Camk2b,Camk2d,Fst,Gnb1,Idh1,Ina,Met,Nefm,Scd,Tubb3,Pmp22,Slc25a25,Vps4a,Syt2,Stx1b,Ptn,Plp1,Syn1,Pcsk2,Fyn,Rapgef4,Scn2b,Cntn2,Camk2a,Crmp1,Dpysl2,Nid1,Prkcz,Rab3a,Stxbp1,Ywhaz,Atp1b1,Igfbp2,Hmgcr,Slc11a2,Syt1,Erc2,Brinp2,Pcyt1b,Ldb2,Trip13,Stmn3,Stmn1…	Kank2,Insm1,Ugt1a6,Kremen1,Dag1,Cdh4,Nppc,Wnt7a,Timp1,Foxj1,Eif2b4,Mt3,Scarb2,Acsl6,Gli3,Ilk,Pde5a,Hopx,Ctsd,Acsbg1,Pou3f3,Gpm6b,Plpp3,Fnbp1,A2m,Aldoc,B2m,Bcl2,Ckb,Cp,Dbp,Egfr,Ephb1,Gpx1,Gstp1,Plcd1,Slc4a2,Sparc,Tp53,Clu,Dmd,Glul,Xrcc6,Fgfr2,Ntrk2,Tagln,Stat1,Stat3,Stat5b,Il6st,Akt2,Rxra,Smo,Mfge8,Slc38a3,Acadvl,Grk3,Anxa1,Ctsh,Dlx5,Lamb2,Notch1,Pam,Pax6,Psap,Sdc2,Cd81,Bmp6,Cpe,Ddr1,Ctsl,Ass1,Apo…	Tpm1,Efnb2	Ndrg2,Pdlim4,Igfbp5,Mxi1	Cpt1a,Slc1a3,Amigo2,Notch3
developmental process	394	851	2063	5083	3.7186	0.000124095	0.022787	Acsl4,Ccna2,Arhgef7,Cntn5,Mapk1,Slc17a7,Tnc,Rtn1,Pcdha4,Sh3gl2,Lpar1,Bdh1,Cntn1,Rps6ka2,Ebp,Ppat,Tpm3,Brinp1,Map2k1,Clstn3,Dnm3,Cdh13,Myo16,Atp1a3,Camk2b,Camk2d,Fst,Gnb1,Got1,Idh1,Ina,Met,Nefm,Scd,Tubb3,Pmp22,Slc25a25,Vps4a,Syt2,Stx1b,Ptn,Plp1,Syn1,Pcsk2,Fyn,Rapgef4,Scn2b,Cntn2,Camk2a,Crmp1,Dpysl2,Nid1,Prkcz,Rab3a,Stxbp1,Ywhaz,Atp1b1,Igfbp2,Hmgcr,Slc11a2,Syt1,Erc2,Brinp2,Pcyt1b,Ldb2,Snca,Trip13,S…	Kank2,Insm1,Ugt1a6,Kremen1,Dag1,Cdh4,Nppc,Wnt7a,Timp1,Foxj1,Eif2b4,Mt3,Scarb2,Acsl6,Gli3,Ilk,Pde5a,Hopx,Ctsd,Acsbg1,Tmem176b,Pou3f3,Gpm6b,Plpp3,Fnbp1,A2m,Aldoc,B2m,Bcl2,Ckb,Cp,Dbp,Egfr,Ephb1,Gpx1,Gstp1,Plcd1,Slc4a2,Sparc,Tp53,Clu,Dmd,Glul,Xrcc6,Fgfr2,Ntrk2,Tagln,Stat1,Stat3,Stat5b,Il6st,Akt2,Rxra,Smo,Mfge8,Gclc,Slc38a3,Acadvl,Grk3,Anxa1,Ctsh,Dlx5,Lamb2,Notch1,Pam,Pax6,Psap,Sdc2,Cd81,Bmp6,Cpe,Ddr1…	Tpm1,Efnb2	Ndrg2,Nqo1,Pdlim4,Igfbp5,Mxi1	Cpt1a,Slc1a3,Amigo2,Notch3
cellular monovalent inorganic cation homeostasis	16	851	37	5083	4.33303	0.000129216	0.0228084	Mapk1,Atp6v1b2,Atp1a3,Camk2d,Atp1b1,Atp6v0a1,Car2,Kctd7,Slc4a4	Atp1a1,Atp1a2,Atp1b2,Bcl2,Slc4a2,Tp53,Snapin
planar cell polarity pathway involved in neural tube closure	6	851	7	5083	4.8906	0.000130232	0.0228084		Vangl2,Celsr1,Sfrp2,Fzd1,Fzd2,Sfrp1
forebrain ventricular zone progenitor cell division	5	851	5	5083	4.98843	0.000130254	0.0228084	Dixdc1	Pou3f3,Fgfr2,Pou3f2,Fgfr1
locomotion	99	851	422	5083	3.85952	0.000131186	0.0228084	Arhgef7,Lpar1,Map2k1,Cdh13,Met,Tubb3,Pmp22,Vps4a,Ptn,Scarb1,Fyn,Cntn2,Crmp1,Dpysl2,Prkcz,Sox10,Gap43,Mapt,Ptprj,Sema4f,Foxp1,Sh3rf1,Gpm6a,Ablim1,Mdga1,Eps8,Kif5a,Epha4,Ptprk,RGD1307443,Dixdc1,Mef2c,Ptpro,L1cam,App,Nptn,Robo1,Fscn1,Cspg4,Jup,Nefl,Chn1,Pik3cb	Kank2,Cdh4,Wnt7a,Foxj1,Gli3,Rcan2,Ilk,Pou3f3,Atp1a2,Egfr,Ephb1,Gpx1,Ntrk2,Stat1,Stat5b,Smo,Anxa1,Dlx5,Lamb2,Notch1,Pax6,Sdc2,Ddr1,Plat,Adgrg1,Ephb3,Sbds,Vangl2,Cd63,Pgrmc1,Vav3,Pou3f2,Pltp,Celsr1,Lima1,Sorl1,Bmpr1b,Amotl1,Jam3,Arx,Boc,Syne2,Pdpn,Ascl1,Fgfr1,Itga7,Mdk,Msn,Mmp14,Ntf3,Rab13,Tgfb2	Efnb2		Hrh1
regeneration	36	851	118	5083	4.0523	0.000131693	0.0228084	Ccna2,Tnc,Ppat,Ina,Nefm,Ptn,Gap43,Cdk1,Fpgs,Mtpn,Nefl	Wnt7a,Aldoc,Bcl2,Gpx1,Gstp1,Dmd,Rxra,Smo,Anxa1,Lamb2,Notch1,Cd81,Ddr1,Apoe,Notch2,Ctnna1,Igsf10,Jam3,Yap1,Rapgef3,Mdk,Vim,Shc1,Socs3			Notch3
lung morphogenesis	13	851	27	5083	4.3822	0.000148383	0.0254086	Mapk1,Tnc,Map2k1	Dag1,Ctsd,Fgfr2,Ctsh,Ctsl,Vangl2,Celsr1,Rdh10,Stk40,Yap1
fatty acid biosynthetic process	17	851	41	5083	4.25659	0.000150041	0.0254086	Tecr,Acly,Lpl,Scd,Plp1,Fads3,Acss2,Elovl2,Fasn,Acaca,Olah,Fads2,Scd2,Fads1	Acsbg1,Mgll		Acss1
regulation of cell differentiation	155	851	718	5083	3.75252	0.000156927	0.0262826	Mapk1,Lpar1,Cntn1,Brinp1,Map2k1,Dnm3,Camk2b,Fst,Lpl,Met,Nefm,Pmp22,Syt2,Stx1b,Ptn,Fyn,Rapgef4,Cntn2,Camk2a,Crmp1,Dpysl2,Prkcz,Syt1,Brinp2,Smad2,Sox10,Acvr1b,Mapt,Cbfa2t2,Sema4f,Foxp1,Ldlr,Pbx1,Sh3rf1,Epha4,Rufy3,RGD1307443,Lmo4,Dixdc1,Mef2c,L1cam,App,Car2,Cdk1,Chrnb2,Nptn,Robo1,Xylt1,Insig1,Syt4,Snap91,Ajap1,Rnf157,Smurf1,Hes5,Lyn,Cspg4,Nefl,Fdps,Chn1,Tgfb1i1,Ppp1r9a	Kremen1,Cdh4,Nppc,Wnt7a,Foxj1,Mt3,Scarb2,Acsl6,Gli3,Ilk,Pde5a,Hopx,Tmem176b,B2m,Bcl2,Ephb1,Tp53,Clu,Dmd,Xrcc6,Fgfr2,Ntrk2,Stat3,Stat5b,Il6st,Smo,Anxa1,Dlx5,Notch1,Pax6,Sdc2,Bmp6,Apoe,S100b,Dnm2,Adgrg1,Ephb3,Megf10,Mgll,Zfp36l1,Dio3,Notch2,Ptbp1,Snapin,Pou3f2,Btg1,Dlx1,Hdac1,Bcl6,Efemp1,Ctnna1,Rorb,Igsf10,Sfrp2,Bmpr1b,Rassf2,Zhx3,Zhx2,Tob2,Plxnb2,Adamts7,Plxnb1,Eomes,Boc,Ehd2,Idh2,Aamdc,Appl2,Yap1…		Igfbp5	Notch3
regulation of cell development	111	851	486	5083	3.78553	0.000161401	0.0267382	Lpar1,Cntn1,Brinp1,Map2k1,Dnm3,Camk2b,Met,Nefm,Pmp22,Syt2,Stx1b,Ptn,Fyn,Rapgef4,Cntn2,Camk2a,Crmp1,Dpysl2,Syt1,Brinp2,Sox10,Mapt,Cbfa2t2,Sema4f,Foxp1,Ldlr,Pbx1,Epha4,Rufy3,RGD1307443,Dixdc1,Mef2c,L1cam,App,Cdk1,Chrnb2,Nptn,Robo1,Xylt1,Syt4,Snap91,Rnf157,Smurf1,Hes5,Lyn,Cspg4,Nefl,Fdps,Chn1,Ppp1r9a	Kremen1,Cdh4,Nppc,Wnt7a,Mt3,Scarb2,Acsl6,Gli3,Ilk,Pde5a,B2m,Bcl2,Tp53,Dmd,Xrcc6,Ntrk2,Stat3,Il6st,Smo,Notch1,Pax6,Sdc2,Bmp6,Apoe,Dnm2,Adgrg1,Ephb3,Mgll,Dio3,Notch2,Ptbp1,Snapin,Pou3f2,Dlx1,Hdac1,Efemp1,Ctnna1,Igsf10,Zhx2,Plxnb2,Plxnb1,Eomes,Idh2,Appl2,Yap1,Ctdsp1,Nbl1,Pde3a,Pdpn,Fzd1,Ascl1,Inppl1,Fgfr1,Cdk5rap3,Mdk,Ntf3,Vim,Lrp4,Sfrp1			Notch3
monocarboxylic acid metabolic process	50	851	183	5083	3.90415	0.000167848	0.0275072	Acsl4,Sc5d,Tecr,Acly,Gck,Idh1,Lpl,Scd,Plp1,Acsl1,Fads3,Snca,Srr,Acat2,Acss2,Elovl2,Fasn,Acaca,Olah,Aacs,Fads2,Scd2,Crot,Fads1	Ugt1a6,Acsl6,Decr1,Acsbg1,Aldoc,Gstp1,Acadl,Acadvl,Pam,Mgll,Etfdh,Gpam,Eci1,Cyp39a1,Rdh10,Idh2,Pdpn,Ech1,Ephx2,Pfkm,Slc27a5,Hsd17b4,Slc27a1		Acss1	Cpt1a,Slc1a3
cellular response to lipid	58	851	221	5083	3.86826	0.000171965	0.0278822	Mapk1,Tnc,Lpar1,Brinp1,Atp1a3,Lpl,Nefm,Ptn,Scarb1,Brinp2,Sox10,Hmgcs1,Foxp1,Ldlr,Acat2,Mef2c,L1cam,Acaca,Insig1,Aacs,Lyn,Pde2a,Fdps	Ugt1a6,Atp1a1,Atp1a2,Egfr,Gstp1,Abcb4,Stat1,Rxra,Smo,Aqp4,Anxa1,Pax6,Plat,Ass1,Apoe,Zfp36l1,Aldh2,Rorb,Mlc1,Tfap4,Fam107a,Yap1,Fzd1,Asl,Fzd2,Pawr,Msn,Adcy2,Nfkb1,Vim,Sfrp1	Gnai1,Prkce	Abca1	Cpt1a
cell migration	76	851	309	5083	3.815	0.000176188	0.0282661	Arhgef7,Lpar1,Cdh13,Met,Pmp22,Ptn,Scarb1,Fyn,Cntn2,Prkcz,Sox10,Mapt,Sema4f,Sh3rf1,Gpm6a,Mdga1,Eps8,Epha4,Ptprk,RGD1307443,Dixdc1,Mef2c,Ptpro,L1cam,Robo1,Fscn1,Cspg4,Jup,Pik3cb	Kank2,Wnt7a,Foxj1,Gli3,Ilk,Pou3f3,Egfr,Ephb1,Gpx1,Ntrk2,Stat1,Stat5b,Smo,Anxa1,Lamb2,Notch1,Pax6,Sdc2,Ddr1,Plat,Adgrg1,Ephb3,Sbds,Vangl2,Cd63,Vav3,Pou3f2,Celsr1,Lima1,Sorl1,Amotl1,Jam3,Arx,Syne2,Pdpn,Ascl1,Fgfr1,Itga7,Mdk,Msn,Mmp14,Rab13,Tgfb2	Efnb2		Hrh1
cell morphogenesis involved in neuron differentiation	55	851	207	5083	3.86649	0.000178871	0.0283977	Tubb3,Pmp22,Ptn,Fyn,Cntn2,Camk2a,Crmp1,Dpysl2,Rab3a,Stxbp1,Slc11a2,Stmn1,Gap43,Mapt,Uchl1,Sema4f,Foxp1,Slitrk1,Ablim1,Sema4a,Kif5a,Epha4,Atl1,Mef2c,Ptpro,L1cam,App,Chrnb2,Nptn,Robo1,Snap91,Chn1	Cdh4,Gli3,Bcl2,Ephb1,Fgfr2,Smo,Dlx5,Lamb2,Notch1,Pax6,Sdc2,Ephb3,Vangl2,Pgrmc1,Bmpr1b,Whrn,Arx,Boc,Llgl1,Ntf3,Tgfb2,Lrp4			Slc1a3
regulation of growth	71	851	285	5083	3.80211	0.000191144	0.0300119	Acsl4,Mapk1,Clstn3,Cdh13,Scd,Syt2,Dpysl2,Igfbp2,Syt1,Npy1r,Acvr1b,Gap43,Mapt,Ptprj,Sema4f,Foxp1,Rufy3,Mef2c,L1cam,App,Cdk1,Syt4,Tkt,Rnf157,Smurf1,Mtpn,Nell2,Wfs1,Fdps	Cdh4,Nppc,Mt3,Ilk,Hopx,Bcl2,Mt1,Tp53,Fgfr2,Stat3,Stat5b,Smo,Notch1,Cd81,Ddr1,Apoe,Dnm2,Mgll,Selenop,Dio3,Notch2,Pou3f2,Gpam,Bcl6,Igsf11,Sfrp2,Chd7,Arx,Fam107a,Yap1,Igfbpl1,Ezr,Mt2A,Fgfr1,Mmp14,Tgfb2,Cdkn1b,Sdcbp,Sfrp1,Shc1,Socs3		Igfbp5
cell morphogenesis	77	851	315	5083	3.78017	0.000197184	0.0300119	Sh3gl2,Map2k1,Myo16,Camk2b,Met,Tubb3,Pmp22,Ptn,Fyn,Cntn2,Camk2a,Crmp1,Dpysl2,Prkcz,Rab3a,Stxbp1,Slc11a2,Stmn1,Gap43,Wasf1,Mapt,Uchl1,Sema4f,Foxp1,Strada,Slitrk1,Gpm6a,Ablim1,Sema4a,Kif5a,Epha4,Atl1,Mef2c,Ptpro,L1cam,App,Chrnb2,Nptn,Robo1,Snap91,Nefl,Chn1	Cdh4,Gli3,Ilk,Bcl2,Egfr,Ephb1,Clu,Dmd,Fgfr2,Smo,Dlx5,Lamb2,Notch1,Pax6,Sdc2,Ddr1,Dnm2,Ephb3,Vangl2,Pgrmc1,Bcl6,Bmpr1b,Whrn,Plxnb1,Arx,Boc,Yap1,Nbl1,Llgl1,Pdpn,Mdk,Ntf3,Tgfb2,Lrp4			Slc1a3
epithelial tube branching involved in lung morphogenesis	10	851	18	5083	4.41803	0.000197412	0.0300119	Tnc	Dag1,Ctsd,Fgfr2,Ctsh,Ctsl,Vangl2,Celsr1,Rdh10,Yap1
monocarboxylic acid biosynthetic process	22	851	61	5083	4.06642	0.000198651	0.0300119	Tecr,Acly,Lpl,Scd,Plp1,Fads3,Srr,Acss2,Elovl2,Fasn,Acaca,Olah,Fads2,Scd2,Fads1	Acsbg1,Mgll,Cyp39a1,Rdh10,Slc27a5		Acss1	Slc1a3
response to organonitrogen compound	114	851	504	5083	3.72291	0.000198885	0.0300119	Akap1,Ccna2,Mapk1,Bdh1,Ppat,Cdh13,Atp1a3,Camk2b,Gck,Got1,Lpl,Met,Nefm,Ptn,Fyn,Camk2a,Dpysl2,Prkcz,Pcyt1b,Snca,Bace1,Hsd17b7,Hmgcs1,Srebf2,Ldlr,Srr,Tmem38a,Panx1,Scly,Slc22a12,Grb10,Mef2c,L1cam,App,Car2,Cdk1,Chrnb2,Birc5,Insig1,Aacs,Timp4,Lyn,Jup,Pde2a,Nefl,Wfs1,Fdps,Crot,Fads1	Ugt1a6,Dag1,Timp1,Foxj1,Eif2b4,Acsl6,Aldoc,Bcl2,Egfr,Gpx1,Gstm1,Gstp1,Plcd1,Sparc,Tp53,Ntrk2,Stat1,Stat3,Stat5b,Akt2,Rxra,Gclc,Grk3,Anxa1,Notch1,Pax6,Sdc2,Cd81,Plat,Ass1,Apoe,Dnm2,Zfp36l1,Vgf,Btg1,Btg2,Gpam,Hdac1,Ctnna1,Ppp1r1b,Ahcyl1,Pde3a,Ezr,Fzd1,Asl,Nucb2,Rapgef3,Ascl1,Fzd2,Inppl1,Sorbs1,Fgfr1,Nfkb1,Rab13,Tgfb2,Vim,Cdkn1b,Sfrp1,Shc1,Socs3,Slc27a1	Prkce	Igfbp5,Abca1	Hrh1
developmental growth	49	851	180	5083	3.83418	0.000214501	0.0320511	Tnc,Sh3gl2,Camk2d,Ina,Pmp22,Slc25a25,Ptn,Prkcz,Smad2,Sox10,Gap43,Wasf1,Mapt,App,Robo1,Dhcr7,Mtpn	Nppc,Wnt7a,Gli3,Bcl2,Gpx1,Tp53,Dmd,Fgfr2,Rxra,Smo,Anxa1,Lamb2,Notch1,Psap,Cd81,Ddr1,Sbds,Vangl2,Zfp36l1,Notch2,Igsf10,Sfrp2,Bmpr1b,Rdh10,Stk40,Yap1,Mdk,Tgfb2,Vim,Lrp4,Sfrp1			Notch3
regulation of neurogenesis	103	851	448	5083	3.70957	0.000218075	0.0322688	Lpar1,Cntn1,Brinp1,Map2k1,Dnm3,Camk2b,Met,Nefm,Pmp22,Syt2,Stx1b,Ptn,Fyn,Rapgef4,Cntn2,Camk2a,Crmp1,Dpysl2,Syt1,Brinp2,Sox10,Mapt,Cbfa2t2,Sema4f,Ldlr,Pbx1,Epha4,Rufy3,RGD1307443,Dixdc1,Mef2c,L1cam,App,Chrnb2,Nptn,Robo1,Xylt1,Syt4,Snap91,Rnf157,Smurf1,Hes5,Lyn,Cspg4,Nefl,Chn1,Ppp1r9a	Kremen1,Cdh4,Wnt7a,Mt3,Scarb2,Acsl6,Gli3,Ilk,B2m,Bcl2,Tp53,Dmd,Xrcc6,Ntrk2,Stat3,Il6st,Smo,Notch1,Pax6,Sdc2,Bmp6,Apoe,Dnm2,Adgrg1,Ephb3,Mgll,Dio3,Ptbp1,Snapin,Pou3f2,Dlx1,Hdac1,Efemp1,Ctnna1,Igsf10,Zhx2,Plxnb2,Plxnb1,Eomes,Idh2,Appl2,Yap1,Ctdsp1,Nbl1,Fzd1,Ascl1,Inppl1,Fgfr1,Cdk5rap3,Mdk,Ntf3,Vim,Lrp4,Sfrp1			Notch3
negative regulation of nervous system development	51	851	190	5083	3.80024	0.000233751	0.0342557	Lpar1,Brinp1,Dnm3,Pmp22,Stx1b,Ptn,Cntn2,Crmp1,Sox10,Sema4f,Ldlr,Pbx1,Mdga1,Epha4,Rufy3,RGD1307443,Dixdc1,App,Xylt1,Syt4,Hes5,Cspg4	Kremen1,Wnt7a,Mt3,Gli3,B2m,Tp53,Dmd,Stat3,Notch1,Pax6,Cpe,Apoe,Adgrg1,Dio3,Ptbp1,Snapin,Dlx1,Efemp1,Ctnna1,Zhx2,Idh2,Appl2,Ctdsp1,Ascl1,Inppl1,Vim,Lrp4			Notch3
oxidation-reduction process	78	851	322	5083	3.71508	0.000244454	0.035483	Sc5d,Crym,Bdh1,Msmo1,Tecr,Gck,Idh1,Scd,Pcyox1,Cyp4x1,Slc25a25,Cyp51,Hmgcr,Fads3,Snca,Sqle,Hsd17b7,Txnrd3,Dhcr24,Acat2,Nsdhl,Impdh1,Fasn,Dhcr7,Tkt,Fads2,Scd2,Crot,Fads1	Mt3,Decr1,Cp,Gpx1,Retsat,Pgm1,Il6st,Akt2,Acadl,Acadvl,Pam,Pygb,Gbe1,Aldh7a1,Dio3,Etfdh,Aldh2,Gstk1,Eci1,Impdh2,Cyp39a1,Pla2g7,Pyroxd2,Cyp2j3,Loxl1,Rdh10,Stk40,Nxn,Idh2,Suclg2,Adhfe1,Gaa,Aox1,Egln3,Txnrd1,Cyb5a,Aldh9a1,Aldh1l1,Ech1,Pfkm,Grhpr,Slc25a18,Hsd17b4,Aldh6a1,Prdx6		Nqo1	Cpt1a,Slc1a3
growth	49	851	181	5083	3.79002	0.00024788	0.0356409	Tnc,Sh3gl2,Camk2d,Ina,Pmp22,Slc25a25,Ptn,Prkcz,Smad2,Sox10,Gap43,Wasf1,Mapt,App,Robo1,Dhcr7,Mtpn	Nppc,Wnt7a,Gli3,Bcl2,Gpx1,Tp53,Dmd,Fgfr2,Rxra,Smo,Anxa1,Lamb2,Notch1,Psap,Cd81,Ddr1,Sbds,Vangl2,Zfp36l1,Notch2,Igsf10,Sfrp2,Bmpr1b,Rdh10,Stk40,Yap1,Mdk,Tgfb2,Vim,Lrp4,Sfrp1			Notch3
response to nitrogen compound	118	851	528	5083	3.64466	0.000257428	0.0361166	Akap1,Ccna2,Mapk1,Bdh1,Ppat,Cdh13,Atp1a3,Camk2b,Gck,Got1,Lpl,Met,Nefm,Ptn,Fyn,Camk2a,Dpysl2,Prkcz,Pcyt1b,Snca,Bace1,Hsd17b7,Hmgcs1,Srebf2,Ldlr,Srr,Tmem38a,Panx1,Scly,Slc22a12,Grb10,Mef2c,L1cam,App,Car2,Cdk1,Chrnb2,Birc5,Insig1,Aacs,Timp4,Lyn,Jup,Pde2a,Nefl,Wfs1,Fdps,Crot,Fads1,Hrh3	Ugt1a6,Dag1,Timp1,Foxj1,Eif2b4,Mt3,Acsl6,Aldoc,Bcl2,Egfr,Gpx1,Gstm1,Gstp1,Plcd1,Sparc,Tp53,Ntrk2,Stat1,Stat3,Stat5b,Chrm1,Akt2,Rxra,Gclc,Grk3,Anxa1,Notch1,Pax6,Sdc2,Cd81,Plat,Ass1,Apoe,Dnm2,Zfp36l1,Vgf,Btg1,Btg2,Gpam,Hdac1,Ctnna1,Ppp1r1b,Ahcyl1,Pde3a,Ezr,Fzd1,Asl,Nucb2,Rapgef3,Ascl1,Fzd2,Inppl1,Sorbs1,Fgfr1,Nfkb1,Rab13,Tgfb2,Vim,Cdkn1b,Sfrp1,Shc1,Socs3,Slc27a1	Prkce	Nqo1,Igfbp5,Abca1	Hrh1
regulation of anatomical structure morphogenesis	94	851	404	5083	3.66109	0.000268557	0.0361166	Lpar1,Map2k1,Dnm3,Camk2b,Met,Nefm,Syt2,Ptn,Fyn,Cntn2,Dpysl2,Syt1,Mapt,Sh3d19,Camsap1,Sema4f,Foxp1,Adgrb3,Sema4a,Eps8,Epha4,Rufy3,Dixdc1,Mef2c,Myl12b,L1cam,Chrnb2,Robo1,Syt4,Snap91,Ajap1,Rnf157,Smurf1,Jup,Nefl,Chn1,Ppp1r9a	Cdh4,Wnt7a,Foxj1,Mt3,Anxa7,Ilk,Bcl2,Sparc,Glul,Fgfr2,Ntrk2,Stat1,Stat3,Rxra,Smo,Anxa1,Ctsh,Notch1,Sdc2,Cpe,Apoe,S100b,Dnm2,Tnfsf13,Ephb3,Vangl2,Spta1,Mgll,Dio3,Rnd3,Pou3f2,Btg1,Celsr1,Shroom3,Myo10,Sfrp2,Plxnb2,Plxnb1,Ehd2,Arap1,Ankrd6,Myl12a,Ezr,Pdpn,Fzd1,Rapgef3,Fzd2,Fgfr1,Itga7,Mdk,Msn,Tgfb2,Vim,Lrp4,Sfrp1,Shc1	Tpm1
cellular potassium ion homeostasis	7	851	10	5083	4.51494	0.000270781	0.0361166	Atp1a3,Camk2d,Atp1b1,Kctd7	Atp1a1,Atp1a2,Atp1b2
acylglycerol biosynthetic process	7	851	10	5083	4.51494	0.000270781	0.0361166	Acsl4,Lpl,Acsl1,Pnpla3	Acsl6,Gpam,Gpat3
neutral lipid biosynthetic process	7	851	10	5083	4.51494	0.000270781	0.0361166	Acsl4,Lpl,Acsl1,Pnpla3	Acsl6,Gpam,Gpat3
triglyceride biosynthetic process	7	851	10	5083	4.51494	0.000270781	0.0361166	Acsl4,Lpl,Acsl1,Pnpla3	Acsl6,Gpam,Gpat3
tissue regeneration	16	851	39	5083	4.07715	0.000271442	0.0361166	Ina,Ptn,Gap43,Mtpn	Wnt7a,Gpx1,Dmd,Anxa1,Notch1,Cd81,Notch2,Igsf10,Yap1,Mdk,Vim			Notch3
neutral lipid metabolic process	16	851	39	5083	4.07715	0.000271442	0.0361166	Acsl4,Lpl,Scd,Acsl1,Snca,Pnpla3,Insig1	Acsl6,Gpx1,Il6st,Apoe,Mgll,Gpam,Gpat3,Slc27a5			Cpt1a
animal organ development	253	851	1267	5083	3.54973	0.000272515	0.0361166	Ccna2,Arhgef7,Mapk1,Slc17a7,Tnc,Pcdha4,Lpar1,Bdh1,Cntn1,Rps6ka2,Ebp,Ppat,Tpm3,Map2k1,Myo16,Atp1a3,Camk2d,Fst,Gnb1,Idh1,Met,Nefm,Scd,Tubb3,Pmp22,Slc25a25,Ptn,Fyn,Rapgef4,Cntn2,Dpysl2,Nid1,Rab3a,Slc11a2,Syt1,Pcyt1b,Ldb2,Stmn1,Smad2,Npy1r,Sox10,Acvr1b,Mapt,Hsd17b7,Dync1i1,Hmgcs1,Ptprj,Gabra5,Sema4f,Foxp1,Dhcr24,Hyal3,Srr,Pbx1,Jakmip1,Gpm6a,Acat2,Nsdhl,Mdga1,Sema4a,Sulf2,Sptb,Kif5a,Asb1,Tacc3,Tmem231…	Kank2,Insm1,Ugt1a6,Kremen1,Dag1,Nppc,Wnt7a,Timp1,Foxj1,Eif2b4,Mt3,Gli3,Ilk,Hopx,Ctsd,Acsbg1,Pou3f3,A2m,Aldoc,B2m,Bcl2,Ckb,Cp,Dbp,Egfr,Ephb1,Gpx1,Gstp1,Plcd1,Sparc,Tp53,Clu,Dmd,Xrcc6,Fgfr2,Ntrk2,Stat3,Stat5b,Rxra,Smo,Slc38a3,Anxa1,Ctsh,Dlx5,Lamb2,Notch1,Pam,Pax6,Psap,Cd81,Bmp6,Cpe,Ddr1,Ctsl,Ass1,Dnm2,Adgrg1,Ephb3,Nectin3,Sbds,Vangl2,Spta1,Polm,Megf10,Nfic,Zfp36l1,Selenop,Col11a2,Vgf,Dio3,Notch2,Pt…	Tpm1,Efnb2	Pdlim4,Igfbp5	Amigo2,Notch3
negative regulation of neurogenesis	49	851	182	5083	3.74613	0.000285873	0.0367201	Lpar1,Brinp1,Dnm3,Pmp22,Stx1b,Ptn,Cntn2,Crmp1,Sox10,Sema4f,Ldlr,Pbx1,Epha4,Rufy3,RGD1307443,Dixdc1,App,Xylt1,Syt4,Hes5,Cspg4	Kremen1,Wnt7a,Mt3,Gli3,B2m,Tp53,Dmd,Stat3,Notch1,Pax6,Apoe,Adgrg1,Dio3,Ptbp1,Snapin,Dlx1,Efemp1,Ctnna1,Zhx2,Idh2,Appl2,Ctdsp1,Ascl1,Inppl1,Vim,Lrp4			Notch3
long-chain fatty acid metabolic process	14	851	32	5083	4.10466	0.000293966	0.0367201	Acsl4,Plp1,Acsl1,Fads1	Acsl6,Acsbg1,Gstp1,Acadl,Pam,Mgll,Ephx2,Slc27a5,Slc27a1			Cpt1a
multicellular organismal process	418	851	2222	5083	3.4829	0.000294589	0.0367201	Acsl4,Ccna2,Arhgef7,Cntn5,Mapk1,Slc17a7,Tnc,Rtn1,Pcdha4,Sh3gl2,Lpar1,Crym,Bdh1,Cntn1,Rps6ka2,Ebp,Ppat,Tpm3,Brinp1,Map2k1,Clstn3,Dnm3,Cdh13,Myo16,Atp1a3,Camk2b,Camk2d,Fst,Gnb1,Idh1,Ina,Lpl,Met,Nefm,Scd,Tubb3,Pmp22,Slc25a25,Vps4a,Syt2,Stx1b,Ptn,Plp1,Syn1,Scarb1,Pcsk2,Fyn,Rapgef4,Scn2b,Cntn2,Camk2a,Crmp1,Dpysl2,Nid1,Prkar1b,Prkcz,Rab3a,Stxbp1,Ywhaz,Atp1b1,Igfbp2,Hmgcr,Slc11a2,Syt1,Erc2,Brinp2,Pcyt1b…	Kank2,Insm1,Ugt1a6,Kremen1,Dag1,Cdh4,Nppc,Wnt7a,Timp1,Foxj1,Pcdhgc3,Eif2b4,Mt3,Scarb2,Acsl6,Gli3,Rcan2,Ilk,Pde5a,Hopx,Ctsd,Acsbg1,Pou3f3,Gpm6b,Plpp3,Fnbp1,A2m,Aldoc,Atp1a1,Atp1a2,B2m,Bcl2,Ckb,Cp,Dbp,Egfr,Ephb1,Gpx1,Gstm1,Gstp1,Plcd1,Slc4a2,Sparc,Tp53,Clu,Dmd,Glul,Xrcc6,Fgfr2,Ntrk2,Adra2a,Stat1,Stat3,Stat5b,Il6st,Chrm1,Akt2,Rxra,Smo,Mfge8,Gclc,Acadl,Slc38a3,Aqp4,Acadvl,Grk3,Anxa1,Ctsh,Dlx5,Lamb2,N…	Tpm1,Efnb2,Gucy1a1	Ndrg2,Pdlim4,Add3,Igfbp5,Mxi1,Abca1	Hrh1,Slc1a3,Amigo2,Notch3
epidermis development	30	851	96	5083	3.84345	0.000296681	0.0367201	Map2k1,Fst,Ldb2,Acvr1b,Nsdhl,Foxq1,Hes5	Bcl2,Egfr,Fgfr2,Smo,Anxa1,Notch1,Pax6,Psap,Ctsl,Vangl2,Pou3f2,Hdac1,Celsr1,Ctnnd1,Whrn,Myo6,Gab1,Yap1,Fgfr1,Ntf3,Tgfb2,Lrp4		Igfbp5
molting cycle	17	851	43	5083	4.01991	0.000298753	0.0367201	Fst,Ldb2,Acvr1b,Nsdhl,Foxq1	Bcl2,Egfr,Fgfr2,Smo,Notch1,Ctsl,Vangl2,Hdac1,Celsr1,Tgfb2,Lrp4		Igfbp5
hair cycle	17	851	43	5083	4.01991	0.000298753	0.0367201	Fst,Ldb2,Acvr1b,Nsdhl,Foxq1	Bcl2,Egfr,Fgfr2,Smo,Notch1,Ctsl,Vangl2,Hdac1,Celsr1,Tgfb2,Lrp4		Igfbp5
molting cycle process	17	851	43	5083	4.01991	0.000298753	0.0367201	Fst,Ldb2,Acvr1b,Nsdhl,Foxq1	Bcl2,Egfr,Fgfr2,Smo,Notch1,Ctsl,Vangl2,Hdac1,Celsr1,Tgfb2,Lrp4		Igfbp5
hair follicle development	17	851	43	5083	4.01991	0.000298753	0.0367201	Fst,Ldb2,Acvr1b,Nsdhl,Foxq1	Bcl2,Egfr,Fgfr2,Smo,Notch1,Ctsl,Vangl2,Hdac1,Celsr1,Tgfb2,Lrp4		Igfbp5
hair cycle process	17	851	43	5083	4.01991	0.000298753	0.0367201	Fst,Ldb2,Acvr1b,Nsdhl,Foxq1	Bcl2,Egfr,Fgfr2,Smo,Notch1,Ctsl,Vangl2,Hdac1,Celsr1,Tgfb2,Lrp4		Igfbp5
cellular developmental process	270	851	1365	5083	3.51495	0.000302245	0.0368521	Acsl4,Arhgef7,Mapk1,Tnc,Rtn1,Sh3gl2,Lpar1,Cntn1,Rps6ka2,Brinp1,Map2k1,Dnm3,Myo16,Camk2b,Camk2d,Fst,Got1,Ina,Met,Nefm,Scd,Tubb3,Pmp22,Syt2,Stx1b,Ptn,Plp1,Syn1,Fyn,Rapgef4,Cntn2,Camk2a,Crmp1,Dpysl2,Prkcz,Rab3a,Stxbp1,Ywhaz,Hmgcr,Slc11a2,Syt1,Brinp2,Trip13,Stmn3,Stmn1,Smad2,Sox10,Gap43,Wasf1,Mapt,Uchl1,Cbfa2t2,Ptprj,Camsap1,Gabra5,Sema4f,Foxp1,Ndrg1,Ldlr,Hinfp,Strada,Pbx1,Slitrk1,Sh3rf1,Gpm6a,Ablim1…	Insm1,Kremen1,Dag1,Cdh4,Nppc,Wnt7a,Foxj1,Eif2b4,Mt3,Scarb2,Acsl6,Gli3,Ilk,Hopx,Tmem176b,Pou3f3,Gpm6b,Plpp3,Fnbp1,A2m,Aldoc,B2m,Bcl2,Egfr,Ephb1,Gpx1,Gstp1,Tp53,Clu,Dmd,Xrcc6,Fgfr2,Ntrk2,Tagln,Stat3,Stat5b,Il6st,Akt2,Rxra,Smo,Acadvl,Anxa1,Dlx5,Lamb2,Notch1,Pax6,Psap,Sdc2,Cd81,Bmp6,Ddr1,Ctsl,Apoe,S100b,Dnm2,Msi1,Adgrg1,Ephb3,Tmem120a,Vangl2,Polm,Gadd45g,Megf10,Cd63,Pgrmc1,Mgll,Csrp1,Zfp36l1,Col11a2,…	Tpm1	Ndrg2,Igfbp5	Cpt1a,Slc1a3,Notch3
response to external stimulus	163	851	771	5083	3.55198	0.000313771	0.0379538	Palm3,Acsl4,Mapk1,Tnc,Lpar1,Crym,Bdh1,Gck,Got1,Lpl,Met,Scd,Tubb3,Pmp22,Slc25a25,Ptn,Scarb1,Fyn,Acsl1,Cntn2,Crmp1,Dpysl2,Stxbp1,Igfbp2,Hmgcr,Snca,Stmn1,Bace1,Gap43,Mapt,Hmgcs1,Ptprj,Sema4f,Foxp1,Srebf2,Ldlr,Hyal3,Srr,Gpm6a,Ablim1,Acat2,Kif5a,Panx1,Epha4,Tmem150c,Polr3a,Habp4,Ntsr1,Mef2c,Gfral,Ptpro,L1cam,App,Nptn,Robo1,Aacs,Timp4,Fscn1,Mtpn,Lyn,Jup,Mlh1,Pde2a,Chn1,Fads1	Ugt1a6,Cdh4,Acsl6,Gli3,Pde5a,Ctsd,A2m,Atp1a1,Atp1a2,B2m,Bcl2,Cp,Egfr,Ephb1,Gpx1,Gstp1,Bmf,Sparc,Tp53,Clu,Dmd,Lamp2,Glul,Ntrk2,Stat1,Stat5b,Il6st,Chrm1,Akt2,Rxra,Smo,Gclc,Slc38a3,Aqp4,Anxa1,Cd59,Dlx5,Lamb2,Notch1,Pax6,Bmp6,Ctsl,Ass1,Apoe,Npc2,Mx2,Ephb3,Sbds,Vangl2,Nuak2,Cd63,Pgrmc1,Vgf,Notch2,Aldh2,Btg2,Gpam,Hdac1,Tab2,Sfrp2,Bmpr1b,Meis2,Whrn,Arx,Boc,Fam107a,Tril,Appl2,Rbm4b,Fzd1,Asl,Nucb2,Ascl1,C…	Prkce,Gucy1a1	Nqo1,Abca1	Hrh1,Slc1a3
response to cadmium ion	15	851	36	5083	4.01941	0.0003438	0.0412587	Mapk1,Bdh1,Camk2b,Got1,Slc11a2,Cdk1	Mt3,B2m,Mt1,Sparc,Gclc,Gpam,Cyb5a,Mt2A,Cdkn1b
lung development	33	851	110	5083	3.76498	0.000351296	0.0418289	Mapk1,Tnc,Map2k1,Ptn,Rab3a,Smad2,Foxp1,Dhcr7	Dag1,Foxj1,Gli3,Hopx,Ctsd,Cp,Egfr,Sparc,Fgfr2,Ctsh,Notch1,Ctsl,Vangl2,Celsr1,Rdh10,Stk40,Yap1,Pdpn,Fzd1,Ascl1,Rida,Fgfr1,Mmp14,Tgfb2		Igfbp5
negative regulation of cell development	52	851	198	5083	3.65984	0.000364424	0.0430557	Lpar1,Brinp1,Dnm3,Pmp22,Stx1b,Ptn,Cntn2,Crmp1,Sox10,Sema4f,Foxp1,Ldlr,Pbx1,Epha4,Rufy3,RGD1307443,Dixdc1,App,Xylt1,Syt4,Hes5,Cspg4	Kremen1,Nppc,Wnt7a,Mt3,Gli3,B2m,Bcl2,Tp53,Dmd,Stat3,Notch1,Pax6,Apoe,Adgrg1,Dio3,Ptbp1,Snapin,Dlx1,Efemp1,Ctnna1,Zhx2,Idh2,Appl2,Ctdsp1,Ascl1,Inppl1,Vim,Lrp4			Notch3
epidermis morphogenesis	9	851	16	5083	4.23905	0.000370082	0.0433879	Fst,Foxq1	Bcl2,Fgfr2,Smo,Notch1,Ctsl,Tgfb2		Igfbp5
axonogenesis	46	851	170	5083	3.66432	0.000385952	0.044804	Tubb3,Pmp22,Cntn2,Crmp1,Dpysl2,Rab3a,Stxbp1,Stmn1,Gap43,Mapt,Uchl1,Sema4f,Foxp1,Slitrk1,Ablim1,Sema4a,Kif5a,Epha4,Atl1,Ptpro,L1cam,App,Chrnb2,Nptn,Robo1,Snap91,Chn1	Cdh4,Gli3,Bcl2,Ephb1,Fgfr2,Smo,Dlx5,Lamb2,Notch1,Pax6,Ephb3,Vangl2,Pgrmc1,Bmpr1b,Arx,Boc,Llgl1,Ntf3,Tgfb2
anatomical structure morphogenesis	178	851	856	5083	3.48196	0.000388041	0.044804	Mapk1,Tnc,Pcdha4,Sh3gl2,Map2k1,Cdh13,Myo16,Camk2b,Fst,Met,Tubb3,Pmp22,Ptn,Fyn,Cntn2,Camk2a,Crmp1,Dpysl2,Prkcz,Rab3a,Stxbp1,Slc11a2,Stmn1,Smad2,Npy1r,Sox10,Gap43,Wasf1,Mapt,Uchl1,Ptprj,Sema4f,Foxp1,Ldlr,Strada,Pbx1,Slitrk1,Gpm6a,Ablim1,Sema4a,Kif5a,Epha4,Tmem231,Lmo4,Atl1,Mef2c,Ptpro,L1cam,App,Car2,Chrnb2,Nptn,Robo1,Dlg3,Insig1,Foxq1,Snap91,Megf11,Mtpn,Hes5,Cspg4,Nefl,Chn1,Tgfb1i1,Pik3cb	Dag1,Cdh4,Nppc,Wnt7a,Foxj1,Gli3,Ilk,Hopx,Ctsd,Plpp3,Bcl2,Egfr,Ephb1,Gpx1,Plcd1,Tp53,Clu,Dmd,Glul,Fgfr2,Ntrk2,Stat3,Rxra,Smo,Mfge8,Ctsh,Dlx5,Lamb2,Notch1,Pam,Pax6,Sdc2,Cd81,Bmp6,Cpe,Ddr1,Ctsl,Apoe,Dnm2,Adgrg1,Ephb3,Nectin3,Vangl2,Pgrmc1,Nfic,Csrp1,Zfp36l1,Col11a2,Dio3,Notch2,Dlx1,Hdac1,Sp8,Celsr1,Sat1,Bcl6,Lmod1,Shroom3,Efemp1,Ctnna1,Tead2,Rgma,Rorb,Fbxw4,Sfrp2,Bmpr1b,Ctnnd1,Chd7,Whrn,Zhx2,Plxnb2,…	Tpm1,Efnb2	Igfbp5,Mxi1	Slc1a3,Notch3
skin epidermis development	17	851	44	5083	3.90647	0.000412228	0.0472388	Fst,Ldb2,Acvr1b,Nsdhl,Foxq1	Bcl2,Egfr,Fgfr2,Smo,Notch1,Ctsl,Vangl2,Hdac1,Celsr1,Tgfb2,Lrp4		Igfbp5
cellular response to organic cyclic compound	60	851	238	5083	3.58362	0.000430766	0.0489948	Akap1,Mapk1,Tnc,Nefm,Ptn,Sox10,Hmgcs1,Foxp1,Tmem38a,Mef2c,L1cam,App,Insig1,Aacs,Jup,Mlh1,Pde2a	Ugt1a6,Atp1a1,Atp1a2,Bcl2,Egfr,Gstp1,Abcb4,Stat3,Akt2,Rxra,Smo,Gclc,Aqp4,Anxa1,Plat,Ass1,Apoe,Dnm2,Zfp36l1,Ctnna1,Rorb,Mlc1,Tfap4,Fam107a,Yap1,Pde3a,Ezr,Fzd1,Asl,Rapgef3,Fzd2,Pawr,Fgfr1,Hsd17b4,Msn,Adcy2,Nfkb1,Cdkn1b,Sfrp1	Gnai1	Igfbp5,Abca1	Hrh1

## Sheet: IPA
Ingenuity Canonical Pathways	-log(p-value)	Ratio	z-score	Positive_FC	Negative_FC	Both_Positive_FC	Both_Negative_FC	Oppositive_FC
Superpathway of Cholesterol Biosynthesis	19.199999999999999	0.67900000000000005	4.359	Sc5d,Ebp,Msmo1,Hmgcr,Sqle,Tm7sf2,Hsd17b7,Fdft1,Hmgcs1,Dhcr24,Acat2,Nsdhl,Dhcr7,Lss,Mvd,Mvk,Fdps,Idi1
Cholesterol Biosynthesis I	15.199999999999999	0.92300000000000004	3.464	Sc5d,Ebp,Msmo1,Sqle,Tm7sf2,Hsd17b7,Fdft1,Dhcr24,Nsdhl,Dhcr7,Lss
Cholesterol Biosynthesis II (via 24,25-dihydrolanosterol)	15.199999999999999	0.92300000000000004	3.464	Sc5d,Ebp,Msmo1,Sqle,Tm7sf2,Hsd17b7,Fdft1,Dhcr24,Nsdhl,Dhcr7,Lss
Cholesterol Biosynthesis III (via Desmosterol)	15.199999999999999	0.92300000000000004	3.464	Sc5d,Ebp,Msmo1,Sqle,Tm7sf2,Hsd17b7,Fdft1,Dhcr24,Nsdhl,Dhcr7,Lss
Axonal Guidance Signaling	9.3499999999999996	0.111		Arhgef7,Mapk1,Map2k1,Gnb1,Met,Tubb3,Fyn,Dpysl2,Mras,Prkar1b,Prkcz,Tubb4a,Gnb4,Sema4f,Epha10,Adamts3,Ablim1,Sema4a,Pak5,Epha4,Tubb2a,Myl12b,L1cam,Robo1,Tuba1a,Adam12,Pik3cb	Wnt7a,Gli3,Plcd4,Ephb1,Plcd1,Ntrk2,Akt2,Smo,Sdc2,Bmp6,Ephb3,Plch1,Plxnb2,Adamts7,Plxnb1,Myl12a,Fzd1,Fzd2,Ephb4,Mmp14,Ntf3,Bmp1,Sdcbp,Shc1	Gnai1,Prkce,Efnb2
γ-linolenate Biosynthesis II (Animals)	7.9800000000000004	0.52900000000000003	-0.33300000000000002	Acsl4,Acsl1,Fads2,Fads1	Acsl6,Acsbg1,Cyb5a,Slc27a5,Slc27a1
Molecular Mechanisms of Cancer	7.8899999999999997	0.112		Rasgrf2,Arhgef7,Mapk1,Map2k1,Camk2b,Camk2d,Fyn,Mapk10,Camk2a,Mras,Prkar1b,Prkcz,Smad2,Cdc25c,Pak5,Cdk1,Arhgef9,Cdk16,Pik3cb	Wnt7a,Fnbp1,Bcl2,Tp53,Akt2,Smo,Notch1,Bmp6,Rnd3,Ctnna1,Tab2,Bmpr1b,Ctnnd1,Gab1,Fzd1,Rapgef3,Fzd2,Adcy2,Nfkb1,Tgfb2,Bmp1,Cdkn1b,Shc1	Gnai1,Prkce
Synaptogenesis Signaling Pathway	7.8099999999999996	0.121	1.9470000000000001	Arhgef7,Mapk1,Cdh13,Camk2b,Camk2d,Syt2,Stx1b,Syn1,Fyn,Camk2a,Mras,Prkar1b,Rab3a,Stxbp1,Syt1,Syn2,Snca,Wasf1,Mapt,Epha10,Epha4,Nsf,Syt4,Lyn,Pik3cb	Cdh4,Ephb1,Ntrk2,Akt2,Apoe,Ephb3,Nectin3,Ctnnd1,Ephb4,Adcy2,Shc1	Prkce,Efnb2
14-3-3-mediated Signaling	6.7400000000000002	0.16400000000000001	0.5	Mapk1,Map2k1,Tubb3,Mapk10,Mras,Prkcz,Ywhaz,Tubb4a,Snca,Mapt,Strada,Tubb2a,Tuba1a,Pik3cb	Plcd4,Plcd1,Akt2,Plch1,Vim,Cdkn1b	Prkce
Breast Cancer Regulation by Stathmin1	6.6100000000000003	0.13400000000000001		Arhgef7,Mapk1,Ppp2r2c,Ppp2r1a,Map2k1,Camk2b,Camk2d,Gnb1,Tubb3,Camk2a,Mras,Prkar1b,Prkcz,Tubb4a,Stmn1,Gnb4,Tubb2a,Cdk1,Tuba1a,Arhgef9,Pik3cb	Tp53,Adcy2,Cdkn1b,Shc1	Gnai1,Prkce
G-Protein Coupled Receptor Signaling	6.3700000000000001	0.11799999999999999		Mapk1,Lpar1,Map2k1,Camk2b,Camk2d,Fyn,Rapgef4,Camk2a,Mras,Prkar1b,Oprl1,Npy1r,Pde2a,Pik3cb,Hrh3	Pde5a,Adra2a,Stat3,Chrm1,Akt2,Smpdl3a,Pde8b,Rgs16,Pde3a,Rapgef3,Dusp4,Adcy2,Nfkb1,Shc1	Gnai1,Prkce		Hrh1
Zymosterol Biosynthesis	6.0300000000000002	0.83299999999999996	2.2360000000000002	Msmo1,Tm7sf2,Hsd17b7,Nsdhl
Signaling by Rho Family GTPases	5.9199999999999999	0.11899999999999999	1	Arhgef7,Mapk1,Map2k1,Cdh13,Gnb1,Mapk10,Mras,Prkcz,Stmn1,Wasf1,Gnb4,Pak5,Cdc42ep3,Myl12b,Pi4ka,Arhgef9,Pik3cb,Pip4k2b	Cdh4,Fnbp1,Rnd3,Myl12a,Ezr,Msn,Nfkb1,Vim	Gnai1
Sperm Motility	5.79	0.122	0.53500000000000003	Map2k1,Met,Fyn,Mras,Prkar1b,Prkcz,Pla2g4e,Epha4,Pnpla3,Lyn,Pde2a	Nppc,Plcd4,Egfr,Ephb1,Plcd1,Fgfr2,Ntrk2,Ddr1,Ephb3,Abhd3,Pla2g7,Plch1,Ephb4,Fgfr1	Prkce,Gucy1a1
Protein Kinase A Signaling	5.54	0.097699999999999995	-0.68600000000000005	Akap1,Ptpre,Mapk1,Map2k1,Camk2b,Camk2d,Gnb1,Camk2a,Prkar1b,Prkcz,Ywhaz,Gnb4,Ptprj,Cdc25c,Ptprk,Ptpro,Myl12b,Pde2a	Gli3,Plcd4,Pde5a,Plcd1,Smo,Pygb,Smpdl3a,Pde8b,Plch1,Ppp1r1b,Phkb,Myl12a,Pde3a,Dusp4,Ebi3,Adcy2,Nfkb1,Tgfb2	Gnai1,Prkce	Add3
Mitochondrial L-carnitine Shuttle Pathway	5.3899999999999997	0.41199999999999998	-0.378	Acsl4,Acsl1	Acsl6,Acsbg1,Slc27a5,Slc27a1			Cpt1a
Superpathway of Geranylgeranyldiphosphate Biosynthesis I (via Mevalonate)	5.3899999999999997	0.41199999999999998	2.6459999999999999	Hmgcr,Hmgcs1,Acat2,Mvd,Mvk,Fdps,Idi1
Aryl Hydrocarbon Receptor Signaling	5.3300000000000001	0.14000000000000001	0.63200000000000001	Ccna2,Mapk1	Ctsd,Gstp1,Tp53,Rxra,Mcm7,Aldh7a1,Nfic,Aldh2,Gstk1,Aldh9a1,Aldh1l1,Aldh6a1,Nfkb1,Tgfb2,Cdkn1b		Nqo1
IL-22 Signaling	5.2699999999999996	0.33300000000000002	-0.70699999999999996	Mapk1,Mapk10,Il22ra2	Stat1,Stat3,Stat5b,Akt2,Socs3
Thrombin Signaling	5.2400000000000002	0.12	0.65500000000000003	Mapk1,Map2k1,Camk2b,Camk2d,Gnb1,Camk2a,Mras,Prkcz,Gnb4,Myl12b,Arhgef9,Pik3cb	Plcd4,Fnbp1,Egfr,Plcd1,Akt2,Rnd3,Plch1,Myl12a,Adcy2,Nfkb1,Shc1	Gnai1,Prkce
Sertoli Cell-Sertoli Cell Junction Signaling	5.1100000000000003	0.124		Mapk1,Map2k1,Tubb3,Mapk10,Mras,Prkar1b,Tubb4a,Epb41,Sptb,Tubb2a,Tuba1a,Jup	Tjp2,Ilk,A2m,Akt2,Nectin3,Spta1,Ctnna1,Jam3,Jam2,Sorbs1	Gucy1a1
Colorectal Cancer Metastasis Signaling	5.1100000000000003	0.11	-1.0429999999999999	Mapk1,Map2k1,Gnb1,Mapk10,Mras,Prkar1b,Smad2,Gnb4,Birc5,Mlh1,Pik3cb	Wnt7a,Fnbp1,Egfr,Tp53,Stat1,Stat3,Il6st,Akt2,Smo,Grk3,Rnd3,Fzd1,Fzd2,Adcy2,Mmp14,Nfkb1,Tgfb2
Fatty Acid Activation	5.0300000000000002	0.46200000000000002	-0.81599999999999995	Acsl4,Acsl1	Acsl6,Acsbg1,Slc27a5,Slc27a1
Oleate Biosynthesis II (Animals)	5.0300000000000002	0.46200000000000002	0.81599999999999995	Scd,Fads2,Scd2,Fads1	Cyb5a,Aldh6a1
Mevalonate Pathway I	5.0300000000000002	0.46200000000000002	2.4489999999999998	Hmgcr,Hmgcs1,Acat2,Mvd,Mvk,Idi1
Role of NFAT in Cardiac Hypertrophy	5.0300000000000002	0.11600000000000001	1.0429999999999999	Mapk1,Map2k1,Camk2b,Camk2d,Gnb1,Mapk10,Camk2a,Mras,Prkar1b,Prkcz,Gnb4,Mef2c,Pik3cb	Rcan2,Plcd4,Plcd1,Il6st,Akt2,Hdac1,Plch1,Adcy2,Tgfb2,Shc1	Gnai1,Prkce
PTEN Signaling	5	0.14299999999999999	0	Mapk1,Map2k1,Magi3,Mras,Prkcz,Pik3cb	Ilk,Bcl2,Egfr,Fgfr2,Ntrk2,Akt2,Inppl1,Fgfr1,Nfkb1,Cdkn1b,Synj2,Shc1
PPARα/RXRα Activation	4.96	0.121	-0.44700000000000001	Mapk1,Map2k1,Lpl,Mras,Prkar1b,Smad2,Acvr1b,Mef2c,Fasn	Plcd4,Plcd1,Stat5b,Rxra,Acadl,Map4k4,Plch1,Adcy2,Nfkb1,Tgfb2,Shc1,Slc27a1		Abca1	Itgb5
GM-CSF Signaling	4.9400000000000004	0.183	0.83199999999999996	Mapk1,Map2k1,Camk2b,Camk2d,Camk2a,Mras,Lyn,Pik3cb	Stat1,Stat3,Stat5b,Akt2,Shc1
Epithelial Adherens Junction Signaling	4.8899999999999997	0.13100000000000001		Met,Tubb3,Mras,Tubb4a,Acvr1b,Wasf1,Tubb2a,Tuba1a,Jup	Egfr,Akt2,Notch1,Nectin3,Notch2,Ctnna1,Ctnnd1,Sorbs1,Fgfr1,Tgfb2			Notch3
Melatonin Signaling	4.8700000000000001	0.18099999999999999	-0.27700000000000002	Mapk1,Map2k1,Camk2b,Camk2d,Camk2a,Prkar1b,Prkcz	Plcd4,Plcd1,Rorb,Plch1	Gnai1,Prkce
p70S6K Signaling	4.7999999999999998	0.13800000000000001	0.24299999999999999	Mapk1,Ppp2r2c,Ppp2r1a,Map2k1,Mras,Prkcz,Ywhaz,Mapt,Lyn,Pik3cb	Plcd4,Egfr,Plcd1,Akt2,Plch1,Shc1	Gnai1,Prkce
LPS/IL-1 Mediated Inhibition of RXR Function	4.7199999999999998	0.112	0.81599999999999995	Acsl4,Fabp5,Scarb1,Acsl1,Hmgcs1,Sult4a1	Acsl6,Acsbg1,Gstp1,Rxra,Apoe,Aldh7a1,Aldh2,Pltp,Gstk1,Aldh9a1,Aldh1l1,Slc27a5,Fabp7,Aldh6a1,Slc27a1		Abca1	Cpt1a
PI3K/AKT Signaling	4.71	0.13600000000000001	-0.5	Mapk1,Ppp2r2c,Ppp2r1a,Map2k1,Mras,Ywhaz,Pik3cb	Ilk,Bcl2,Tp53,Akt2,Gab1,Mcl1,Inppl1,Nfkb1,Cdkn1b,Synj2,Shc1
Role of NANOG in Mammalian Embryonic Stem Cell Pluripotency	4.7000000000000002	0.14199999999999999	0	Mapk1,Map2k1,Mras,Pik3cb	Wnt7a,Tp53,Stat3,Il6st,Akt2,Smo,Bmp6,Bmpr1b,Gab1,Fzd1,Fzd2,Bmp1,Shc1
Stearate Biosynthesis I (Animals)	4.6900000000000004	0.222	0.33300000000000002	Acsl4,Acsl1,Dhcr24,Elovl2,Fasn	Acot11,Acsl6,Acsbg1,Slc27a5,Slc27a1
UVA-Induced MAPK Signaling	4.6200000000000001	0.153	0	Mapk1,Rps6ka2,Mapk10,Mras,Rps6kc1,Parp6,Pik3cb	Plcd4,Egfr,Plcd1,Tp53,Stat1,Plch1,Parp4
cAMP-mediated signaling	4.6200000000000001	0.11	0.40799999999999997	Akap1,Pkia,Mapk1,Lpar1,Map2k1,Camk2b,Camk2d,Rapgef4,Camk2a,Prkar1b,Oprl1,Npy1r,Pde2a,Hrh3	Pde5a,Adra2a,Stat3,Chrm1,Smpdl3a,Pde8b,Pde3a,Rapgef3,Dusp4,Adcy2	Gnai1
Pancreatic Adenocarcinoma Signaling	4.6100000000000003	0.14499999999999999	-0.83199999999999996	Mapk1,Map2k1,Mapk10,Smad2,Birc5,Pik3cb	Bcl2,Egfr,Tp53,Stat1,Stat3,Akt2,Notch1,Nfkb1,Tgfb2,Cdkn1b
IL-7 Signaling Pathway	4.4199999999999999	0.16500000000000001	0	Mapk1,Met,Fyn,Lyn,Pik3cb	Bcl2,Stat1,Stat5b,Akt2,Bcl6,Mcl1,Cdkn1b,Shc1
Ephrin Receptor Signaling	4.3399999999999999	0.11700000000000001	0.53500000000000003	Mapk1,Map2k1,Gnb1,Fyn,Mras,Gnb4,Epha10,Pak5,Epha4	Ephb1,Stat3,Akt2,Sdc2,Ephb3,Map4k4,Sorbs1,Ephb4,Sdcbp,Shc1	Gnai1,Efnb2
Regulation of the Epithelial-Mesenchymal Transition Pathway	4.3300000000000001	0.113		Mapk1,Map2k1,Met,Mras,Smad2,Smurf1,Pik3cb	Wnt7a,Egfr,Fgfr2,Stat3,Akt2,Smo,Notch1,Notch2,Gab1,Fzd1,Fzd2,Fgfr1,Nfkb1,Tgfb2			Notch3
Fatty Acid β-oxidation I	4.2599999999999998	0.25	-1.4139999999999999	Acsl4,Acsl1	Acsl6,Acsbg1,Eci1,Slc27a5,Hsd17b4,Slc27a1
Role of JAK family kinases in IL-6-type Cytokine Signaling	4.1299999999999999	0.28000000000000003		Mapk1,Mapk10	Stat1,Stat3,Stat5b,Il6st,Socs3
Germ Cell-Sertoli Cell Junction Signaling	4.1100000000000003	0.11600000000000001		Mapk1,Map2k1,Tubb3,Mapk10,Mras,Tubb4a,Pak5,Tubb2a,Tuba1a,Jup,Pik3cb	Ilk,Fnbp1,A2m,Nectin3,Rnd3,Ctnna1,Ctnnd1,Sorbs1,Tgfb2
Wnt/β-catenin Signaling	4.1100000000000003	0.11600000000000001	-0.94299999999999995	Ppp2r2c,Ppp2r1a,Sox10,Acvr1b	Sox1,Kremen1,Wnt7a,Ilk,Tp53,Akt2,Smo,Hdac1,Sox21,Sfrp2,Appl2,Sox4,Fzd1,Fzd2,Tgfb2,Sfrp1
LXR/RXR Activation	4.0899999999999999	0.13200000000000001	-0.33300000000000002	Lpl,Scd,Pcyox1,Hmgcr,Fdft1,Ldlr,Fasn,Acaca	Clu,Ttr,Rxra,Apoe,Pltp,Nfkb1		Abca1
IL-15 Production	4.0899999999999999	0.13200000000000001		Map2k1,Met,Fyn,Prkcz,Epha4,Lyn	Egfr,Ephb1,Fgfr2,Ntrk2,Stat1,Ddr1,Ephb3,Ephb4,Fgfr1,Nfkb1
Leptin Signaling in Obesity	4.0099999999999998	0.16	0.378	Mapk1,Map2k1,Prkar1b,Pik3cb	Plcd4,Plcd1,Stat3,Akt2,Plch1,Pde3a,Adcy2,Socs3
Glioma Signaling	3.98	0.13500000000000001	1.732	Mapk1,Map2k1,Camk2b,Camk2d,Idh1,Camk2a,Mras,Prkcz,Pik3cb	Egfr,Tp53,Akt2,Idh2,Shc1	Prkce
Relaxin Signaling	3.9700000000000002	0.12	1.508	Mapk1,Map2k1,Gnb1,Mras,Prkar1b,Prkcz,Gnb4,Pde2a,Pik3cb	Pde5a,Akt2,Smpdl3a,Pde8b,Pde3a,Adcy2,Nfkb1	Gnai1,Gucy1a1
Phagosome Maturation	3.9700000000000002	0.12		Atp6v1b2,Tubb3,Tubb4a,Dync1i1,Atp6v0a1,Tubb2a,Nsf,Tuba1a	Ctsd,B2m,Lamp2,Lamp1,Ctsh,Ctsa,Atp6v1g1,Prdx6
Oxidative Ethanol Degradation III	3.9300000000000002	0.316	-0.81599999999999995	Acsl1,Acss2	Aldh7a1,Aldh2,Aldh9a1		Acss1
PI3K Signaling in B Lymphocytes	3.9199999999999999	0.123	1	Mapk1,Map2k1,Camk2b,Camk2d,Fyn,Camk2a,Mras,Prkcz,Lyn,Pik3cb	Plcd4,Plcd1,Akt2,Cd81,Vav3,Plch1,Nfkb1
Cardiac Hypertrophy Signaling (Enhanced)	3.9199999999999999	0.082100000000000006	-0.47999999999999998	Mapk1,Map2k1,Camk2b,Camk2d,Gnb1,Mapk10,Camk2a,Mras,Prkar1b,Prkcz,Acvr1b,Il22ra2,Mef2c,Pde2a,Pik3cb	Wnt7a,Eif2b4,Plcd4,Pde5a,Plcd1,Fgfr2,Adra2a,Stat3,Il6st,Akt2,Smo,Tnfsf13,Smpdl3a,Hdac1,Pde8b,Plch1,Pde3a,Fzd1,Fzd2,Fgfr1,Adcy2,Nfkb1,Tgfb2	Gnai1,Prkce
CXCR4 Signaling	3.8100000000000001	0.113	2.1829999999999998	Mapk1,Map2k1,Gnb1,Mapk10,Mras,Prkcz,Gnb4,Pak5,Elmo1,Myl12b,Lyn,Pik3cb	Fnbp1,Akt2,Rnd3,Myl12a,Adcy2	Gnai1,Prkce
P2Y Purigenic Receptor Signaling Pathway	3.7999999999999998	0.125	0.25800000000000001	Mapk1,Map2k1,Gnb1,Mras,Prkar1b,Prkcz,Gnb4,Pik3cb	Plcd4,Plcd1,Akt2,Plch1,Adcy2,Nfkb1	Gnai1,Prkce
Phospholipase C Signaling	3.7400000000000002	0.097299999999999998	1.46	Arhgef7,Mapk1,Map2k1,Gnb1,Fyn,Mras,Prkcz,Gnb4,Pla2g4e,Mef2c,Myl12b,Arhgef9,Lyn	Plcd4,Ahnak,Fnbp1,Plcd1,Rnd3,Hdac1,Myl12a,Rapgef3,Adcy2,Nfkb1,Shc1	Prkce
Gap Junction Signaling	3.7200000000000002	0.106		Mapk1,Lpar1,Map2k1,Tubb3,Mras,Prkar1b,Prkcz,Tubb4a,Tubb2a,Tuba1a,Pik3cb	Tjp2,Plcd4,Egfr,Plcd1,Akt2,Plch1,Adcy2	Gnai1,Prkce,Gucy1a1
Superpathway of Inositol Phosphate Compounds	3.7200000000000002	0.106	-0.218	Pi4k2a,Ptprj,Cdc25c,Ppp1r13b,Pip4p1,Itpk1,Ptpro,Pi4ka,Pik3cb,Pip4k2b	Plcd4,Atp1a1,Plcd1,Ppfibp2,Plch1,Ppp1r1b,Pawr,Ephx2,Inppl1,Synj2,Socs3
IGF-1 Signaling	3.6899999999999999	0.13300000000000001	1.508	Mapk1,Map2k1,Mras,Prkar1b,Prkcz,Ywhaz,Igfbp2,Grb10,Pik3cb	Stat3,Akt2,Shc1,Socs3		Igfbp5
Fc Epsilon RI Signaling	3.6800000000000002	0.127	2.3239999999999998	Mapk1,Map2k1,Fyn,Mapk10,Mras,Prkcz,Pla2g4e,Lyn,Pik3cb	Akt2,Vav3,Gab1,Inppl1,Synj2	Prkce
Prolactin Signaling	3.6299999999999999	0.14599999999999999	1.155	Mapk1,Map2k1,Fyn,Mras,Prkcz,Pik3cb	Stat1,Stat3,Stat5b,Shc1,Socs3	Prkce
Antioxidant Action of Vitamin C	3.6099999999999999	0.13100000000000001	0.90500000000000003	Mapk1,Mapk10,Pla2g4e,Txnrd3,Pnpla3	Plcd4,Plcd1,Stat5b,Abhd3,Pla2g7,Plch1,Nxn,Txnrd1,Nfkb1
α-Adrenergic Signaling	3.5800000000000001	0.13700000000000001	1	Mapk1,Map2k1,Gnb1,Mras,Prkar1b,Prkcz,Gnb4	Adra2a,Pygb,Phkb,Adcy2	Gnai1,Prkce
Growth Hormone Signaling	3.54	0.153	0.90500000000000003	Mapk1,Rps6ka2,Prkcz,Rps6kc1,Pik3cb	A2m,Stat1,Stat3,Stat5b,Socs3	Prkce
Phosphatidylglycerol Biosynthesis II (Non-plastidic)	3.54	0.27300000000000002	-0.44700000000000001	Pgs1,Pnpla3,Cds1	Gpam,Gpat3,Mboat2
Human Embryonic Stem Cell Pluripotency	3.4900000000000002	0.11799999999999999		Mras,Smad2,Pik3cb	Wnt7a,Fgfr2,Ntrk2,Akt2,Smo,Bmp6,Bmpr1b,Fzd1,Fzd2,Fgfr1,Ntf3,Tgfb2,Bmp1
Acetate Conversion to Acetyl-CoA	3.48	0.75		Acsl1,Acss2			Acss1
RhoA Signaling	3.48	0.122	0.53500000000000003	Lpar1,Wasf1,Cdc42ep3,Anln,Myl12b,Pi4ka,Pip4k2b	Rnd3,Rhpn1,Rhpn2,Myl12a,Ezr,Msn
TR/RXR Activation	3.48	0.14099999999999999		Syt2,Scarb1,Slc16a2,Srebf2,Ldlr,Fasn,Acaca,Pik3cb	Rcan2,Akt2,Rxra,Dio3
Tec Kinase Signaling	3.4500000000000002	0.109	0.25800000000000001	Gnb1,Fyn,Mapk10,Mras,Prkcz,Gnb4,Pak5,Lyn,Pik3cb	Fnbp1,Stat1,Stat3,Stat5b,Vav3,Rnd3,Nfkb1	Gnai1,Prkce
Ethanol Degradation IV	3.4199999999999999	0.26100000000000001	-0.81599999999999995	Acsl1,Acss2	Aldh7a1,Aldh2,Aldh9a1		Acss1
Glioblastoma Multiforme Signaling	3.4100000000000001	0.108	-1.4139999999999999	Mapk1,Map2k1,Mras,Pik3cb	Wnt7a,Plcd4,Fnbp1,Egfr,Plcd1,Tp53,Akt2,Smo,Rnd3,Plch1,Fzd1,Fzd2,Cdkn1b,Shc1
Ethanol Degradation II	3.3999999999999999	0.219	-1.1339999999999999	Acsl1,Acss2	Aldh7a1,Aldh2,Adhfe1,Aldh9a1		Acss1
Xenobiotic Metabolism Signaling	3.3599999999999999	0.090300000000000005		Mapk1,Ppp2r2c,Ppp2r1a,Map2k1,Camk2b,Camk2d,Camk2a,Mras,Prkcz,Sult4a1,Pik3cb	Ugt1a6,Gstp1,Rxra,Gclc,Aldh7a1,Aldh2,Gstk1,Aldh9a1,Aldh1l1,Aldh6a1,Nfkb1	Prkce	Nqo1
Insulin Receptor Signaling	3.3500000000000001	0.114	1.5	Mapk1,Map2k1,Acly,Fyn,Mras,Prkar1b,Prkcz,Grb10,Pik3cb	Eif2b4,Akt2,Gab1,Inppl1,Synj2,Shc1,Socs3
Thrombopoietin Signaling	3.3500000000000001	0.156	0.63200000000000001	Mapk1,Map2k1,Mras,Prkcz,Pik3cb	Stat1,Stat3,Stat5b,Shc1	Prkce
Parkinson's Signaling	3.3300000000000001	0.312		Mapk1,Snca,Uchl1	Sncaip
Glutathione Redox Reactions I	3.3199999999999998	0.25	-2.4489999999999998		Gpx1,Gstp1,Gpx8,Gstk1,Prdx6
Oncostatin M Signaling	3.2999999999999998	0.186	-0.70699999999999996	Mapk1,Map2k1,Mras	Stat1,Stat3,Stat5b,Il6st,Shc1
Erythropoietin Signaling	3.2799999999999998	0.14299999999999999		Mapk1,Map2k1,Mras,Prkcz,Pik3cb	Stat5b,Akt2,Nfkb1,Shc1,Socs3	Prkce
Endocannabinoid Developing Neuron Pathway	3.2400000000000002	0.121	1.9410000000000001	Mapk1,Map2k1,Gnb1,Mapk10,Mras,Prkar1b,Pik3cb	Stat3,Akt2,Pax6,Mgll,Adcy2,Cdkn1b	Gnai1
Inhibition of Angiogenesis by TSP1	3.23	0.20599999999999999	0.44700000000000001	Mapk1,Fyn,Mapk10	Tp53,Akt2,Sdc2	Gucy1a1
D-myo-inositol (1,4,5)-Trisphosphate Biosynthesis	3.21	0.23999999999999999	0	Pi4k2a,Pi4ka,Pip4k2b	Plcd4,Plcd1,Plch1
Opioid Signaling Pathway	3.1499999999999999	0.091999999999999998	2.9849999999999999	Mapk1,Rps6ka2,Map2k1,Camk2b,Camk2d,Gnb1,Fyn,Camk2a,Mras,Prkar1b,Prkcz,Oprl1,Rgs19,Lyn	Akt2,Grk3,Rgs16,Rgs20,Adcy2,Nfkb1,Cdkn1b	Gnai1,Prkce
IL-3 Signaling	3.1400000000000001	0.13800000000000001	0.30199999999999999	Mapk1,Map2k1,Mras,Prkcz,Pik3cb	Stat1,Stat3,Stat5b,Akt2,Shc1	Prkce
Renin-Angiotensin Signaling	3.1299999999999999	0.11799999999999999	2.1110000000000002	Mapk1,Map2k1,Mapk10,Mras,Prkar1b,Prkcz,Pak5,Pik3cb	Stat1,Stat3,Adcy2,Nfkb1,Shc1	Prkce
Factors Promoting Cardiogenesis in Vertebrates	3.1200000000000001	0.129		Prkcz,Smad2,Acvr1b,Mef2c	Smo,Bmp6,Bmpr1b,Fzd1,Fzd2,Tgfb2,Bmp1	Prkce
PFKFB4 Signaling Pathway	3.1000000000000001	0.17399999999999999	1.4139999999999999	Mapk1,Map2k1,Gck,Prkar1b,Tkt	Tp53,Pfkm,Tgfb2
JAK/Stat Signaling	3.0899999999999999	0.13600000000000001	-0.30199999999999999	Mapk1,Map2k1,Mras,Pik3cb	Stat1,Stat3,Stat5b,Akt2,Nfkb1,Shc1,Socs3
Apelin Adipocyte Signaling Pathway	3.0899999999999999	0.13600000000000001	-0.90500000000000003	Mapk1,Mapk10,Prkar1b	Gpx1,Gstp1,Gpx8,Gstk1,Adcy2,Prdx6	Gnai1
STAT3 Pathway	3.0499999999999998	0.111	-0.83199999999999996	Mapk1,Map2k1,Mapk10,Mras,Il22ra2	Bcl2,Egfr,Fgfr2,Ntrk2,Stat3,Il6st,Bmp6,Fgfr1,Tgfb2,Socs3
Telomerase Signaling	3.04	0.12	-0.30199999999999999	Mapk1,Ppp2r2c,Ppp2r1a,Map2k1,Mras,Pik3cb	Egfr,Tp53,Akt2,Hdac1,Tpp1,Shc1,Elf1
SPINK1 General Cancer Pathway	3.0299999999999998	0.14299999999999999	1.2649999999999999	Mapk1,Map2k1,Mras,Pik3cb	Mt3,Egfr,Mt1,Stat3,Akt2
ERK/MAPK Signaling	3.02	0.097900000000000001	0.94299999999999995	Mapk1,Ppp2r2c,Ppp2r1a,Map2k1,Fyn,Rapgef4,Mras,Prkar1b,Ywhaz,Pla2g4e,Pak5,Pik3cb	Stat1,Stat3,Rapgef3,Dusp4,Shc1,Elf1	Prkce
RhoGDI Signaling	3	0.10000000000000001	-0.77500000000000002	Arhgef7,Cdh13,Gnb1,Mras,Wasf1,Gnb4,Pak5,Myl12b,Pi4ka,Arhgef9,Pip4k2b	Cdh4,Fnbp1,Rnd3,Myl12a,Ezr,Msn	Gnai1
Semaphorin Signaling in Neurons	2.9399999999999999	0.14999999999999999		Mapk1,Met,Fyn,Crmp1,Dpysl2,Pak5	Fnbp1,Rnd3,Plxnb1
Ephrin B Signaling	2.9399999999999999	0.13900000000000001	0	Mapk1,Gnb1,Mras,Gnb4	Ephb1,Ephb3,Vav3,Ephb4	Gnai1,Efnb2
Tight Junction Signaling	2.9199999999999999	0.10100000000000001		Ppp2r2c,Ppp2r1a,Prkar1b,Prkcz,Epb41,Nsf,Smurf1	Tjp2,Akt2,Nectin3,Ctnna1,Jam3,Llgl1,Jam2,Nfkb1,Rab13,Tgfb2
Gαi Signaling	2.9199999999999999	0.112	1.387	Mapk1,Lpar1,Gnb1,Mras,Prkar1b,Oprl1,Npy1r,Gnb4,Hrh3	Adra2a,Stat3,Adcy2,Shc1	Gnai1
BMP signaling pathway	2.9100000000000001	0.129	-0.30199999999999999	Mapk1,Map2k1,Fst,Mapk10,Mras,Prkar1b,Smurf1	Bmp6,Bmpr1b,Nfkb1,Bmp1
Cardiac β-adrenergic Signaling	2.8900000000000001	0.107	-1.508	Akap1,Pkia,Ppp2r2c,Ppp2r1a,Gnb1,Mras,Prkar1b,Gnb4,Pde2a	Pde5a,Grk3,Smpdl3a,Pde8b,Pde3a,Adcy2
FXR/RXR Activation	2.8900000000000001	0.111		Lpl,Pcyox1,Scarb1,Mapk10,Fasn	Slc4a2,Clu,Ttr,Abcb4,Akt2,Rxra,Apoe,Pltp,Slc27a5
IL-6 Signaling	2.8900000000000001	0.111	-0.53500000000000003	Mapk1,Map2k1,Mapk10,Mras,Pik3cb	A2m,Stat3,Il6st,Akt2,Map4k4,Mcl1,Nfkb1,Shc1,Socs3
Endometrial Cancer Signaling	2.8799999999999999	0.14799999999999999	1.1339999999999999	Mapk1,Map2k1,Mras,Mlh1,Pik3cb	Ilk,Tp53,Akt2,Ctnna1
Integrin Signaling	2.8700000000000001	0.092999999999999999	0.47099999999999997	Arhgef7,Mapk1,Map2k1,Fyn,Mras,Pak5,Myl12b,Pik3cb	Ilk,Fnbp1,Akt2,Tspan4,Rnd3,Tspan3,Bcar3,Parvb,Myl12a,Itga7,Shc1			Itgb5
IL-8 Signaling	2.8700000000000001	0.095000000000000001	0.72799999999999998	Mapk1,Map2k1,Gnb1,Mapk10,Mras,Prkcz,Gnb4,Myl12b,Pik3cb	Fnbp1,Bcl2,Egfr,Akt2,Rnd3,Map4k4,Nfkb1	Gnai1,Prkce		Itgb5
CDP-diacylglycerol Biosynthesis I	2.8399999999999999	0.25	-1	Pnpla3,Cds1	Gpam,Gpat3,Mboat2
Apelin Cardiomyocyte Signaling Pathway	2.8399999999999999	0.12	0.57699999999999996	Mapk1,Mapk10,Prkcz,Myl12b,Pik3cb	Plcd4,Plcd1,Akt2,Plch1,Myl12a	Gnai1,Prkce
Endothelin-1 Signaling	2.8100000000000001	0.096299999999999997	0.47099999999999997	Mapk1,Mapk10,Mras,Prkcz,Pla2g4e,Pnpla3,Pik3cb	Plcd4,Plcd1,Abhd3,Pla2g7,Plch1,Gab1,Adcy2,Shc1	Gnai1,Prkce,Gucy1a1
Type II Diabetes Mellitus Signaling	2.7999999999999998	0.105	1.4139999999999999	Acsl4,Mapk1,Gck,Mapk10,Acsl1,Prkcz,Pik3cb	Acsl6,Acsbg1,Akt2,Slc27a5,Nfkb1,Socs3,Slc27a1	Prkce
Thyroid Cancer Signaling	2.79	0.157		Mapk1,Map2k1,Mras	Tp53,Ntrk2,Rxra,Ntf3,Shc1
UVC-Induced MAPK Signaling	2.79	0.157	1.4139999999999999	Mapk1,Map2k1,Mapk10,Mras,Prkcz	Egfr,Tp53	Prkce
NGF Signaling	2.79	0.113	0.83199999999999996	Mapk1,Rps6ka2,Map2k1,Mapk10,Mras,Prkcz,Rps6kc1,Pik3cb	Tp53,Akt2,Gab1,Nfkb1,Shc1
Neuropathic Pain Signaling In Dorsal Horn Neurons	2.7599999999999998	0.11799999999999999	1.155	Mapk1,Camk2b,Camk2d,Camk2a,Prkar1b,Prkcz,Pik3cb	Plcd4,Plcd1,Ntrk2,Plch1	Prkce
Gα12/13 Signaling	2.7200000000000002	0.107	1.069	Mapk1,Lpar1,Map2k1,Cdh13,Mapk10,Mras,Mef2c,Myl12b,Pik3cb	Cdh4,Akt2,Vav3,Myl12a,Nfkb1
Epoxysqualene Biosynthesis	2.71	1		Sqle,Fdft1
Acute Myeloid Leukemia Signaling	2.71	0.122	0	Mapk1,Map2k1,Idh1,Mras,Jup,Pik3cb	Stat3,Stat5b,Akt2,Idh2,Nfkb1
UVB-Induced MAPK Signaling	2.6800000000000002	0.151	1.4139999999999999	Mapk1,Map2k1,Mapk10,Prkcz,Pik3cb	Egfr,Tp53	Prkce
CREB Signaling in Neurons	2.6699999999999999	0.091300000000000006	1.2130000000000001	Mapk1,Map2k1,Camk2b,Camk2d,Gnb1,Camk2a,Mras,Prkar1b,Prkcz,Gnb4,Pik3cb	Plcd4,Plcd1,Akt2,Plch1,Adcy2,Shc1	Gnai1,Prkce
Role of MAPK Signaling in the Pathogenesis of Influenza	2.6699999999999999	0.128		Mapk1,Map2k1,Mapk10,Mras,Pla2g4e,Pnpla3	Bcl2,Akt2,Abhd3,Pla2g7
IL-12 Signaling and Production in Macrophages	2.6600000000000001	0.105		Mapk1,Map2k1,Pcyox1,Mapk10,Prkcz,Pik3cb	Clu,Stat1,Akt2,Rxra,Apoe,Nfkb1,Tgfb2	Prkce
Cardiac Hypertrophy Signaling	2.6400000000000001	0.087099999999999997	0	Mapk1,Map2k1,Gnb1,Mapk10,Mras,Prkar1b,Gnb4,Mef2c,Myl12b,Pik3cb	Eif2b4,Plcd4,Fnbp1,Plcd1,Adra2a,Rnd3,Plch1,Myl12a,Adcy2,Tgfb2	Gnai1
Natural Killer Cell Signaling	2.6200000000000001	0.108		Mapk1,Map2k1,Fyn,Mras,Prkcz,Pak5,Pik3cb	Akt2,Vav3,Inppl1,Synj2,Shc1	Prkce
Glutathione-mediated Detoxification	2.6200000000000001	0.188	-2.2360000000000002	Lancl1	Gstp1,Gstk1,Gsta4
Thioredoxin Pathway	2.5899999999999999	0.42899999999999999		Txnrd3	Nxn,Txnrd1
G Beta Gamma Signaling	2.5600000000000001	0.107	0.57699999999999996	Mapk1,Gnb1,Mras,Prkar1b,Prkcz,Gnb4	Egfr,Akt2,Dnm2,Adcy2,Shc1	Gnai1,Prkce
AMPK Signaling	2.5499999999999998	0.089200000000000002	-0.72799999999999998	Ccna2,Mapk1,Ppp2r2c,Ppp2r1a,Ppat,Mras,Prkar1b,Rab3a,Hmgcr,Strada,Fasn,Chrnb2,Acaca,Pik3cb	Adra2a,Chrm1,Akt2,Pfkm			Cpt1a
Iron homeostasis signaling pathway	2.54	0.10199999999999999		Mapk1,Atp6v1b2,Mms19,Slc11a2,Smad2,Atp6v0a1	Cp,Egfr,Stat3,Stat5b,Bmp6,Atp6v1g1,Pcbp1,Bmp1
EGF Signaling	2.5299999999999998	0.14299999999999999	-0.70699999999999996	Mapk1,Map2k1,Pik3cb	Egfr,Stat1,Stat3,Akt2,Shc1
Melanocyte Development and Pigmentation Signaling	2.52	0.11600000000000001	1.2649999999999999	Mapk1,Rps6ka2,Map2k1,Mras,Prkar1b,Rps6kc1,Sox10,Pik3cb	Bcl2,Adcy2,Shc1
Leukocyte Extravasation Signaling	2.5099999999999998	0.090499999999999997	0	Mapk1,Mapk10,Rapgef4,Prkcz,Timp4,Pik3cb	Timp1,Vav3,Ctnna1,Ctnnd1,Jam3,Ezr,Rapgef3,Jam2,Msn,Mmp14	Gnai1,Prkce
Remodeling of Epithelial Adherens Junctions	2.5	0.13		Dnm3,Met,Tubb3,Tubb4a,Tubb2a,Tuba1a	Dnm2,Ctnna1,Ctnnd1
IL-9 Signaling	2.48	0.17599999999999999	-0.81599999999999995	Pik3cb	Stat1,Stat3,Stat5b,Nfkb1,Socs3
Ovarian Cancer Signaling	2.46	0.10000000000000001	1.1339999999999999	Mapk1,Map2k1,Mras,Prkar1b,Mlh1,Pik3cb	Wnt7a,Bcl2,Egfr,Tp53,Akt2,Smo,Fzd1,Fzd2
B Cell Receptor Signaling	2.4500000000000002	0.091399999999999995	1.2130000000000001	Mapk1,Map2k1,Camk2b,Camk2d,Camk2a,Mras,Mef2c,Lyn,Pik3cb	Akt2,Vav3,Bcl6,Gab1,Inppl1,Nfkb1,Synj2,Shc1
FAT10 Cancer Signaling Pathway	2.4300000000000002	0.152	-0.378	Smad2,Acvr1b	Tp53,Stat3,Akt2,Nfkb1,Tgfb2
D-myo-inositol-5-phosphate Metabolism	2.4300000000000002	0.096199999999999994	-0.77500000000000002	Ptprj,Cdc25c,Ppp1r13b,Pip4p1,Itpk1,Ptpro	Plcd4,Atp1a1,Plcd1,Ppfibp2,Plch1,Ppp1r1b,Pawr,Ephx2,Socs3
FLT3 Signaling in Hematopoietic Progenitor Cells	2.4300000000000002	0.11899999999999999	0	Mapk1,Rps6ka2,Map2k1,Mras,Pik3cb	Stat1,Stat3,Stat5b,Akt2,Shc1
Synaptic Long Term Depression	2.4300000000000002	0.090899999999999995	0.72799999999999998	Mapk1,Ppp2r2c,Ppp2r1a,Map2k1,Mras,Prkcz,Pla2g4e,Pnpla3,Lyn	Plcd4,Plcd1,Abhd3,Pla2g7,Plch1	Gnai1,Prkce,Gucy1a1
Neuroinflammation Signaling Pathway	2.4300000000000002	0.079699999999999993	-0.94299999999999995	Mapk1,Cd200,Mapk10,Snca,Acvr1b,Bace1,Mapt,Pla2g4e,Gabra5,App,Birc5,Pik3cb	B2m,Bcl2,Glul,Stat1,Akt2,Mfge8,S100b,Fzd1,Nfkb1,Tgfb2			Slc1a3
HGF Signaling	2.4199999999999999	0.107	1.508	Mapk1,Map2k1,Met,Mapk10,Mras,Prkcz,Pik3cb	Stat3,Akt2,Gab1,Elf1	Prkce
PAK Signaling	2.4199999999999999	0.112	1.508	Arhgef7,Mapk1,Map2k1,Mapk10,Mras,Pak5,Myl12b,Pik3cb	Ephb3,Myl12a,Shc1
GNRH Signaling	2.3900000000000001	0.092499999999999999	3	Mapk1,Map2k1,Camk2b,Camk2d,Gnb1,Mapk10,Camk2a,Mras,Prkar1b,Prkcz,Pak5	Egfr,Adcy2,Nfkb1	Gnai1,Prkce
IL-15 Signaling	2.3799999999999999	0.125		Mapk1,Map2k1,Mras,Pik3cb	Stat3,Stat5b,Akt2,Nfkb1,Shc1
Role of Osteoblasts, Osteoclasts and Chondrocytes in Rheumatoid Arthritis	2.3799999999999999	0.085999999999999993		Mapk1,Mapk10,Smurf1,Pik3cb	Wnt7a,Bcl2,Akt2,Smo,Dlx5,Bmp6,Tab2,Sfrp2,Bmpr1b,Fzd1,Fzd2,Mmp14,Nfkb1,Bmp1,Sfrp1
Gαq Signaling	2.3799999999999999	0.094899999999999998	0.53500000000000003	Mapk1,Map2k1,Gnb1,Mras,Prkcz,Gnb4,Pik3cb	Fnbp1,Chrm1,Akt2,Rnd3,Rgs16,Nfkb1	Prkce		Hrh1
Nitric Oxide Signaling in the Cardiovascular System	2.3500000000000001	0.11	1.508	Mapk1,Map2k1,Prkar1b,Prkcz,Pde2a,Pik3cb	Pde5a,Chrm1,Akt2	Prkce,Gucy1a1
Synaptic Long Term Potentiation	2.3500000000000001	0.10100000000000001	1.387	Mapk1,Map2k1,Camk2b,Camk2d,Camk2a,Mras,Prkar1b,Prkcz	Plcd4,Plcd1,Plch1,Rapgef3	Prkce
NRF2-mediated Oxidative Stress Response	2.3300000000000001	0.088999999999999996	1	Mapk1,Map2k1,Scarb1,Mras,Prkcz,Enc1,Dnajc16,Pik3cb	Gstp1,Gclc,Gstk1,Aox1,Txnrd1	Prkce	Nqo1
Antiproliferative Role of TOB in T Cell Signaling	2.3100000000000001	0.192		Ccna2,Mapk1,Smad2	Tgfb2,Cdkn1b
Apelin Endothelial Signaling Pathway	2.2999999999999998	0.10299999999999999	2.3090000000000002	Mapk1,Map2k1,Mapk10,Mras,Prkcz,Mef2c,Pik3cb	Akt2,Adcy2,Nfkb1	Gnai1,Prkce
CNTF Signaling	2.2999999999999998	0.13100000000000001	0.70699999999999996	Mapk1,Rps6ka2,Map2k1,Mras,Pik3cb	Stat1,Stat3,Il6st
RAR Activation	2.27	0.087599999999999997		Mapk1,Map2k1,Mapk10,Prkar1b,Prkcz,Smad2,Pik3cb	Stat5b,Akt2,Rxra,Sorbs3,Pnrc1,Rdh10,Adcy2,Nfkb1,Tgfb2	Prkce
Estrogen-Dependent Breast Cancer Signaling	2.2599999999999998	0.12	-0.378	Mapk1,Mras,Hsd17b7,Pik3cb	Egfr,Stat5b,Akt2,Hsd17b4,Nfkb1
Wnt/Ca+ pathway	2.25	0.129	-2.121	Camk2a	Plcd4,Plcd1,Smo,Plch1,Fzd1,Fzd2,Nfkb1
Ceramide Signaling	2.25	0.112	1.2649999999999999	Ppp2r2c,Ppp2r1a,Map2k1,Mras,Prkcz,Pik3cb	Ctsd,Bcl2,Akt2,Nfkb1
Chronic Myeloid Leukemia Signaling	2.2200000000000002	0.106		Mapk1,Map2k1,Mras,Pik3cb	Tp53,Stat5b,Akt2,Hdac1,Nfkb1,Tgfb2,Cdkn1b
Mouse Embryonic Stem Cell Pluripotency	2.2200000000000002	0.106	-0.30199999999999999	Mapk1,Map2k1,Mras,Pik3cb	Tp53,Stat3,Il6st,Akt2,Smo,Fzd1,Fzd2
Cholecystokinin/Gastrin-mediated Signaling	2.21	0.10100000000000001	1.155	Mapk1,Map2k1,Mapk10,Mras,Prkcz,Epha4,Mef2c	Fnbp1,Egfr,Rnd3,Shc1	Prkce
Neurotrophin/TRK Signaling	2.1800000000000002	0.11700000000000001	0.378	Mapk1,Map2k1,Mras,Sorcs1,Pik3cb	Ntrk2,Gab1,Ntf3,Shc1
IL-1 Signaling	2.1800000000000002	0.11	0.81599999999999995	Mapk1,Gnb1,Mapk10,Mras,Prkar1b,Gnb4	Tab2,Adcy2,Nfkb1	Gnai1
3-phosphoinositide Biosynthesis	2.1800000000000002	0.090399999999999994	0.77500000000000002	Pi4k2a,Ptprj,Cdc25c,Ppp1r13b,Itpk1,Ptpro,Pi4ka,Pik3cb,Pip4k2b	Atp1a1,Ppfibp2,Ppp1r1b,Pawr,Ephx2,Socs3
Amyloid Processing	2.1800000000000002	0.13700000000000001	2	Mapk1,Prkar1b,Bace1,Mapt,App	Akt2	Prkce
Inhibition of Matrix Metalloproteases	2.1699999999999999	0.154	-0.44700000000000001	Adam12,Timp4	Timp1,A2m,Sdc2,Mmp14
Prostate Cancer Signaling	2.1499999999999999	0.109		Mapk1,Map2k1,Mras,Pik3cb	Bcl2,Gstp1,Tp53,Akt2,Nfkb1,Cdkn1b
Gαs Signaling	2.1299999999999999	0.10299999999999999	1.2649999999999999	Mapk1,Map2k1,Gnb1,Rapgef4,Mras,Prkar1b,Gnb4	Chrm1,Rapgef3,Adcy2		Add3
Pyridoxal 5'-phosphate Salvage Pathway	2.1299999999999999	0.123	2.121	Mapk1,Map2k1,Dapk1,Pak5,Ttk,Cdk1	Akt2	Prkce
CDK5 Signaling	2.1000000000000001	0.10199999999999999	0.30199999999999999	Mapk1,Ppp2r2c,Ppp2r1a,Map2k1,Mapk10,Mras,Prkar1b,Mapt	Ntrk2,Ppp1r1b,Adcy2
Ketogenesis	2.0899999999999999	0.29999999999999999		Bdh1,Hmgcs1,Acat2
Myc Mediated Apoptosis Signaling	2.0899999999999999	0.121		Mapk10,Mras,Ywhaz,Pik3cb	Bcl2,Tp53,Akt2,Shc1
ErbB2-ErbB3 Signaling	2.0899999999999999	0.121	0.378	Mapk1,Map2k1,Mras,Pik3cb	Stat3,Stat5b,Cdkn1b,Shc1
3-phosphoinositide Degradation	2.0699999999999998	0.090300000000000005	-0.53500000000000003	Ptprj,Cdc25c,Ppp1r13b,Pip4p1,Itpk1,Ptpro	Atp1a1,Ppfibp2,Ppp1r1b,Pawr,Ephx2,Inppl1,Synj2,Socs3
Triacylglycerol Biosynthesis	2.0699999999999998	0.14599999999999999	-1.3420000000000001	Pnpla3,Elovl2	Plpp3,Gpam,Gpat3,Mboat2
ErbB Signaling	2.0499999999999998	0.105	1.897	Mapk1,Map2k1,Mapk10,Mras,Prkcz,Pak5,Pik3cb	Egfr,Shc1	Prkce
Renal Cell Carcinoma Signaling	2.04	0.111	1.4139999999999999	Mapk1,Map2k1,Met,Mras,Pak5,Pik3cb	Akt2,Gab1,Egln3
Production of Nitric Oxide and Reactive Oxygen Species in Macrophages	2.0299999999999998	0.084699999999999998	-0.5	Mapk1,Ppp2r2c,Ppp2r1a,Map2k1,Pcyox1,Mapk10,Prkcz,Pik3cb	Fnbp1,Clu,Stat1,Akt2,Apoe,Rnd3,Nfkb1	Prkce
Neuregulin Signaling	2.02	0.104	0.63200000000000001	Mapk1,Map2k1,Mras,Prkcz	Egfr,Stat5b,Akt2,Cdkn1b,Shc1	Prkce
Rac Signaling	1.99	0.098199999999999996	2.5299999999999998	Mapk1,Map2k1,Mras,Prkcz,Wasf1,Sh3rf1,Pak5,Pi4ka,Pik3cb,Pip4k2b	Nfkb1
Purine Nucleotides De Novo Biosynthesis II	1.97	0.27300000000000002		Ppat,Impdh1	Impdh2
p53 Signaling	1.96	0.10199999999999999	0	Plagl1,Ppp1r13b,Birc5,Pik3cb	Bcl2,Tp53,Akt2,Gadd45g,Hdac1,Tp53bp2
T Cell Exhaustion Signaling Pathway	1.96	0.085199999999999998	0.90500000000000003	Mapk1,Ppp2r2c,Ppp2r1a,Mapk10,Mras,Smad2,Acvr1b,Mgat5,Pik3cb	Stat1,Stat3,Akt2,Bcl6,Eomes
Role of Macrophages, Fibroblasts and Endothelial Cells in Rheumatoid Arthritis	1.9399999999999999	0.073499999999999996		Mapk1,Map2k1,Camk2b,Camk2d,Camk2a,Mras,Prkcz,Pik3cb	Wnt7a,Plcd4,Plcd1,Stat3,Il6st,Akt2,Smo,Plch1,Sfrp2,Fzd1,Fzd2,Nfkb1,Sfrp1,Socs3	Prkce
Role of JAK1 and JAK3 in γc Cytokine Signaling	1.9399999999999999	0.114		Mapk1,Mras,Pik3cb	Stat1,Stat3,Stat5b,Shc1,Socs3
Apoptosis Signaling	1.9299999999999999	0.10100000000000001	-0.33300000000000002	Mapk1,Map2k1,Mras,Cdk1	Bcl2,Tp53,Map4k4,Mcl1,Nfkb1	Prkce
Putrescine Degradation III	1.9099999999999999	0.19	-2		Aldh7a1,Aldh2,Sat1,Aldh9a1
HER-2 Signaling in Breast Cancer	1.9099999999999999	0.106		Mras,Prkcz,Pik3cb	Egfr,Tp53,Akt2,Cdkn1b	Prkce		Itgb5
VEGF Family Ligand-Receptor Interactions	1.9099999999999999	0.106	1.667	Mapk1,Map2k1,Mras,Prkcz,Pla2g4e,Pik3cb	Akt2,Shc1	Prkce
HIPPO signaling	1.9099999999999999	0.106	-1.633	Ppp2r2c,Ppp2r1a,Ywhaz,Smad2,Dlg3	Tjp2,Tp53bp2,Tead2,Llgl1
FGF Signaling	1.9099999999999999	0.106	-0.33300000000000002	Mapk1,Map2k1,Met,Pik3cb	Fgfr2,Stat3,Akt2,Gab1,Fgfr1
Dopamine-DARPP32 Feedback in cAMP Signaling	1.8899999999999999	0.085900000000000004	0.83199999999999996	Ppp2r2c,Ppp2r1a,Prkar1b,Prkcz,Camkk1	Plcd4,Plcd1,Plch1,Ppp1r1b,Pawr,Adcy2	Gnai1,Prkce,Gucy1a1
Cancer Drug Resistance By Drug Efflux	1.8799999999999999	0.121		Mapk1,Map2k1,Mras,Pik3cb	Tp53,Akt2,Nfkb1
ERK5 Signaling	1.8700000000000001	0.111	0.70699999999999996	Rps6ka2,Mras,Ywhaz,Rps6kc1,Mef2c	Egfr,Il6st,Gab1
PDGF Signaling	1.8500000000000001	0.10299999999999999	-0.33300000000000002	Mapk1,Map2k1,Mras,Pik3cb	Stat1,Stat3,Inppl1,Synj2,Shc1
Adrenomedullin signaling pathway	1.8500000000000001	0.080799999999999997	0	Mapk1,Map2k1,Mapk10,Mras,Prkar1b,Pik3cb	Plcd4,Bcl2,Plcd1,Akt2,Rxra,Plch1,Adcy2,Nfkb1,Shc1	Gucy1a1
Basal Cell Carcinoma Signaling	1.8400000000000001	0.11	-1.3420000000000001		Wnt7a,Gli3,Tp53,Smo,Bmp6,Fzd1,Fzd2,Bmp1
Adipogenesis pathway	1.8200000000000001	0.089599999999999999		Lpl,Rps6kc1,Sap130	Tp53,Fgfr2,Stat5b,Smo,Hdac1,Bmpr1b,Fzd1,Fzd2,Fgfr1
Sumoylation Pathway	1.8200000000000001	0.097100000000000006	0.33300000000000002	Tdg,Mapk10,Snca,Rfc5,Rangap1	Fnbp1,Tp53,Rnd3,Hdac1,Nfkb1
Role of JAK2 in Hormone-like Cytokine Signaling	1.8	0.14699999999999999			Stat1,Stat3,Stat5b,Shc1,Socs3
Non-Small Cell Lung Cancer Signaling	1.8	0.108	1.1339999999999999	Mapk1,Map2k1,Mras,Pik3cb	Egfr,Tp53,Akt2,Rxra
Regulation of IL-2 Expression in Activated and Anergic T Lymphocytes	1.79	0.10100000000000001		Mapk1,Map2k1,Fyn,Mapk10,Mras,Smad2	Vav3,Nfkb1,Tgfb2
Glioma Invasiveness Signaling	1.77	0.107	0.70699999999999996	Mapk1,Mras,Timp4,Pik3cb	Timp1,Fnbp1,Rnd3			Itgb5
Phospholipases	1.76	0.115	-1.1339999999999999	Pla2g4e,Pnpla3	Plcd4,Plcd1,Abhd3,Pla2g7,Plch1
Autophagy	1.76	0.115			Ctsd,Bcl2,Lamp2,Lamp1,Ctsh,Ctsa
Role of Tissue Factor in Cancer	1.75	0.090899999999999995		Mapk1,Rps6ka2,Fyn,Mras,Lyn,Pik3cb	Egfr,Tp53,Stat5b,Akt2			Itgb5
Creatine-phosphate Biosynthesis	1.75	0.40000000000000002			Ckb,Map4k4
Trans, trans-farnesyl Diphosphate Biosynthesis	1.75	0.40000000000000002		Fdps,Idi1
Citrulline-Nitric Oxide Cycle	1.75	0.40000000000000002			Ass1,Asl
IL-2 Signaling	1.73	0.113	0.378	Mapk1,Map2k1,Mras,Pik3cb	Stat5b,Akt2,Shc1
GDNF Family Ligand-Receptor Interactions	1.71	0.104	1.4139999999999999	Mapk1,Map2k1,Mapk10,Mras,Dok4,Pik3cb	Gab1,Shc1
Antiproliferative Role of Somatostatin Receptor 2	1.6799999999999999	0.10299999999999999	2.4489999999999998	Mapk1,Map2k1,Gnb1,Mras,Gnb4,Pik3cb	Cdkn1b	Gucy1a1
Glycogen Degradation III	1.6699999999999999	0.214			Pgm1,Pygb,Gaa
CCR3 Signaling in Eosinophils	1.6599999999999999	0.087999999999999995	2.8279999999999998	Mapk1,Map2k1,Gnb1,Mras,Prkcz,Gnb4,Pla2g4e,Pak5,Pik3cb		Gnai1,Prkce
IL-17A Signaling in Gastric Cells	1.6499999999999999	0.16		Mapk1,Mapk10	Egfr,Nfkb1
Reelin Signaling in Neurons	1.6499999999999999	0.10100000000000001		Fyn,Mapk10,Mapt,App,Arhgef9,Lyn,Pik3cb	Apoe
Aldosterone Signaling in Epithelial Cells	1.6299999999999999	0.081799999999999998	1.2649999999999999	Mapk1,Map2k1,Prkcz,Hspa12a,Dnajc16,Pi4ka,Pik3cb,Pip4k2b	Plcd4,Plcd1,Smo,Plch1	Prkce
Role of PI3K/AKT Signaling in the Pathogenesis of Influenza	1.6299999999999999	0.108	0.81599999999999995	Mapk1,Map2k1,Mlh1,Pik3cb	Akt2,Nfkb1	Gnai1
IL-17A Signaling in Airway Cells	1.6299999999999999	0.108	0.378	Mapk1,Map2k1,Mapk10,Pik3cb	Stat3,Akt2,Nfkb1
Melanoma Signaling	1.6299999999999999	0.11799999999999999	1.633	Mapk1,Map2k1,Mras,Pik3cb	Tp53,Akt2
eNOS Signaling	1.6100000000000001	0.081199999999999994	0.90500000000000003	Ccna2,Lpar1,Prkar1b,Prkcz,Chrnb2,Pik3cb	Chrm1,Akt2,Aqp4,Dnm2,Adcy2	Prkce,Gucy1a1
Notch Signaling	1.6100000000000001	0.13200000000000001	0	Cntn1,Hes5	Notch1,Notch2			Notch3
FAK Signaling	1.6000000000000001	0.093799999999999994		Arhgef7,Mapk1,Map2k1,Fyn,Mras,Pak5,Pik3cb	Egfr,Akt2
TGF-β Signaling	1.6000000000000001	0.093799999999999994	0.70699999999999996	Mapk1,Map2k1,Mras,Smad2,Acvr1b,Smurf1	Bcl2,Hdac1,Tgfb2
Mitotic Roles of Polo-Like Kinase	1.6000000000000001	0.106		Ppp2r2c,Ppp2r1a,Cdc25c,Prc1,Espl1,Cdk1	Rad21
Regulation of Cellular Mechanics by Calpain Protease	1.6000000000000001	0.106	-0.81599999999999995	Ccna2,Mapk1,Mras,Cdk1	Egfr,Ezr,Cdkn1b
Arginine Biosynthesis IV	1.5900000000000001	0.33300000000000002			Ass1,Asl
Urea Cycle	1.5900000000000001	0.33300000000000002			Ass1,Asl
IL-17 Signaling	1.5900000000000001	0.098799999999999999		Mapk1,Map2k1,Mapk10,Mras,Pik3cb	Timp1,Akt2,Nfkb1
Cyclins and Cell Cycle Regulation	1.5900000000000001	0.098799999999999999	1.1339999999999999	Ccna2,Ppp2r2c,Ppp2r1a,Cdk1	Tp53,Hdac1,Tgfb2,Cdkn1b
Acute Phase Response Signaling	1.5700000000000001	0.078200000000000006	-0.27700000000000002	Mapk1,Map2k1,Mras,Pik3cb	A2m,Cp,Ttr,Stat3,Il6st,Akt2,Nfkb1,Shc1,Socs3		Itih3
LPS-stimulated MAPK Signaling	1.53	0.0964	2.8279999999999998	Mapk1,Map2k1,Mapk10,Mras,Prkcz,Pik3cb	Nfkb1	Prkce
NF-κB Activation by Viruses	1.53	0.0964	1.4139999999999999	Mapk1,Mras,Prkcz,Pik3cb	Akt2,Nfkb1	Prkce		Itgb5
Cellular Effects of Sildenafil (Viagra)	1.53	0.084000000000000005		Prkar1b,Myl12b,Pde2a	Plcd4,Pde5a,Plcd1,Plch1,Myl12a,Pde3a,Adcy2	Gucy1a1
Role of NFAT in Regulation of the Immune Response	1.52	0.076899999999999996	2.1110000000000002	Mapk1,Map2k1,Gnb1,Fyn,Mras,Gnb4,Mef2c,Lyn,Pik3cb	Rcan2,Akt2,Orai1,Nfkb1	Gnai1
Vitamin-C Transport	1.51	0.188		Txnrd3	Nxn,Txnrd1
ErbB4 Signaling	1.5	0.10100000000000001	1.8899999999999999	Mapk1,Map2k1,Mras,Prkcz,Pik3cb	Shc1	Prkce
fMLP Signaling in Neutrophils	1.48	0.085500000000000007	2.3330000000000002	Mapk1,Map2k1,Gnb1,Mras,Prkcz,Gnb4,Pik3cb	Nfkb1	Gnai1,Prkce
GDP-glucose Biosynthesis	1.46	0.28599999999999998		Gck	Pgm1
Sphingosine-1-phosphate Signaling	1.45	0.084699999999999998	-0.63200000000000001	Mapk1,Pik3cb	Plcd4,Fnbp1,Plcd1,Akt2,Rnd3,Plch1,Adcy2	Gnai1
Hepatic Fibrosis / Hepatic Stellate Cell Activation	1.45	0.075300000000000006		Met,Smad2	Timp1,A2m,Bcl2,Egfr,Fgfr2,Stat1,Col11a2,Col6a2,Fgfr1,Nfkb1,Tgfb2		Igfbp5
MIF Regulation of Innate Immunity	1.4399999999999999	0.11899999999999999	1.3420000000000001	Mapk1,Mapk10,Pla2g4e	Tp53,Nfkb1
tRNA Splicing	1.4399999999999999	0.11899999999999999	-1.3420000000000001	Pde2a	Pde5a,Smpdl3a,Pde8b,Pde3a
Histamine Degradation	1.4399999999999999	0.17599999999999999			Aldh7a1,Aldh2,Aldh9a1
SAPK/JNK Signaling	1.4299999999999999	0.087400000000000005	1	Gnb1,Mapk10,Mras,Pik3cb	Tp53,Map4k4,Gab1,Dusp4,Shc1
Androgen Signaling	1.4199999999999999	0.0809	1.1339999999999999	Mapk1,Gnb1,Mras,Prkar1b,Prkcz,Gnb4,Tgfb1i1	Nfkb1,Shc1	Gnai1,Prkce
Role of CHK Proteins in Cell Cycle Checkpoint Control	1.4199999999999999	0.105	-0.44700000000000001	Ppp2r2c,Ppp2r1a,Rfc5,Cdc25c,Cdk1	Tp53
Glutamate Receptor Signaling	1.4199999999999999	0.105		Slc17a7,Gnb1,Slc1a1	Glul,Homer3			Slc1a3
Small Cell Lung Cancer Signaling	1.4099999999999999	0.097199999999999995	-0.44700000000000001	Pik3cb	Bcl2,Tp53,Akt2,Rxra,Nfkb1,Cdkn1b
BAG2 Signaling Pathway	1.4099999999999999	0.11600000000000001	-1.3420000000000001	Mapk1,Mapt	Tp53,Pink1,Nfkb1
Sonic Hedgehog Signaling	1.3899999999999999	0.13300000000000001		Prkar1b,Cdk1	Gli3,Smo
Caveolar-mediated Endocytosis Signaling	1.3899999999999999	0.095899999999999999		Fyn	B2m,Egfr,Dnm2,Itga7			Itgb5
1D-myo-inositol Hexakisphosphate Biosynthesis II (Mammalian)	1.3700000000000001	0.16700000000000001		Itpk1	Inppl1,Synj2
Acetyl-CoA Biosynthesis III (from Citrate)	1.3600000000000001	1		Acly
Glutamine Biosynthesis I	1.3600000000000001	1			Glul
Lanosterol Biosynthesis	1.3600000000000001	1		Lss
ILK Signaling	1.3500000000000001	0.072900000000000006	-0.27700000000000002	Mapk1,Ppp2r2c,Ppp2r1a,Mapk10,Tgfb1i1,Pik3cb	Ilk,Fnbp1,Akt2,Rnd3,Parvb,Nfkb1,Vim			Itgb5
Glucose and Glucose-1-phosphate Degradation	1.3400000000000001	0.25		Gck	Pgm1
IL-23 Signaling Pathway	1.3300000000000001	0.111	-0.44700000000000001	Pik3cb	Stat3,Akt2,Nfkb1,Socs3
Atherosclerosis Signaling	1.3300000000000001	0.080600000000000005		Lpl,Pcyox1,Pla2g4e,Pnpla3	Clu,Apoe,Abhd3,Col11a2,Pla2g7,Nfkb1
D-myo-inositol (1,4,5,6)-Tetrakisphosphate Biosynthesis	1.3300000000000001	0.078	-0.30199999999999999	Ptprj,Cdc25c,Ppp1r13b,Itpk1,Ptpro	Atp1a1,Ppfibp2,Ppp1r1b,Pawr,Ephx2,Socs3
D-myo-inositol (3,4,5,6)-tetrakisphosphate Biosynthesis	1.3300000000000001	0.078	-0.30199999999999999	Ptprj,Cdc25c,Ppp1r13b,Itpk1,Ptpro	Atp1a1,Ppfibp2,Ppp1r1b,Pawr,Ephx2,Socs3
Virus Entry via Endocytic Pathways	1.3200000000000001	0.083299999999999999		Fyn,Mras,Prkcz,Pik3cb	B2m,Dnm2	Prkce		Itgb5
GADD45 Signaling	1.3100000000000001	0.158		Cdk1	Tp53,Gadd45g
DNA damage-induced 14-3-3σ Signaling	1.3100000000000001	0.158		Cdk1	Tp53,Akt2
Angiopoietin Signaling	1.3100000000000001	0.092100000000000001	0	Mras,Pak5,Birc5,Pik3cb	Stat5b,Akt2,Nfkb1
4-1BB Signaling in T Lymphocytes	1.3	0.125	1	Mapk1,Map2k1,Mapk10	Nfkb1
				NA,NA,NA,NA,NA,NA,NA,NA,NA,NA,NA,NA,NA,NA,NA,NA,NA,NA,NA,NA,NA,NA	NA,NA,NA,NA,NA,NA,NA,NA,NA,NA,NA
				NA,NA,NA,NA,NA,NA,NA,NA,NA,NA,NA,NA,NA,NA,NA,NA,NA,NA,NA,NA,NA,NA	NA,NA,NA,NA,NA,NA,NA,NA,NA,NA,NA
		BELOW = NOT SIGNIFICANT		NA,NA,NA,NA,NA,NA,NA,NA,NA,NA,NA,NA,NA,NA,NA,NA,NA,NA,NA,NA,NA,NA	NA,NA,NA,NA,NA,NA,NA,NA,NA,NA,NA
				NA,NA,NA,NA,NA,NA,NA,NA,NA,NA,NA,NA,NA,NA,NA,NA,NA,NA,NA,NA,NA,NA	NA,NA,NA,NA,NA,NA,NA,NA,NA,NA,NA
				NA,NA,NA,NA,NA,NA,NA,NA,NA,NA,NA,NA,NA,NA,NA,NA,NA,NA,NA,NA,NA,NA	NA,NA,NA,NA,NA,NA,NA,NA,NA,NA,NA
				NA,NA,NA,NA,NA,NA,NA,NA,NA,NA,NA,NA,NA,NA,NA,NA,NA,NA,NA,NA,NA,NA	NA,NA,NA,NA,NA,NA,NA,NA,NA,NA,NA
PCP pathway	1.29	0.098400000000000001	-1.3420000000000001	Mapk10	Wnt7a,Smo,Celsr1,Fzd1,Fzd2
Regulation of Actin-based Motility by Rho	1.26	0.085099999999999995	0.70699999999999996	Wasf1,Pak5,Myl12b,Pi4ka,Pip4k2b	Fnbp1,Rnd3,Myl12a
Fcγ Receptor-mediated Phagocytosis in Macrophages and Monocytes	1.26	0.085099999999999995	0.70699999999999996	Mapk1,Fyn,Prkcz,Lyn	Akt2,Vav3,Ezr	Prkce
CCR5 Signaling in Macrophages	1.26	0.085099999999999995	2.4489999999999998	Mapk1,Gnb1,Mapk10,Mras,Prkcz,Gnb4		Gnai1,Prkce
Corticotropin Releasing Hormone Signaling	1.26	0.075899999999999995	1.897	Mapk1,Map2k1,Prkar1b,Prkcz,Mef2c	Gli3,Smo,Adcy2	Gnai1,Prkce,Gucy1a1
Fatty Acid α-oxidation	1.26	0.14999999999999999			Aldh7a1,Aldh2,Aldh9a1
Agrin Interactions at Neuromuscular Junction	1.26	0.089700000000000002	1.633	Arhgef7,Mapk1,Mapk10,Mras,Pak5	Dag1,Egfr
Endocannabinoid Neuronal Synapse Pathway	1.25	0.078100000000000003	0.33300000000000002	Mapk1,Gnb1,Mapk10,Prkar1b	Plcd4,Plcd1,Mgll,Plch1,Adcy2	Gnai1
Ketolysis	1.25	0.222		Bdh1,Acat2
Sirtuin Signaling Pathway	1.24	0.065100000000000005	-1	Mapk1,Acly,Ndrg1,Acss2,App,Tuba1a,Polr1a	Tp53,Xrcc6,Stat3,Acadl,Gadd45g,Idh2,Pfkm,Nfkb1		Nqo1,Abca1	Cpt1a
GPCR-Mediated Nutrient Sensing in Enteroendocrine Cells	1.23	0.080399999999999999	-0.33300000000000002	Rapgef4,Prkar1b,Prkcz	Plcd4,Plcd1,Plch1,Adcy2	Gnai1,Prkce
Ephrin A Signaling	1.23	0.104		Fyn,Epha10,Epha4,Pik3cb	Vav3
Huntington's Disease Signaling	1.21	0.067199999999999996	1	Mapk1,Dnm3,Gnb1,Prkcz,Snca,Gnb4,Nsf,Pik3cb	Ctsd,Egfr,Tp53,Akt2,Dnm2,Hdac1,Shc1	Prkce
Chemokine Signaling	1.21	0.087499999999999994	2.6459999999999999	Mapk1,Map2k1,Camk2b,Camk2d,Camk2a,Mras		Gnai1
Actin Cytoskeleton Signaling	1.21	0.068199999999999997	1.2909999999999999	Tiam2,Arhgef7,Mapk1,Map2k1,Mras,Wasf1,Pak5,Fgd3,Myl12b,Pik3cb	Vav3,Myl12a,Ezr,Msn,Shc1
HMGB1 Signaling	1.2	0.072300000000000003	-0.30199999999999999	Mapk1,Map2k1,Mapk10,Mras,Pik3cb	Fnbp1,Akt2,Plat,Tnfsf13,Rnd3,Nfkb1,Tgfb2
Dendritic Cell Maturation	1.2	0.070699999999999999	-1.155	Mapk1,Mapk10,Fscn1,Pik3cb	Plcd4,B2m,Plcd1,Stat1,Akt2,Col11a2,Plch1,Nfkb1
ATM Signaling	1.2	0.082500000000000004	-1.633	Ppp2r2c,Ppp2r1a,Mapk10,Cdc25c,Cdk1	Tp53,Gadd45g
Salvage Pathways of Pyrimidine Ribonucleotides	1.2	0.082500000000000004	2.121	Mapk1,Map2k1,Dapk1,Pak5,Ttk,Cdk1	Akt2	Prkce
PXR/RXR Activation	1.1799999999999999	0.092299999999999993		Scd,Prkar1b	Akt2,Rxra			Cpt1a
Noradrenaline and Adrenaline Degradation	1.1799999999999999	0.114	-2		Aldh7a1,Aldh2,Adhfe1,Aldh9a1
CD40 Signaling	1.1599999999999999	0.090899999999999995	0.81599999999999995	Mapk1,Map2k1,Mapk10,Pik3cb	Stat3,Nfkb1
Calcium Signaling	1.1499999999999999	0.068000000000000005	2.8279999999999998	Mapk1,Tpm3,Camk2b,Camk2d,Camk2a,Prkar1b,Mef2c,Chrnb2,Camkk1	Rcan2,Trpc7,Hdac1,Asph	Tpm1
PEDF Signaling	1.1399999999999999	0.0843	0.378	Mapk1,Mras,Pik3cb	Bcl2,Tp53,Akt2,Nfkb1
p38 MAPK Signaling	1.1200000000000001	0.076300000000000007	-0.44700000000000001	Rps6ka2,Rps6kc1,Mapt,Pla2g4e,Mef2c	Tp53,Stat1,Tab2,Tgfb2
VEGF Signaling	1.1200000000000001	0.079200000000000007	0.378	Mapk1,Map2k1,Mras,Pik3cb	Eif2b4,Bcl2,Akt2,Shc1
Triacylglycerol Degradation	1.1100000000000001	0.096199999999999994	-0.44700000000000001	Lpl,Pnpla3	Pnpla7,Mgll,Prdx6
Cell Cycle Regulation by BTG Family Proteins	1.1100000000000001	0.108		Ppp2r2c,Ppp2r1a	Btg1,Btg2
γ-glutamyl Cycle	1.0900000000000001	0.182			Oplah,Gclc
GP6 Signaling Pathway	1.0800000000000001	0.074999999999999997	0.33300000000000002	Fyn,Prkcz,Lyn,Pik3cb	Akt2,Lamb2,Col11a2,Col6a2	Prkce
β-alanine Degradation I	1.0700000000000001	0.5			Aldh6a1
Choline Degradation I	1.0700000000000001	0.5			Aldh7a1
Alanine Degradation III	1.0700000000000001	0.5			Gpt2
Alanine Biosynthesis II	1.0700000000000001	0.5			Gpt2
Palmitate Biosynthesis I (Animals)	1.0700000000000001	0.5		Fasn
L-cysteine Degradation III	1.0700000000000001	0.5		Got1
Fatty Acid Biosynthesis Initiation II	1.0700000000000001	0.5		Fasn
Cardiolipin Biosynthesis II	1.0700000000000001	0.5		Pgs1
Role of JAK1, JAK2 and TYK2 in Interferon Signaling	1.0600000000000001	0.125			Stat1,Stat3,Nfkb1
Clathrin-mediated Endocytosis Signaling	1.0600000000000001	0.067000000000000004		Sh3gl2,Dnm3,Met,Pcyox1,Ldlr,Rab4b,Snap91,Pik3cb	Clu,Apoe,Dnm2,Myo6			Itgb5
PPAR Signaling	1.0600000000000001	0.076899999999999996	0	Mapk1,Map2k1,Mras	Stat5b,Rxra,Map4k4,Nfkb1,Shc1
Transcriptional Regulatory Network in Embryonic Stem Cells	1.0600000000000001	0.092600000000000002		L1cam	Stat3,Pax6,Eomes
Hereditary Breast Cancer Signaling	1.05	0.071400000000000005		Mras,Rfc5,Cdc25c,Cdk1,Mlh1,Pik3cb	Tp53,Akt2,Gadd45g,Hdac1
Docosahexaenoic Acid (DHA) Signaling	1.04	0.10299999999999999		App,Pik3cb	Bcl2,Akt2
April Mediated Signaling	1.04	0.10299999999999999	0	Mapk1,Mapk10	Tnfsf13,Nfkb1
Role of IL-17A in Arthritis	1.03	0.090899999999999995		Mapk1,Map2k1,Mapk10,Pik3cb	Nfkb1
Tryptophan Degradation X (Mammalian, via Tryptamine)	1.02	0.12			Aldh7a1,Aldh2,Aldh9a1
Glycogen Degradation II	1.02	0.16700000000000001			Pgm1,Pygb
RANK Signaling in Osteoclasts	1.02	0.078700000000000006	0.378	Mapk1,Map2k1,Mapk10,Pik3cb	Akt2,Tab2,Nfkb1
NF-κB Signaling	1	0.066699999999999995	-1.155	Mras,Prkcz,Pik3cb	Egfr,Fgfr2,Ntrk2,Akt2,Hdac1,Map4k4,Tab2,Fgfr1,Nfkb1
CTLA4 Signaling in Cytotoxic T Lymphocytes	0.996	0.077799999999999994		Ppp2r2c,Ppp2r1a,Fyn,Pik3cb	B2m,Akt2
GPCR-Mediated Integration of Enteroendocrine Signaling Exemplified by an L Cell	0.996	0.082199999999999995	0.81599999999999995	Prkar1b	Plcd4,Plcd1,Plch1,Adcy2	Gnai1
Endocannabinoid Cancer Inhibition Pathway	0.98699999999999999	0.069400000000000003	0.63200000000000001	Mapk1,Map2k1,Prkar1b,Pik3cb	Akt2,Sptlc1,Adcy2,Vim,Cdkn1b	Gnai1
Role of PKR in Interferon Induction and Antiviral Response	0.98299999999999998	0.097600000000000006			Tp53,Stat1,Tab2,Nfkb1
Mechanisms of Viral Exit from Host Cells	0.98299999999999998	0.097600000000000006		Sh3gl2,Vps4a,Prkcz		Prkce
Estrogen-mediated S-phase Entry	0.98299999999999998	0.115		Ccna2,Cdk1	Cdkn1b
Estrogen Biosynthesis	0.98299999999999998	0.097600000000000006	1	Cyp4x1,Hsd17b7	Hsd17b4
Urate Biosynthesis/Inosine 5'-phosphate Degradation	0.96299999999999997	0.154		Impdh1	Impdh2
NAD Phosphorylation and Dephosphorylation	0.96299999999999997	0.154			Nadk,Nnt
Paxillin Signaling	0.95499999999999996	0.072700000000000001	2.4489999999999998	Arhgef7,Mapk1,Mapk10,Mras,Pak5,Pik3cb	Itga7			Itgb5
Hepatic Cholestasis	0.94699999999999995	0.065199999999999994		Mapk10,Prkar1b,Prkcz	Tjp2,Slc4a2,Abcb4,Rxra,Tnfsf13,Adcy2,Nfkb1,Tgfb2	Prkce
Type I Diabetes Mellitus Signaling	0.93600000000000005	0.072099999999999997	0.81599999999999995	Mapk1,Mapk10	Bcl2,Stat1,Cpe,Nfkb1,Socs3
Macropinocytosis Signaling	0.91000000000000003	0.077899999999999997	2.2360000000000002	Met,Mras,Prkcz,Pik3cb		Prkce		Itgb5
Glutaryl-CoA Degradation	0.90700000000000003	0.14299999999999999		Acat2	Hsd17b4
Phenylalanine Degradation IV (Mammalian, via Side Chain)	0.90700000000000003	0.14299999999999999		Got1	Aldh2
L-carnitine Biosynthesis	0.90000000000000002	0.33300000000000002			Aldh9a1
Trehalose Degradation II (Trehalase)	0.90000000000000002	0.33300000000000002		Gck
5-aminoimidazole Ribonucleotide Biosynthesis I	0.90000000000000002	0.33300000000000002		Ppat
Thyronamine and Iodothyronamine Metabolism	0.90000000000000002	0.33300000000000002			Dio3
Glutathione Biosynthesis	0.90000000000000002	0.33300000000000002			Gclc
Biotin-carboxyl Carrier Protein Assembly	0.90000000000000002	0.33300000000000002		Acaca
Thyroid Hormone Biosynthesis	0.90000000000000002	0.33300000000000002			Ctsd
Thyroid Hormone Metabolism I (via Deiodination)	0.90000000000000002	0.33300000000000002			Dio3
1D-myo-inositol Hexakisphosphate Biosynthesis V (from Ins(1,3,4)P3)	0.90000000000000002	0.33300000000000002		Itpk1
Glutamate Degradation II	0.90000000000000002	0.33300000000000002		Got1
4-aminobutyrate Degradation I	0.90000000000000002	0.33300000000000002			Suclg2
L-serine Degradation	0.90000000000000002	0.33300000000000002		Srr
Aspartate Biosynthesis	0.90000000000000002	0.33300000000000002		Got1
VDR/RXR Activation	0.89300000000000002	0.076899999999999996	-2	Prkcz	Rxra,Tgfb2,Cdkn1b	Prkce	Igfbp5
HIF1α Signaling	0.88900000000000001	0.070199999999999999		Mapk1,Mapk10,Mras,Pik3cb	Tp53,Akt2,Egln3,Mmp14
Bladder Cancer Signaling	0.87	0.0722		Mapk1,Map2k1,Mras,Dapk1	Egfr,Tp53,Mmp14
Role of IL-17F in Allergic Inflammatory Airway Diseases	0.87	0.088900000000000007	1	Mapk1,Rps6ka2,Map2k1	Nfkb1
Apelin Pancreas Signaling Pathway	0.87	0.088900000000000007	0	Mapk10,Prkar1b,Pik3cb	Nfkb1
Telomere Extension by Telomerase	0.85699999999999998	0.13300000000000001			Xrcc6
Superpathway of Citrulline Metabolism	0.85699999999999998	0.13300000000000001			Ass1,Asl
Dopamine Degradation	0.84499999999999997	0.10000000000000001			Aldh7a1,Aldh2,Aldh9a1
nNOS Signaling in Neurons	0.82099999999999995	0.085099999999999995		Camk2a,Prkcz	Pfkm	Prkce
G Protein Signaling Mediated by Tubby	0.81200000000000006	0.096799999999999997		Gnb1,Mras,Gnb4
Mismatch Repair in Eukaryotes	0.81200000000000006	0.125		Rfc5,Mlh1
Regulation of eIF4 and p70S6K Signaling	0.79900000000000004	0.063299999999999995	0.33300000000000002	Mapk1,Ppp2r2c,Ppp2r1a,Map2k1,Mras,Prkcz,Pik3cb	Eif2b4,Akt2,Shc1
Uracil Degradation II (Reductive)	0.78300000000000003	0.25		Dpysl2
Spermine and Spermidine Degradation I	0.78300000000000003	0.25			Sat1
Phenylethylamine Degradation I	0.78300000000000003	0.25			Aldh2
Thymine Degradation	0.78300000000000003	0.25		Dpysl2
Proline Biosynthesis I	0.78300000000000003	0.25		Pycr1
L-cysteine Degradation I	0.78300000000000003	0.25		Got1
Fatty Acid β-oxidation III (Unsaturated, Odd Number)	0.78300000000000003	0.25			Eci1
Cell Cycle: G2/M DNA Damage Checkpoint Regulation	0.77500000000000002	0.081600000000000006	-1	Ywhaz,Cdc25c,Cdk1	Tp53
RAN Signaling	0.77000000000000002	0.11799999999999999		Rangap1	Ipo5
D-myo-inositol (1,4,5)-trisphosphate Degradation	0.77000000000000002	0.11799999999999999			Inppl1,Synj2
Serotonin Degradation	0.76700000000000002	0.0746	-2.2360000000000002		Ugt1a6,Aldh7a1,Aldh2,Adhfe1,Aldh9a1
Th1 Pathway	0.75900000000000001	0.065000000000000002	-0.70699999999999996	Pik3cb	Stat1,Stat3,Notch1,Notch2,Nfkb1,Socs3			Notch3
IL-4 Signaling	0.752	0.069800000000000001		Mras,Pik3cb	Akt2,Inppl1,Synj2,Shc1
T Cell Receptor Signaling	0.73299999999999998	0.066000000000000003		Mapk1,Map2k1,Fyn,Mras,Pik3cb	Vav3,Nfkb1
IL-10 Signaling	0.72999999999999998	0.072499999999999995		Mapk1	Stat3,Map4k4,Nfkb1,Socs3
Purine Nucleotides Degradation II (Aerobic)	0.72999999999999998	0.111		Impdh1	Impdh2
D-myo-inositol (1,3,4)-trisphosphate Biosynthesis	0.72999999999999998	0.111			Inppl1,Synj2
Cytotoxic T Lymphocyte-mediated Apoptosis of Target Cells	0.72799999999999998	0.088200000000000001			B2m,Bcl2
DNA Methylation and Transcriptional Repression Signaling	0.72799999999999998	0.088200000000000001		Sap130	Hdac1
MIF-mediated Glucocorticoid Regulation	0.72799999999999998	0.088200000000000001		Mapk1,Pla2g4e	Nfkb1
Phagosome Formation	0.71899999999999997	0.063500000000000001		Prkcz,Pik3cb	Plcd4,Fnbp1,Plcd1,Rnd3,Plch1	Prkce
PD-1, PD-L1 cancer immunotherapy pathway	0.71899999999999997	0.0654	0.81599999999999995	Pik3cb	B2m,Stat5b,Akt2,Tgfb2,Cdkn1b
Crosstalk between Dendritic Cells and Natural Killer Cells	0.70599999999999996	0.067400000000000002		Camk2b,Camk2d,Camk2a,Fscn1	Nfkb1
Serine Biosynthesis	0.69699999999999995	0.20000000000000001			Psat1
Lysine Degradation II	0.69699999999999995	0.20000000000000001			Aldh7a1
Lysine Degradation V	0.69699999999999995	0.20000000000000001			Aldh7a1
Glutamate Degradation III (via 4-aminobutyrate)	0.69699999999999995	0.20000000000000001			Suclg2
Folate Polyglutamylation	0.69699999999999995	0.20000000000000001		Fpgs
Apelin Muscle Signaling Pathway	0.69499999999999995	0.105		Mras	Akt2
Interferon Signaling	0.68000000000000005	0.083299999999999999			Bcl2,Stat1
Death Receptor Signaling	0.67600000000000005	0.0659	0	Parp6	Bcl2,Map4k4,Parp4,Nfkb1
Lymphotoxin β Receptor Signaling	0.67200000000000004	0.074099999999999999	0	Mapk1,Pik3cb	Akt2,Nfkb1
Cardiomyocyte Differentiation via BMP Receptors	0.66000000000000003	0.10000000000000001		Mef2c	Bmpr1b
mTOR Signaling	0.66000000000000003	0.056899999999999999	0.57699999999999996	Mapk1,Ppp2r2c,Rps6ka2,Ppp2r1a,Mras,Prkcz,Rps6kc1,Pik3cb	Fnbp1,Akt2,Rnd3	Prkce
Inflammasome pathway	0.66000000000000003	0.10000000000000001		Panx1	Nfkb1
Superpathway of Methionine Degradation	0.65600000000000003	0.081100000000000005		Got1,Ahcyl2	Ahcyl1
iCOS-iCOSL Signaling in T Helper Cells	0.65200000000000002	0.0625	0.378	Camk2b,Camk2d,Camk2a,Pik3cb	Akt2,Nfkb1,Shc1
Systemic Lupus Erythematosus In T Cell Signaling Pathway	0.65200000000000002	0.053699999999999998	-1.8859999999999999	Mapk1,Ppp2r2c,Ppp2r1a,Map2k1,Mras,Pik3cb	Fnbp1,B2m,Stat3,Akt2,Rnd3,Bcl6,Orai1,Ezr,Msn,Elf1	Gnai1
Glucocorticoid Receptor Signaling	0.63800000000000001	0.053400000000000003		Mapk1,Map2k1,Mapk10,Mras,Smad2,Taf5,Pbx1,Pik3cb	A2m,Bcl2,Stat1,Stat3,Stat5b,Akt2,Anxa1,Nfkb1,Tgfb2,Shc1
Cell Cycle Control of Chromosomal Replication	0.63600000000000001	0.071400000000000005		Mcm2,Cdk1,Cdk16	Mcm7
Nicotine Degradation III	0.63600000000000001	0.071400000000000005	0	Cyp4x1	Ugt1a6,Aox1
Th1 and Th2 Activation Pathway	0.63600000000000001	0.057799999999999997		Acvr1b,Pik3cb	Stat1,Stat3,Stat5b,Notch1,Notch2,Nfkb1,Socs3			Notch3
Gustation Pathway	0.63500000000000001	0.058799999999999998		Gnb1,Prkar1b,Panx1,Pde2a	Pde5a,Smpdl3a,Pde8b,Pde3a,Adcy2
TREM1 Signaling	0.63100000000000001	0.066699999999999995	-1.3420000000000001	Mapk1	Stat3,Stat5b,Akt2,Nfkb1
Proline Biosynthesis II (from Arginine)	0.627	0.16700000000000001		Pycr1
Ceramide Biosynthesis	0.627	0.16700000000000001			Sptlc1
Arginine Degradation VI (Arginase 2 Pathway)	0.627	0.16700000000000001		Pycr1
Pentose Phosphate Pathway (Non-oxidative Branch)	0.627	0.16700000000000001		Tkt
Glycine Cleavage Complex	0.627	0.16700000000000001			Gldc
Glycogen Biosynthesis II (from UDP-D-Glucose)	0.627	0.16700000000000001			Gbe1
Lactose Degradation III	0.627	0.16700000000000001			Psap
FcγRIIB Signaling in B Lymphocytes	0.61599999999999999	0.065799999999999997	1.3420000000000001	Mapk10,Mras,Lyn,Pik3cb	Shc1
Role of Pattern Recognition Receptors in Recognition of Bacteria and Viruses	0.61399999999999999	0.058099999999999999	1.633	Mapk1,Mapk10,Prkcz,Pik3cb	Tnfsf13,Ptx3,Nfkb1,Tgfb2	Prkce
PKCθ Signaling in T Lymphocytes	0.60399999999999998	0.057700000000000001	1.667	Mapk1,Camk2b,Camk2d,Fyn,Camk2a,Mras,Pik3cb	Vav3,Nfkb1
Dopamine Receptor Signaling	0.60199999999999998	0.064899999999999999		Ppp2r2c,Ppp2r1a,Prkar1b	Ppp1r1b,Adcy2
Tryptophan Degradation III (Eukaryotic)	0.59899999999999998	0.090899999999999995		Acat2	Hsd17b4
Methionine Degradation I (to Homocysteine)	0.59899999999999998	0.090899999999999995		Ahcyl2	Ahcyl1
Amyotrophic Lateral Sclerosis Signaling	0.58199999999999996	0.061199999999999997	1	Nefl,Pik3cb	Bcl2,Gpx1,Tp53,Glul
Th2 Pathway	0.58199999999999996	0.058000000000000003	-1.4139999999999999	Acvr1b,Pik3cb	Stat5b,Notch1,Notch2,Nfkb1,Socs3			Notch3
Superpathway of D-myo-inositol (1,4,5)-trisphosphate Metabolism	0.57199999999999995	0.086999999999999994			Inppl1,Synj2
Apelin Cardiac Fibroblast Signaling Pathway	0.57199999999999995	0.086999999999999994			Akt2,Tgfb2
B Cell Activating Factor Signaling	0.56999999999999995	0.073200000000000001		Mapk1,Mapk10	Nfkb1
Retinoic acid Mediated Apoptosis Signaling	0.56899999999999995	0.066699999999999995		Parp6	Rxra,Parp4
Superpathway of Serine and Glycine Biosynthesis I	0.56899999999999995	0.14299999999999999			Psat1
Phosphatidylcholine Biosynthesis I	0.56899999999999995	0.14299999999999999		Pcyt1b
Glycoaminoglycan-protein Linkage Region Biosynthesis	0.56899999999999995	0.14299999999999999		Xylt1
Aspartate Degradation II	0.56899999999999995	0.14299999999999999		Got1
Induction of Apoptosis by HIV1	0.55300000000000005	0.065600000000000006	0	Mapk10	Bcl2,Tp53,Nfkb1
Retinol Biosynthesis	0.55100000000000005	0.071400000000000005		Lpl,Pnpla3	Rdh10
Cysteine Biosynthesis III (mammalia)	0.54500000000000004	0.083299999999999999		Ahcyl2	Ahcyl1
Bupropion Degradation	0.52100000000000002	0.080000000000000002		Cyp4x1
Superoxide Radicals Degradation	0.52000000000000002	0.125					Nqo1
Eicosanoid Signaling	0.50900000000000001	0.0625	0	Pla2g4e,Pnpla3	Abhd3,Pla2g7
Cdc42 Signaling	0.503	0.053900000000000003	1.3420000000000001	Mapk1,Mapk10,Prkcz,Fgd3,Myl12b	B2m,Myl12a,Llgl1
iNOS Signaling	0.499	0.066699999999999995		Mapk1	Stat1,Nfkb1
Lipid Antigen Presentation by CD1	0.498	0.076899999999999996			B2m,Psap
Glycolysis I	0.498	0.076899999999999996			Aldoc,Pfkm
Apelin Liver Signaling Pathway	0.498	0.076899999999999996		Mapk10	Col11a2
Nicotine Degradation II	0.495	0.061499999999999999	0	Cyp4x1	Ugt1a6,Aox1
Role of Oct4 in Mammalian Embryonic Stem Cell Pluripotency	0.48299999999999998	0.065199999999999994		Wwp2,Nr6a1	Tp53
Calcium-induced T Lymphocyte Apoptosis	0.48099999999999998	0.060600000000000001		Prkcz	Hdac1,Orai1	Prkce
Sucrose Degradation V (Mammalian)	0.47799999999999998	0.111			Aldoc
Phosphatidylethanolamine Biosynthesis II	0.47799999999999998	0.111		Pcyt2
UDP-N-acetyl-D-galactosamine Biosynthesis II	0.47799999999999998	0.111		Gck
Osteoarthritis Pathway	0.47499999999999998	0.0516	-0.70699999999999996	Smad2,Mef2c	Gli3,Smo,Dlx5,Notch1,Ctnna1,Fzd1,Fzd2,Fgfr1,Nfkb1
Mitochondrial Dysfunction	0.47099999999999997	0.052600000000000001		Mapk10,Snca,Bace1,App	Bcl2,Pink1,Dmac2l,Cyb5a			Cpt1a
Cell Cycle: G1/S Checkpoint Regulation	0.46899999999999997	0.059700000000000003			Tp53,Hdac1,Tgfb2,Cdkn1b
OX40 Signaling Pathway	0.441	0.055599999999999997		Mapk10	B2m,Bcl2,Nfkb1
Pentose Phosphate Pathway	0.441	0.10000000000000001		Tkt
Mineralocorticoid Biosynthesis	0.441	0.10000000000000001		Ebp
Glycine Betaine Degradation	0.441	0.10000000000000001		Srr
Acetone Degradation I (to Methylglyoxal)	0.41799999999999998	0.066699999999999995		Cyp4x1
Role of p14/p19ARF in Tumor Suppression	0.41799999999999998	0.066699999999999995		Pik3cb	Tp53
Granulocyte Adhesion and Diapedesis	0.41099999999999998	0.050299999999999997		Hrh3	Sdc2,Cxcl14,Jam3,Ezr,Msn,Mmp14	Gnai1		Hrh1
Actin Nucleation by ARP-WASP Complex	0.40899999999999997	0.055599999999999997	0	Mras,Wasf1	Fnbp1,Rnd3
Glucocorticoid Biosynthesis	0.40899999999999997	0.090899999999999995		Ebp
T Helper Cell Differentiation	0.39800000000000002	0.054800000000000001			Stat1,Stat3,Il6st,Bcl6
Neuroprotective Role of THOP1 in Alzheimer's Disease	0.39600000000000002	0.051700000000000003	-2	Prkar1b,Mapt,App	Prss50,Tpp1
GABA Receptor Signaling	0.39100000000000001	0.052600000000000001		Mras,Gabra5,Nsf	Aldh9a1,Adcy2
CD27 Signaling in Lymphocytes	0.38300000000000001	0.056599999999999998		Map2k1,Mapk10	Nfkb1
Phototransduction Pathway	0.38300000000000001	0.056599999999999998		Gnb1,Prkar1b		Gucy1a1
Assembly of RNA Polymerase I Complex	0.38	0.083299999999999999		Polr1a
Toll-like Receptor Signaling	0.36699999999999999	0.052600000000000001		Mapk1	Map4k4,Tab2,Nfkb1
CD28 Signaling in T Helper Cells	0.35599999999999998	0.049599999999999998	0.81599999999999995	Map2k1,Fyn,Mapk10,Pik3cb	Akt2,Nfkb1
Acyl-CoA Hydrolysis	0.35399999999999998	0.076899999999999996			Acot11
Bile Acid Biosynthesis, Neutral Pathway	0.35399999999999998	0.076899999999999996			Slc27a5
Unfolded protein response	0.34799999999999998	0.053600000000000002		Srebf2,Insig1	Bcl2
Role of Wnt/GSK-3β Signaling in the Pathogenesis of Influenza	0.34699999999999998	0.051299999999999998	-2		Wnt7a,Smo,Fzd1,Fzd2
Coagulation System	0.33800000000000002	0.057099999999999998			A2m,Plat
IL-17A Signaling in Fibroblasts	0.33800000000000002	0.057099999999999998		Mapk1	Nfkb1
DNA Double-Strand Break Repair by Non-Homologous End Joining	0.33100000000000002	0.071400000000000005			Xrcc6
Isoleucine Degradation I	0.33100000000000002	0.071400000000000005		Acat2
Androgen Biosynthesis	0.33100000000000002	0.071400000000000005		Ebp
Role of BRCA1 in DNA Damage Response	0.32800000000000001	0.050000000000000003		Rfc5,Mlh1	Tp53,Stat1
Nur77 Signaling in T Lymphocytes	0.316	0.050799999999999998			Bcl2,Rxra,Hdac1
MSP-RON Signaling Pathway	0.316	0.050799999999999998		Rps6ka2,Prkcz,Pik3cb
Choline Biosynthesis III	0.309	0.066699999999999995		Pcyt1b
Melatonin Degradation I	0.30499999999999999	0.050000000000000003		Cyp4x1	Ugt1a6
SPINK1 Pancreatic Cancer Pathway	0.30499999999999999	0.050000000000000003		Smad2	Cpe,Ctsa
Heparan Sulfate Biosynthesis	0.30299999999999999	0.0482	0	Sult4a1,Xylt1	Pnpla7,Prdx6
Thyroid Hormone Metabolism II (via Conjugation and/or Degradation)	0.29899999999999999	0.052600000000000001			Ugt1a6,Dio3
Chondroitin Sulfate Degradation (Metazoa)	0.28999999999999998	0.0625		Hyal3
Antigen Presentation Pathway	0.28699999999999998	0.051299999999999998			B2m
Activation of IRF by Cytosolic Pattern Recognition Receptors	0.27700000000000002	0.047600000000000003		Mapk10	Stat1,Nfkb1
Dermatan Sulfate Degradation (Metazoa)	0.27200000000000002	0.058799999999999998		Hyal3
Superpathway of Melatonin Degradation	0.26000000000000001	0.046199999999999998		Cyp4x1	Ugt1a6
Valine Degradation I	0.25600000000000001	0.055599999999999997			Aldh6a1
The Visual Cycle	0.22700000000000001	0.050000000000000003			Rdh10
Maturity Onset Diabetes of Young (MODY) Signaling	0.214	0.047600000000000003		Gck
Polyamine Regulation in Colon Cancer	0.20200000000000001	0.045499999999999999			Sat1
Role of RIG1-like Receptors in Antiviral Innate Immunity	0	0.022700000000000001			Nfkb1
Allograft Rejection Signaling	0	0.023300000000000001			B2m
Autoimmune Thyroid Disease Signaling	0	0.020400000000000001
Graft-versus-Host Disease Signaling	0	0.020799999999999999
Communication between Innate and Adaptive Immune Cells	0	0.031199999999999999			B2m,Tnfsf13
Systemic Lupus Erythematosus Signaling	0	0.025999999999999999		Mapk1,Mras,Lyn,Pik3cb	Akt2
EIF2 Signaling	0	0.040000000000000001	0	Mapk1,Map2k1,Mras,Pik3cb	Eif2b4,Bcl2,Akt2,Ptbp1,Shc1
Altered T Cell and B Cell Signaling in Rheumatoid Arthritis	0	0.022200000000000001			Tnfsf13,Nfkb1
TWEAK Signaling	0	0.0286			Nfkb1
Role of Lipids/Lipid Rafts in the Pathogenesis of Influenza	0	0.043499999999999997		Fdps
TNFR1 Signaling	0	0.040000000000000001		Pak5	Nfkb1
TNFR2 Signaling	0	0.033300000000000003			Nfkb1
Intrinsic Prothrombin Activation Pathway	0	0.023800000000000002			Col11a2
Assembly of RNA Polymerase II Complex	0	0.02		Taf5
nNOS Signaling in Skeletal Muscle Cells	0	0.024400000000000002			Dag1
Netrin Signaling	0	0.030800000000000001		Prkar1b,Ablim1
Retinoate Biosynthesis I	0	0.029399999999999999			Rdh10
Heparan Sulfate Biosynthesis (Late Stages)	0	0.0395		Sult4a1	Pnpla7,Prdx6
Chondroitin Sulfate Biosynthesis	0	0.035700000000000003		Sult4a1,Xylt1
Dermatan Sulfate Biosynthesis	0	0.0339		Sult4a1,Xylt1
Dermatan Sulfate Biosynthesis (Late Stages)	0	0.021700000000000001		Sult4a1
Gluconeogenesis I	0	0.0385			Aldoc
Chondroitin Sulfate Biosynthesis (Late Stages)	0	0.020799999999999999		Sult4a1
Agranulocyte Adhesion and Diapedesis	0	0.036499999999999998			Cxcl14,Jam3,Ezr,Msn,Mmp14	Gnai1		Hrh1
Oxidative Phosphorylation	0	0.0183			Dmac2l,Cyb5a
Estrogen Receptor Signaling	0	0.036499999999999998		Mapk1,Map2k1,Mras,Taf5	Shc1
Protein Ubiquitination Pathway	0	0.033000000000000002		Uchl1,Ube2c,Usp22,Hspa12a,Dnajc16,Smurf1	B2m,Smo
Serotonin Receptor Signaling	0	0.023300000000000001			Adcy2
Hypoxia Signaling in the Cardiovascular System	0	0.040500000000000001		Ube2c	Tp53		Nqo1
Th17 Activation Pathway	0	0.033000000000000002			Stat3,Nfkb1,Socs3
NER Pathway	0	0.019400000000000001		Rfc5
Complement System	0	0.027			Cd59
