# Supplementary material for: A human tau seeded neuronal cell model recapitulates molecular responses associated with Alzheimer’s disease
Source: Sci Rep. 2022 Feb 17;12:2673. doi: 10.1038/s41598-022-06411-4 (PMC8854741; doi:10.1038/s41598-022-06411-4)
Supplement: Supplementary file 5 — Supplementary Information 4. [file 41598_2022_6411_MOESM5_ESM.xlsx]

## Sheet: Data
entrez_id	T_FoldChange_DIV3	T_FoldChange_DIV7	T_FoldChange_DIV14	T_Significant_DIV3	T_Significant_DIV7	T_Significant_DIV14	Accession	# Peptides	P_DIV3_FC	P_DIV7_FC	P_DIV14_FC	Corr_Trans	Corr_Pro	Direction_DIV3	Direction_DIV7	Direction_DIV14
24153	-0.287667	-0.305	-2.28667	FALSE	FALSE	TRUE						-1				Trans_Negative
65984	0.11	0.112333	0.382667	FALSE	FALSE	TRUE	Q9JMI1	5	-1.01163	0.180966	-0.440945	1	0.5			Both_Opposite
361606	-0.412	-0.0943333	-0.809667	FALSE	FALSE	TRUE						-0.5				Trans_Negative
313210	-0.407333	-0.106333	-0.934	TRUE	FALSE	TRUE	D3ZIY3	2	-4.86077	-2.33575	1.27056	-0.5	1	Both_Negative		Both_Opposite
24891	-0.331	-0.300667	-0.698667	FALSE	FALSE	TRUE						-0.5				Trans_Negative
291793	-0.155333	0.07	-0.552333	FALSE	FALSE	TRUE						-0.5				Trans_Negative
364380	-0.079	-0.0746667	-0.424667	FALSE	FALSE	TRUE	Q9Z1E1	2	0.0665907	-0.0623407	2.27437	-0.5	0.5			Both_Opposite
307989	0.0656667	0.0413333	0.191667	FALSE	FALSE	TRUE						0.5				Trans_Positive
171440	-0.0483333	0.068	0.497333	FALSE	FALSE	TRUE						1				Trans_Positive
60581	0.0376667	0.0753333	0.308333	FALSE	FALSE	TRUE	P11497	22	0.683688	0.00975019	0.283969	1	-0.5			Both_Positive
25287	-0.0513333	0.0806667	-0.524667	FALSE	FALSE	TRUE	P15650	5	1.89644	0.393269	-0.0363037	-0.5	-1			Both_Negative
25363	-0.0816667	-0.0886667	-0.428667	FALSE	FALSE	TRUE						-1				Trans_Negative
308100	0.026	0.0606667	1.604	FALSE	FALSE	TRUE	Q5XI22	15	0.0196554	-0.479617	-0.470123	1	-0.5			Both_Opposite
365096	-0.0396667	0.180333	1.40333	FALSE	FALSE	TRUE						1				Trans_Positive
24159	0.0863333	0.132333	0.684333	FALSE	FALSE	TRUE	A0A0G2K5E7	29	-0.103697	-0.340331	1.38334	1	0.5			Both_Positive
100363074	-0.004	-0.263333	-0.992	FALSE	FALSE	TRUE						-1				Trans_Negative
171410	-0.0393333	-0.008	-0.367667	FALSE	FALSE	TRUE	A0A0G2K7J0	7	-3.70876	-1.22179	-1.28039	-0.5	0.5			Both_Negative
25288	-0.0426667	0.0283333	0.158333	FALSE	FALSE	TRUE	D3ZTY9	1				1				Trans_Positive
113976	0.112667	0.148667	0.555333	FALSE	FALSE	TRUE	O35547	5	-0.309803	-0.421619	-2.11439	1	-1			Both_Opposite
117243	-0.014	-0.00333333	-0.213667	FALSE	FALSE	TRUE	A0A0A6YYM0	3	2.18128	1.35607	-2.23721	-0.5	-1			Both_Negative
296259	-0.312667	-0.0843333	-0.775	TRUE	FALSE	TRUE	D3ZZN3	4	2.77919	-2.81925	-2.37401	-0.5	-0.5	Both_Opposite		Both_Negative
311569	0.079	0.111	0.215667	FALSE	FALSE	TRUE	A0A0G2K7M2	1				1				Trans_Positive
362298	0.00133333	-0.101	0.244333	FALSE	FALSE	TRUE	F1LY09	3	-6.77427	0.592404	1.09602	0.5	1			Both_Positive
29381	-0.005	0.0423333	0.202	FALSE	FALSE	TRUE						1				Trans_Positive
679837	0.764667	0.187667	0.0473333	TRUE	FALSE	FALSE						-1		Trans_Positive
305253	0.112333	0.142	0.477667	FALSE	FALSE	TRUE						1				Trans_Positive
315879	-0.107	-0.073	-0.578667	FALSE	FALSE	TRUE						-0.5				Trans_Negative
81636	-0.131667	0.0503333	-0.304667	FALSE	FALSE	TRUE						-0.5				Trans_Negative
25230	-0.160333	0.023	-0.417333	TRUE	FALSE	TRUE	Q5U2Y6	1				-0.5		Trans_Negative		Trans_Negative
301309	0.0286667	0.0373333	0.226667	FALSE	FALSE	TRUE						1				Trans_Positive
260326	-0.073	0.0663333	-0.346	FALSE	FALSE	TRUE	Q8K3V3	4	-2.76818	-1.2574	2.06314	-0.5	1			Both_Opposite
362474	0.0123333	-0.182	-0.66	FALSE	FALSE	TRUE						-1				Trans_Negative
25083	-0.165	-0.0636667	-0.435667	FALSE	FALSE	TRUE						-0.5				Trans_Negative
305494	-0.721	-0.812	-2.436	FALSE	FALSE	TRUE						-1				Trans_Negative
293922	0.0553333	0.0663333	0.357667	FALSE	FALSE	TRUE						1				Trans_Positive
290923	-0.153	-0.0963333	-0.503667	FALSE	FALSE	TRUE						-0.5				Trans_Negative
304375	0.087	0.044	0.638333	FALSE	FALSE	TRUE						0.5				Trans_Positive
360886	0.0953333	0.207333	-0.439	FALSE	FALSE	TRUE	Q6T5F2	1				-0.5				Trans_Negative
362013	0.04	0.028	-0.250667	FALSE	FALSE	TRUE	B5DFN2	10	0.617278	-0.873086	-0.52389	-1	-0.5			Both_Negative
312192	0.042	0.0106667	0.268333	FALSE	FALSE	TRUE	D3ZWL6	10	-0.171692	0.605895	1.37111	0.5	1			Both_Positive
191572	0.398667	-0.0786667	-1.85867	FALSE	FALSE	TRUE						-1				Trans_Negative
687031	-0.00133333	0.103	0.276667	FALSE	FALSE	TRUE						1				Trans_Positive
114124	0.0333333	0.024	0.174	FALSE	FALSE	TRUE	Q8VHW5	2		-2.7841	-2.69709	0.5				Both_Opposite
25233	0.037	0.0526667	-0.207	FALSE	FALSE	TRUE						-0.5				Trans_Negative
64392	-0.589667	0.00733333	0.173333	TRUE	FALSE	FALSE	P28037	13	2.81345	-1.55153	-0.829121	1	-0.5	Both_Opposite
29539	-0.130667	0.063	-0.499	FALSE	FALSE	TRUE	F1LN88	11	-1.23822	1.48069	-0.629519	-0.5	0.5			Both_Negative
81708	-0.184	-0.0186667	-0.489333	FALSE	FALSE	TRUE	G3V7J0	10	-0.558338	-0.29547	-0.565472	-0.5	-0.5			Both_Negative
291450	-0.0873333	0.0163333	-0.357	FALSE	FALSE	TRUE	Q64057	5	-0.480341	0.0831322	1.13898	-0.5	1			Both_Opposite
64040	-0.102667	0.0806667	-0.290333	FALSE	FALSE	TRUE	Q9JLJ3	6	-0.383954	-0.395716	-1.50978	-0.5	-1			Both_Negative
24191	-0.295	-0.0756667	-0.0983333	TRUE	FALSE	FALSE	A0A0G2K3Q6	22	-0.152324	-0.253297	-0.0252885	0.5	0.5	Both_Negative
24191	-0.295	-0.0756667	-0.0983333	TRUE	FALSE	FALSE	Q62867	1				0.5		Trans_Negative
316017	-0.110667	0.073	-0.88	FALSE	FALSE	TRUE						-0.5				Trans_Negative
300186	-0.349667	0.404	-0.438333	FALSE	TRUE	TRUE						-0.5			Trans_Positive	Trans_Negative
315430	-0.007	0.051	-0.342333	FALSE	FALSE	TRUE						-0.5				Trans_Negative
500430	-0.0523333	-0.023	-0.400333	FALSE	FALSE	TRUE						-0.5				Trans_Negative
363031	0.306667	-0.067	0.628	FALSE	FALSE	TRUE						0.5				Trans_Positive
25380	0.0686667	0.217333	-1.06567	FALSE	FALSE	TRUE						-0.5				Trans_Negative
290527	0.039	-0.149	-0.766	FALSE	FALSE	TRUE						-1				Trans_Negative
155423	-0.172667	-0.225333	-0.339	FALSE	FALSE	TRUE	Q6IRJ7	3	2.77441	0.22257	-4.13365	-1	-1			Both_Negative
54349	0.041	-0.0306667	-0.666333	FALSE	FALSE	TRUE						-1				Trans_Negative
25728	-0.249667	-0.029	-0.709667	FALSE	FALSE	TRUE	P02650	13	-0.789493	0.993446	0.526948	-0.5	0.5			Both_Opposite
317191	-0.144333	-0.0836667	-0.751667	FALSE	FALSE	TRUE	Q4V8G5	1				-0.5				Trans_Negative
54226	0.009	0.0316667	0.151667	FALSE	FALSE	TRUE						1				Trans_Positive
362860	0.120667	0.135	-0.324667	FALSE	FALSE	TRUE						-0.5				Trans_Negative
25293	-0.674333	0.0656667	-0.177667	TRUE	FALSE	FALSE						0.5		Trans_Negative
361617	-0.0506667	-0.0693333	-0.387333	FALSE	FALSE	TRUE						-1				Trans_Negative
293947	0.216333	0.118333	0.502667	FALSE	FALSE	TRUE						0.5				Trans_Positive
114559	-0.0143333	0.0576667	0.126333	FALSE	FALSE	TRUE	A0A0G2QC21	11	0.136422	0.669889	-0.707879	1	-0.5			Both_Opposite
114559	-0.0143333	0.0576667	0.126333	FALSE	FALSE	TRUE	O55043	8	-4.54189			1				Trans_Positive
66013	-0.0423333	0.0346667	0.190667	FALSE	FALSE	TRUE						1				Trans_Positive
293019	0.0473333	-0.049	0.344667	FALSE	FALSE	TRUE						0.5				Trans_Positive
303798	0.011	-0.0473333	-0.305333	FALSE	FALSE	TRUE	D3ZYQ9	3	-5.12716	3.973	-4.24449	-1	0.5			Both_Negative
317268	-0.0423333	-0.110667	-0.395667	FALSE	FALSE	TRUE						-1				Trans_Negative
316628	-0.0406667	-0.00933333	0.264333	FALSE	FALSE	TRUE						1				Trans_Positive
64186	-0.0733333	0.0136667	-0.516	FALSE	FALSE	TRUE						-0.5				Trans_Negative
59085	-0.101667	-0.0156667	-0.345667	FALSE	FALSE	TRUE						-0.5				Trans_Negative
312981	-0.00933333	0.163667	-0.388333	FALSE	FALSE	TRUE	A0A096MJR0	1				-0.5				Trans_Negative
25698	-0.105667	0.565667	-1.22333	FALSE	FALSE	TRUE						-0.5				Trans_Negative
100361323	0.00633333	0.023	-0.211667	FALSE	FALSE	TRUE						-0.5				Trans_Negative
362750	0.0176667	0.0306667	0.163	FALSE	FALSE	TRUE	Q6PST4	3		3.14142	-6.07143	1				Both_Opposite
24211	0.0316667	0.0463333	-0.112	FALSE	FALSE	TRUE	P06685	30	-0.08311	6.96611e-05	-0.0355154	-0.5	0.5			Both_Negative
24212	-0.075	0.023	-0.467333	FALSE	FALSE	TRUE	P06686	34	-0.507931	0.303085	0.146102	-0.5	0.5			Both_Opposite
24213	0.015	0.0346667	0.205	FALSE	FALSE	TRUE	P10037	1				1				Trans_Positive
25650	0.0363333	0.0406667	0.154	FALSE	FALSE	TRUE	P07340	13	-0.386958	-0.0841487	-0.125999	1	0.5			Both_Opposite
24214	0.00633333	0.0466667	-0.485667	FALSE	FALSE	TRUE	Q5M9H4	7	-1.17798	-0.0903162	-0.256981	-0.5	0.5			Both_Negative
29757	0.005	-0.00666667	0.191	FALSE	FALSE	TRUE	P25286	14	1.02663	0.442758	-0.116757	0.5	-1			Both_Opposite
117596	-0.007	0.0783333	0.208667	FALSE	FALSE	TRUE	P62815	19	0.274189	0.0868664	-0.229434	1	-1			Both_Opposite
298103	-0.0233333	-0.057	-0.198333	FALSE	FALSE	TRUE	B2GUV5	5	0.191916	-0.681721	-0.479028	-1	-0.5			Both_Negative
84011	-0.012	0.044	0.178333	FALSE	FALSE	TRUE	M0R6E0	7	-0.899616	-1.18388	0.00463087	1	0.5			Both_Positive
362726	0.149	0.012	0.310333	FALSE	FALSE	TRUE						0.5				Trans_Positive
24223	-0.0446667	-0.0546667	-0.453667	FALSE	FALSE	TRUE						-1				Trans_Negative
140720	-0.319667	0.006	-0.0493333	TRUE	FALSE	FALSE						0.5		Trans_Negative
29392	-0.0116667	0.0356667	0.193333	FALSE	FALSE	TRUE						1				Trans_Positive
310838	0.0643333	-0.168	-0.966667	FALSE	FALSE	TRUE						-1				Trans_Negative
24224	0.0176667	-0.304333	-0.588	FALSE	FALSE	TRUE						-1				Trans_Negative
303836	-0.0976667	-0.302	-0.408	FALSE	FALSE	TRUE						-1				Trans_Negative
117099	-0.0303333	0.0326667	0.168667	FALSE	FALSE	TRUE	P29147	6	1.64376	0.109038	1.82125	1	0.5			Both_Positive
64041	0.052	0.154667	0.638667	FALSE	FALSE	TRUE						1				Trans_Positive
360459	-0.0533333	0.0176667	0.139667	FALSE	FALSE	TRUE						1				Trans_Positive
246142	0.0853333	0.223667	-1.46767	FALSE	FALSE	TRUE						-0.5				Trans_Negative
83470	0.0116667	0.021	-0.345	FALSE	FALSE	TRUE						-0.5				Trans_Negative
25644	-0.212333	0.276	-2.522	FALSE	FALSE	TRUE						-0.5				Trans_Negative
310914	0.048	0.00266667	-0.776	FALSE	FALSE	TRUE						-1				Trans_Negative
360715	-0.0666667	-0.0766667	-0.401333	FALSE	FALSE	TRUE						-1				Trans_Negative
308067	-0.0116667	0.0446667	0.109	FALSE	FALSE	TRUE	D4ACF5	1				1				Trans_Positive
140610	-0.0273333	0.00133333	0.200333	FALSE	FALSE	TRUE						1				Trans_Positive
286895	0.032	0.0213333	0.311667	FALSE	FALSE	TRUE						0.5				Trans_Positive
308890	0.013	0.144667	0.236333	FALSE	FALSE	TRUE						1				Trans_Positive
303660	-0.0496667	-0.118	-0.838	FALSE	FALSE	TRUE						-1				Trans_Negative
29618	-0.0283333	0.0216667	-0.280333	FALSE	FALSE	TRUE						-0.5				Trans_Negative
29619	-0.185	-0.248667	-0.576333	FALSE	FALSE	TRUE						-1				Trans_Negative
298267	-0.0283333	0.0966667	-0.407333	FALSE	FALSE	TRUE						-0.5				Trans_Negative
25687	0.0283333	0.091	-0.371333	FALSE	FALSE	TRUE						-0.5				Trans_Negative
25400	0.002	0.0143333	0.311333	FALSE	FALSE	TRUE	P11275	13	1.4562	0.284175	0.845358	1	-0.5			Both_Positive
24245	-0.0393333	0.0343333	0.158	FALSE	FALSE	TRUE	F1LUE2	17	-0.494892	-0.264188	0.222628	1	1			Both_Positive
24245	-0.0393333	0.0343333	0.158	FALSE	FALSE	TRUE	G3V9G3	17		-1.34216	0.638687	1				Both_Positive
24246	-0.148667	0.03	0.364667	FALSE	FALSE	TRUE	P15791	9	-1.2351	-1.62829	1.4661	1	0.5			Both_Positive
60341	-0.099	0.012	0.363	FALSE	FALSE	TRUE						1				Trans_Positive
299521	-0.366333	-0.017	0.117333	TRUE	FALSE	FALSE						1		Trans_Negative
296580	0.00433333	0.001	0.157333	FALSE	FALSE	TRUE	D3ZIE3	1				0.5				Trans_Positive
54231	0.135	-0.143	0.490667	FALSE	FALSE	TRUE						0.5				Trans_Positive
309150	0.0246667	0.602	1.01567	FALSE	FALSE	TRUE						1				Trans_Positive
303678	0.0186667	-0.106333	-0.370667	FALSE	FALSE	TRUE						-1				Trans_Negative
296293	0.003	-0.160667	0.193	FALSE	FALSE	TRUE						0.5				Trans_Positive
498006	0.333333	-1.53533	0.205	FALSE	TRUE	FALSE						-0.5			Trans_Negative
494320	0.00133333	-0.0633333	-0.574667	FALSE	FALSE	TRUE						-1				Trans_Negative
64387	-0.00966667	-0.209333	-0.852	FALSE	FALSE	TRUE						-1				Trans_Negative
114494	0.191333	0.300333	0.494333	FALSE	FALSE	TRUE						1				Trans_Positive
363098	0.00733333	-0.041	-0.395	FALSE	FALSE	TRUE						-1				Trans_Negative
24560	-0.0616667	0.0343333	0.158667	FALSE	FALSE	TRUE	P04218	6	-0.188044	0.14142	-0.100223	1	0.5			Both_Opposite
24560	-0.0616667	0.0343333	0.158667	FALSE	FALSE	TRUE	A0A5D0	5	-3.06685	0.0860461	-0.696352	1	0.5			Both_Opposite
25407	-0.118333	0.016	-0.363	FALSE	FALSE	TRUE	P27274	3	2.04665	-0.611581	1.2093	-0.5	-0.5			Both_Opposite
29186	0.081	-0.056	-0.639	FALSE	FALSE	TRUE						-1				Trans_Negative
25621	0.00766667	-0.00466667	-0.167333	FALSE	FALSE	TRUE	Q6P9V1	2	0.190638	1.03129	-0.124877	-1	-0.5			Both_Negative
652929	0.0246667	-0.176667	-0.347667	FALSE	FALSE	TRUE						-1				Trans_Negative
307511	-0.0366667	0.118667	0.298667	FALSE	FALSE	TRUE						1				Trans_Positive
313838	-0.0303333	-0.109	0.242	FALSE	FALSE	TRUE						0.5				Trans_Positive
311742	0.182	0.185	-0.728333	FALSE	FALSE	TRUE						-0.5				Trans_Negative
192248	0.00966667	0.0136667	0.252667	FALSE	FALSE	TRUE	Q8R490	5	0.709909	-0.0448241	0.611645	1	-0.5			Both_Positive
114588	0.112	0.058	-0.388333	FALSE	FALSE	TRUE	A0A0G2JZD0	1				-1				Trans_Negative
54237	0.00766667	0.224333	0.697	FALSE	FALSE	TRUE						1				Trans_Positive
81741	0.0133333	0.034	0.114	FALSE	FALSE	TRUE	A0A140UHY2	3		-0.486414		1				Trans_Positive
80278	0.0186667	-0.0726667	-0.314333	FALSE	FALSE	TRUE						-1				Trans_Negative
305242	0.0706667	0.120667	0.390667	FALSE	FALSE	TRUE						1				Trans_Positive
83571	-0.011	-0.045	-0.352667	FALSE	FALSE	TRUE						-1				Trans_Negative
81925	0.0196667	0.225667	0.0793333	FALSE	TRUE	FALSE						0.5			Trans_Positive
300128	-0.162	0.0343333	-1.011	FALSE	FALSE	TRUE						-0.5				Trans_Negative
60347	0.122	-0.007	-0.464667	FALSE	FALSE	TRUE						-1				Trans_Negative
366065	0.0803333	-0.0966667	0.449667	FALSE	FALSE	TRUE	D3ZZV1	1				0.5				Trans_Positive
297720	-0.330667	0.0733333	-0.692333	FALSE	FALSE	TRUE						-0.5				Trans_Negative
312974	0.0566667	0.163667	-0.367333	FALSE	FALSE	TRUE						-0.5				Trans_Negative
288734	-0.0373333	0.089	0.166	FALSE	FALSE	TRUE						1				Trans_Positive
689364	-0.0523333	0.037	-0.201	FALSE	FALSE	TRUE						-0.5				Trans_Negative
84030	-0.00933333	0.231333	0.152667	FALSE	TRUE	FALSE						0.5			Trans_Positive
363455	0.0966667	-0.201	-1.45767	FALSE	FALSE	TRUE						-1				Trans_Negative
25229	-0.740667	0.323333	0.176333	TRUE	FALSE	FALSE						0.5		Trans_Negative
54239	-0.043	-0.0406667	0.245333	FALSE	FALSE	TRUE						1				Trans_Positive
24264	-0.034	-0.0746667	-0.377333	FALSE	FALSE	TRUE	P07335	17	-0.259917	0.221068	-0.00822494	-1	0.5			Both_Negative
171393	0.0426667	-0.0186667	0.164333	FALSE	FALSE	TRUE	G3V7J1	1				0.5				Trans_Positive
24854	-0.199667	-0.138	-0.817	FALSE	FALSE	TRUE	Q6IFV3	2	-2.02273	2.03452	1.35651	-0.5	0.5			Both_Opposite
54321	0.07	0.0133333	-0.315667	FALSE	FALSE	TRUE	P37397	9	-0.294501	0.0986876	-1.65438	-1	-0.5			Both_Negative
685814	-0.140667	-0.0523333	-0.28	FALSE	FALSE	TRUE	A0JN30	5	-1.35266	0.26642	1.46825	-0.5	1			Both_Opposite
363886	-0.0586667	0.0553333	-0.56	FALSE	FALSE	TRUE						-0.5				Trans_Negative
364208	-0.00433333	0.0623333	0.222	FALSE	FALSE	TRUE	Q5M7A7	6	-0.157072	-0.051975	-0.171041	1	-0.5			Both_Opposite
117258	0.0536667	0.0773333	0.197	FALSE	FALSE	TRUE	Q63198	27	-0.37704	1.21771	0.205344	1	0.5			Both_Positive
25356	-0.0226667	0.0923333	0.461667	FALSE	FALSE	TRUE	A0A0G2JWF7	1				1				Trans_Positive
54279	0.067	0.153333	0.404667	FALSE	FALSE	TRUE						1				Trans_Positive
114589	0.043	0.0666667	0.374	FALSE	FALSE	TRUE	O89035	2	4.61505	0.0145027		1				Trans_Positive
290952	0.00766667	0.0106667	0.538333	FALSE	FALSE	TRUE						1				Trans_Positive
307865	0.140667	0.161	0.319333	FALSE	FALSE	TRUE						1				Trans_Positive
294279	0.162333	-0.225333	-1.14633	FALSE	FALSE	TRUE						-1				Trans_Negative
363457	-0.353333	0.0186667	-0.543667	FALSE	FALSE	TRUE						-0.5				Trans_Negative
361821	-0.501667	0.557	-1.58333	FALSE	FALSE	TRUE						-0.5				Trans_Negative
295956	0.0196667	0.037	-0.248333	FALSE	FALSE	TRUE	G3V7S5	1				-0.5				Trans_Negative
24268	-0.371333	-0.441333	-0.661667	FALSE	FALSE	TRUE						-1				Trans_Negative
25669	0.0316667	0.0286667	-0.39	FALSE	FALSE	TRUE	P15087	7	-0.722391	-0.986809	-0.0913321	-1	0.5			Both_Negative
25669	0.0316667	0.0286667	-0.39	FALSE	FALSE	TRUE	D4A8X4	6				-1				Trans_Negative
313087	0.154	0.082	-0.389	FALSE	FALSE	TRUE						-1				Trans_Negative
25757	0.47	0.0956667	-0.35	TRUE	FALSE	TRUE	Q6VEU1	2		-2.94308		-1		Trans_Positive		Trans_Negative
366031	-0.371333	-0.100333	-0.857333	FALSE	FALSE	TRUE						-0.5				Trans_Negative
303016	0.0593333	-0.0513333	-0.444	FALSE	FALSE	TRUE						-1				Trans_Negative
289185	-0.024	-0.131667	-0.944667	FALSE	FALSE	TRUE						-1				Trans_Negative
25415	-0.00233333	0.0503333	0.259333	FALSE	FALSE	TRUE	Q62950	34	-0.0296296	0.0571538	0.0956142	1	1			Both_Positive
83842	0.394667	0.168	-0.249	TRUE	FALSE	FALSE						-1		Trans_Positive
117024	-0.197	0.0866667	0.299333	FALSE	FALSE	TRUE	Q9QYU4	4	1.77245	0.176181	1.4991	1	-0.5			Both_Positive
81651	-0.289667	0.180333	0.768333	FALSE	FALSE	TRUE						1				Trans_Positive
315308	0.0556667	0.136333	0.264667	FALSE	FALSE	TRUE						1				Trans_Positive
29276	-0.00266667	-0.037	-0.741	FALSE	FALSE	TRUE	M0R439	1				-1				Trans_Negative
363249	0.0476667	-0.174667	-0.620667	FALSE	FALSE	TRUE						-1				Trans_Negative
307505	-0.0703333	-0.0143333	-0.359667	FALSE	FALSE	TRUE	D3ZUC9	3	0.14511	-1.66084	-2.9925	-0.5	-1			Both_Negative
311163	0.037	-0.016	-0.203667	FALSE	FALSE	TRUE	D3ZZZ9	13	-0.876415	-0.59739	-1.73481	-1	-0.5			Both_Negative
296370	-0.0753333	0.00166667	-0.247667	FALSE	FALSE	TRUE	Q6AYS3	3		-3.52854	-3.75502	-0.5				Both_Negative
171293	-0.068	-0.00766667	-0.197333	FALSE	FALSE	TRUE	Q6P6T6	12	1.48454	0.480348	-0.918087	-0.5	-1			Both_Negative
25425	0.0916667	-0.0296667	-0.875	FALSE	FALSE	TRUE						-1				Trans_Negative
25697	0.001	-0.0356667	-0.317667	FALSE	FALSE	TRUE						-1				Trans_Negative
306748	0.00533333	-0.110667	-0.474	FALSE	FALSE	TRUE						-1				Trans_Negative
64001	-0.0963333	0.016	-0.407667	FALSE	FALSE	TRUE	P00173	4	1.96893	-1.85885	0.356708	-0.5	-0.5			Both_Opposite
313375	-0.143667	-0.316667	-1.28633	FALSE	FALSE	TRUE						-1				Trans_Negative
301264	0.246667	-0.144667	-2.05767	FALSE	FALSE	TRUE						-1				Trans_Negative
246767	0.139333	-0.00766667	0.404667	FALSE	FALSE	TRUE						0.5				Trans_Positive
25427	0.104333	0.092	0.973	FALSE	FALSE	TRUE	B1H248	1				0.5				Trans_Positive
116693	-0.009	0.0596667	0.26	FALSE	FALSE	TRUE	P97696	3				1				Trans_Positive
316201	0.154667	-0.0213333	-1.09167	FALSE	FALSE	TRUE						-1				Trans_Negative
114489	0.0656667	0.028	-0.322	FALSE	FALSE	TRUE	P61150	1				-1				Trans_Negative
306722	-0.000333333	0.087	0.185333	FALSE	FALSE	TRUE						1				Trans_Positive
24309	-0.0363333	-0.101	-0.387667	FALSE	FALSE	TRUE						-1				Trans_Negative
316023	-0.237	0.0276667	0.771667	FALSE	FALSE	TRUE						1				Trans_Positive
25678	-0.209	-0.082	-0.700667	FALSE	FALSE	TRUE						-0.5				Trans_Negative
296162	-0.0723333	-0.0753333	-0.324	FALSE	FALSE	TRUE						-1				Trans_Negative
117543	-0.223667	0.0843333	-0.685333	FALSE	FALSE	TRUE						-0.5				Trans_Negative
312257	-0.023	0.0533333	-0.287	FALSE	FALSE	TRUE						-0.5				Trans_Negative
308944	-0.094	-0.055	-0.439	FALSE	FALSE	TRUE						-0.5				Trans_Negative
305464	0.0146667	0.067	0.124333	FALSE	FALSE	TRUE						1				Trans_Positive
497978	0.0373333	0.134333	0.255667	FALSE	FALSE	TRUE						1				Trans_Positive
298298	0.00166667	0.0473333	1.421	FALSE	FALSE	TRUE	Q5BQE6	1				1				Trans_Positive
64191	0.0333333	-0.034	1.182	FALSE	FALSE	TRUE	Q9Z2Z8	5	0.628491	-0.0812909	-0.130839	0.5	-1			Both_Opposite
299135	-0.154667	-0.13	-0.731	FALSE	FALSE	TRUE						-0.5				Trans_Negative
299131	-0.207333	-0.150667	-0.604333	FALSE	FALSE	TRUE						-0.5				Trans_Negative
361667	-0.0853333	0.0833333	-0.191333	FALSE	FALSE	TRUE						-0.5				Trans_Negative
29475	-0.0326667	-0.063	-0.650667	FALSE	FALSE	TRUE						-1				Trans_Negative
363062	-0.004	-0.00866667	0.217333	FALSE	FALSE	TRUE						0.5				Trans_Positive
58948	-0.0473333	-0.0516667	0.22	FALSE	FALSE	TRUE	A0A096MJ42	3		0.797608		0.5				Trans_Positive
296500	-0.0893333	0.186	-0.596667	FALSE	FALSE	TRUE						-0.5				Trans_Negative
25431	-0.0756667	0.003	-0.503667	FALSE	FALSE	TRUE						-0.5				Trans_Negative
362749	-0.517667	-0.0993333	0.144667	TRUE	FALSE	FALSE						1		Trans_Negative
24907	0.132333	0.0606667	-0.303	FALSE	FALSE	TRUE						-1				Trans_Negative
362652	0.0933333	0.084	0.264	FALSE	FALSE	TRUE						0.5				Trans_Positive
25751	0.0223333	0.025	-0.186667	FALSE	FALSE	TRUE	P39052	15	0.369782	0.200192	1.10159	-0.5	0.5			Both_Opposite
171574	-0.004	0.0533333	0.401	FALSE	FALSE	TRUE	Q08877	10	-0.368151	-0.0567856	-1.46224	1	-0.5			Both_Opposite
301556	0.0943333	0.0286667	0.403333	FALSE	FALSE	TRUE						0.5				Trans_Positive
361364	-0.028	-0.013	0.297333	FALSE	FALSE	TRUE						1				Trans_Positive
296624	-0.102333	0.0316667	0.283	FALSE	FALSE	TRUE						1				Trans_Positive
83799	-0.0113333	-0.0766667	-0.356667	FALSE	FALSE	TRUE	Q9EPB1	8	-0.69535	-0.903445	-0.517141	-1	0.5			Both_Negative
25416	0.0583333	0.144667	0.346	FALSE	FALSE	TRUE	D4ADD8	1				1				Trans_Positive
307548	-0.0113333	-0.0696667	-0.323	FALSE	FALSE	TRUE	D4A772	1				-1				Trans_Negative
60587	0.183	0.082	-0.625667	FALSE	FALSE	TRUE						-1				Trans_Negative
29564	-0.0516667	0.045	0.160333	FALSE	FALSE	TRUE	G3V792	13	-0.533685	-0.0324664	0.668156	1	1			Both_Positive
680609	-0.21	-0.694667	-0.114667	FALSE	TRUE	FALSE						0.5			Trans_Negative
117278	-0.0853333	0.0546667	0.642667	FALSE	FALSE	TRUE						1				Trans_Positive
64526	0.024	-0.074	-0.637333	FALSE	FALSE	TRUE	Q62651	3	0.955604	-1.35003	0.100766	-1	-0.5			Both_Opposite
29740	-0.149	0.0973333	-0.745667	FALSE	FALSE	TRUE	Q68G41	4	0.740838	0.438551	-0.0420694	-0.5	-1			Both_Negative
296872	0.270333	0.0353333	0.765333	FALSE	FALSE	TRUE						0.5				Trans_Positive
24799	-0.077	-0.004	0.343	FALSE	FALSE	TRUE	P62632	14	1.10328	0.306319	0.171252	1	-1			Both_Positive
305604	-0.163333	-0.372333	-1.767	FALSE	FALSE	TRUE						-1				Trans_Negative
293677	0.029	-0.152667	-0.593	FALSE	FALSE	TRUE						-1				Trans_Negative
298609	-0.0586667	-0.0583333	-0.337667	FALSE	FALSE	TRUE	Q4FZY0	9	1.10647	0.0884859	0.269919	-0.5	-0.5			Both_Opposite
306636	0.0253333	0.16	0.205333	FALSE	TRUE	TRUE						1			Trans_Positive	Trans_Positive
313928	-0.012	0.0746667	0.198	FALSE	FALSE	TRUE						1				Trans_Positive
310269	0.154	-0.00566667	0.468667	FALSE	FALSE	TRUE						0.5				Trans_Positive
24329	-0.0293333	0.0606667	-0.783	FALSE	FALSE	TRUE	G3V6K6	4	4.57038	-1.35239	-0.923219	-0.5	-0.5			Both_Negative
54702	0.034	0.0396667	-0.514667	FALSE	FALSE	TRUE						-0.5				Trans_Negative
361512	-0.186333	-0.339333	-0.861	FALSE	FALSE	TRUE						-1				Trans_Negative
117019	-0.177667	-0.0243333	0.0283333	TRUE	FALSE	FALSE	A0A096MIS3	8	-0.730067	-0.981882	-0.103248	1	0.5	Both_Negative
297481	0.0803333	0.121667	0.580667	FALSE	FALSE	TRUE						1				Trans_Positive
362019	-0.00933333	-0.0256667	0.387667	FALSE	FALSE	TRUE						0.5				Trans_Positive
502727	-0.0163333	0.0503333	0.300333	FALSE	FALSE	TRUE						1				Trans_Positive
85424	-0.418	-0.318333	-0.297333	TRUE	FALSE	FALSE						1		Trans_Negative
361251	-0.0263333	0.143667	0.511333	FALSE	FALSE	TRUE						1				Trans_Positive
498728	0.0403333	0.104333	0.192333	FALSE	FALSE	TRUE						1				Trans_Positive
685462	-0.0183333	-0.0956667	-0.910667	FALSE	FALSE	TRUE						-1				Trans_Negative
500235	0.051	0.0426667	-0.226	FALSE	FALSE	TRUE						-1				Trans_Negative
294674	0.0603333	-0.045	0.342667	FALSE	FALSE	TRUE	Q4V7E8	1				0.5				Trans_Positive
316052	-0.540333	0.768667	-1.18333	FALSE	FALSE	TRUE						-0.5				Trans_Negative
313052	-0.048	0.061	0.272	FALSE	FALSE	TRUE	D3ZIP3	4		1.62075	-0.574455	1				Both_Opposite
59317	-0.096	0.11	0.249	FALSE	FALSE	TRUE	Q9WTP0	14	0.196617	-0.619693	0.951863	1	0.5			Both_Positive
309557	0.262	0.0136667	-0.254	TRUE	FALSE	TRUE	D3ZDT1	7	-1.67041	0.0493267	-2.07479	-1	-0.5	Both_Opposite		Both_Negative
116724	0.0966667	0.00733333	0.187333	FALSE	FALSE	TRUE	G3V874	11	-1.33306	-0.932074	0.590337	0.5	1			Both_Positive
298528	0.255333	0.071	0.68	FALSE	FALSE	TRUE						0.5				Trans_Positive
316539	0.057	-0.0146667	0.185667	FALSE	FALSE	TRUE	D3ZZK3	5	0.798307	-1.30384	2.03991	0.5	0.5			Both_Positive
24338	-0.0423333	-0.00633333	-0.475667	FALSE	FALSE	TRUE						-0.5				Trans_Negative
287989	-0.0596667	-0.126333	-0.253333	FALSE	FALSE	TRUE						-1				Trans_Negative
686310	-0.187667	-0.156333	-0.505667	FALSE	FALSE	TRUE						-0.5				Trans_Negative
65030	-0.374667	0.00166667	-0.192	TRUE	FALSE	FALSE						0.5		Trans_Negative
312812	0.00666667	0.112333	0.451	FALSE	FALSE	TRUE						1				Trans_Positive
259269	0.0306667	0.114	0.262667	FALSE	FALSE	TRUE						1				Trans_Positive
299207	0.024	0.0836667	0.671	FALSE	FALSE	TRUE						1				Trans_Positive
315330	0.104	0.155333	0.631	FALSE	FALSE	TRUE						1				Trans_Positive
295143	-0.0373333	0.134667	-0.242667	FALSE	FALSE	TRUE	Q66HF3	7	-0.518872	-0.379646	0.460654	-0.5	1			Both_Opposite
54319	-0.106333	0.0493333	-0.524333	FALSE	FALSE	TRUE	P31977	16	-0.150714	-0.299275	0.459905	-0.5	0.5			Both_Opposite
140868	-0.0923333	0.0796667	0.212333	FALSE	FALSE	TRUE	P55053	15	-0.510782	-0.160762	0.0901814	1	1			Both_Positive
80841	-0.0816667	0.0593333	-0.342	FALSE	FALSE	TRUE	P55051	10	-0.0664115	-0.0866832	0.171129	-0.5	0.5			Both_Opposite
84575	-0.014	0.0103333	0.261667	FALSE	FALSE	TRUE						1				Trans_Positive
83512	0.02	0.0263333	0.269333	FALSE	FALSE	TRUE	Q9Z122	10	-0.140653	-0.741159	2.53849	1	0.5			Both_Positive
286922	-0.053	0.047	0.279	FALSE	FALSE	TRUE						1				Trans_Positive
361018	0.0636667	-0.153	-1.378	FALSE	FALSE	TRUE						-1				Trans_Negative
360721	-0.169333	-0.005	-0.272	FALSE	FALSE	TRUE	Q4QQV3	2	-1.68112	1.40032	0.390549	-0.5	0.5			Both_Opposite
311692	-0.032	0.0156667	0.288333	FALSE	FALSE	TRUE						1				Trans_Positive
362455	0.054	0.0206667	0.164333	FALSE	FALSE	TRUE						0.5				Trans_Positive
312159	0.0756667	0.111	0.243	FALSE	FALSE	TRUE						1				Trans_Positive
50671	0.0233333	-0.072	0.399667	FALSE	FALSE	TRUE						0.5				Trans_Positive
304572	0.041	-0.0443333	-0.463	FALSE	FALSE	TRUE						-1				Trans_Negative
364637	-0.0483333	0.077	0.218667	FALSE	FALSE	TRUE						1				Trans_Positive
309444	-0.233667	-0.027	0.200667	TRUE	FALSE	FALSE						1		Trans_Negative
29580	0.0146667	0.114667	2.12667	FALSE	FALSE	TRUE	Q02769	13	-0.0294515	-0.741752	0.0557354	1	0.5			Both_Positive
83791	0.008	0.0866667	1.39633	FALSE	FALSE	TRUE	F1LND7	12	0.180106	-0.271951	0.538419	1	0.5			Both_Positive
361223	-0.0506667	0.033	0.236	FALSE	FALSE	TRUE						1				Trans_Positive
79114	0.163667	0.0556667	-0.412333	FALSE	FALSE	TRUE	F1LM54	2				-1				Trans_Negative
25022	0.0546667	-0.025	-0.597667	FALSE	FALSE	TRUE						-1				Trans_Negative
100360334	-0.072	0.109	0.259	FALSE	FALSE	TRUE						1				Trans_Positive
100360457	0.071	0.187667	-0.294333	FALSE	FALSE	TRUE						-0.5				Trans_Negative
192348	0.0686667	-0.0216667	-0.349333	FALSE	FALSE	TRUE						-1				Trans_Negative
313346	0.016	0.0393333	0.250333	FALSE	FALSE	TRUE						1				Trans_Positive
85309	-0.204667	-0.0566667	-0.740333	FALSE	FALSE	TRUE						-0.5				Trans_Negative
116557	0.133	-0.096	-0.712	FALSE	FALSE	TRUE						-1				Trans_Negative
303753	0.0666667	0.088	0.240667	FALSE	FALSE	TRUE						1				Trans_Positive
297480	0.0436667	0.0573333	0.265667	FALSE	FALSE	TRUE						1				Trans_Positive
64826	0.132333	-0.346667	0.858333	FALSE	FALSE	TRUE						0.5				Trans_Positive
687266	0.0963333	-0.107667	0.491	FALSE	FALSE	TRUE						0.5				Trans_Positive
315916	0.288667	0.0156667	-0.887667	FALSE	FALSE	TRUE						-1				Trans_Negative
683788	-0.0446667	0.0593333	0.215333	FALSE	FALSE	TRUE	P85845	26	0.063053	-0.0622348	0.107134	1	0.5			Both_Positive
683788	-0.0446667	0.0593333	0.215333	FALSE	FALSE	TRUE	A0A0G2KAM4	18	-0.889464	-0.11218	0.430901	1	1			Both_Positive
24373	-0.0426667	0.0393333	0.318667	FALSE	FALSE	TRUE						1				Trans_Positive
302873	-0.528	-0.285667	0.0273333	TRUE	FALSE	FALSE						1		Trans_Negative
24375	-0.163667	-0.149	-0.461333	FALSE	FALSE	TRUE	P25977	1				-0.5				Trans_Negative
58971	-0.220667	-0.287	-1.066	FALSE	FALSE	TRUE						-1				Trans_Negative
25150	-0.0263333	0.0103333	0.145	FALSE	FALSE	TRUE	Q62844	10	-0.711173	0.366316	0.501814	1	1			Both_Positive
58868	0.0683333	0.0683333	-0.657	FALSE	FALSE	TRUE						-1				Trans_Negative
64512	0.0493333	-0.153	-0.811667	FALSE	FALSE	TRUE						-1				Trans_Negative
171092	0.0633333	0.024	-0.162333	FALSE	FALSE	TRUE	D3ZYS7	8	0.252122	0.272331	1.39778	-1	1			Both_Opposite
367562	-0.121333	-0.104	-0.367667	FALSE	FALSE	TRUE	Q6P7A9	4	0.155881	2.91583	-1.16249	-0.5	-0.5			Both_Negative
361388	-0.178333	0.0103333	-0.496667	FALSE	FALSE	TRUE						-0.5				Trans_Negative
29707	0.038	0.215333	0.0636667	FALSE	TRUE	FALSE	G3V6A2	1				0.5			Trans_Positive
291005	-0.272	-0.261	-0.762667	FALSE	FALSE	TRUE						-0.5				Trans_Negative
29423	-0.00833333	0.0646667	0.237667	FALSE	FALSE	TRUE	P07936	9	-0.144639	-0.986679	-0.592391	1	-0.5			Both_Opposite
499783	-0.124667	0.0466667	0.187	FALSE	FALSE	TRUE						1				Trans_Positive
683470	-0.165333	-0.108667	-1.47433	FALSE	FALSE	TRUE						-0.5				Trans_Negative
360821	-0.106	0.233333	0.002	FALSE	TRUE	FALSE						0.5			Trans_Positive
288333	-0.0573333	0.0436667	-0.361333	FALSE	FALSE	TRUE	A0A0G2JTB2	1				-0.5				Trans_Negative
288333	-0.0573333	0.0436667	-0.361333	FALSE	FALSE	TRUE	A0A096MJY6	3	-1.78435	-0.291451	0.195239	-0.5	1			Both_Opposite
295647	0.0236667	-0.130667	-0.463667	FALSE	FALSE	TRUE						-1				Trans_Negative
24385	-0.358	0.362	1.37933	FALSE	FALSE	TRUE						1				Trans_Positive
25283	0.0746667	0.098	-0.201333	FALSE	FALSE	TRUE	D3ZVN7	3		-6.08212		-0.5				Trans_Negative
311616	0.0343333	-0.037	0.171667	FALSE	FALSE	TRUE	B4F774	3	1.98274	-2.1788	0.954177	0.5	-0.5			Both_Positive
501023	1.407	0.208667	0.639667	TRUE	FALSE	FALSE						-0.5		Trans_Positive
100910047	1.24667	-0.092	0.283333	TRUE	FALSE	FALSE						-0.5		Trans_Positive
246766	0.151	0.326333	-2.15267	FALSE	FALSE	TRUE						-0.5				Trans_Negative
503194	0.091	-0.0296667	-1.33133	FALSE	FALSE	TRUE						-1				Trans_Negative
296884	-0.0653333	-0.236333	0.0443333	FALSE	TRUE	FALSE						0.5			Trans_Negative
309312	0.121667	0.055	-0.462	FALSE	FALSE	TRUE	A0A0G2JUZ5	2		2.61531	0.838583	-1				Both_Opposite
140588	0.108333	-0.0233333	-0.576	FALSE	FALSE	TRUE						-1				Trans_Negative
680671	0.00666667	0.102333	-1.00467	FALSE	FALSE	TRUE						-0.5				Trans_Negative
295231	-0.106	-0.0803333	-0.314333	FALSE	FALSE	TRUE	D3ZK73	2	3.43784	-3.89444	-2.14025	-0.5	-0.5			Both_Negative
24957	-0.0543333	0.0483333	-0.374333	FALSE	FALSE	TRUE	P09606	13	-0.782058	0.443104	-0.440139	-0.5	0.5			Both_Negative
25686	-0.033	0.129	0.128667	FALSE	TRUE	TRUE	P10824	11	0.632586	0.230149	0.373025	0.5	-0.5		Both_Positive	Both_Positive
24400	0.0103333	0.0456667	0.173	FALSE	FALSE	TRUE	P54311	18	-0.295011	0.0474775	-0.0823997	1	0.5			Both_Opposite
294962	-0.0783333	0.105667	0.335	FALSE	FALSE	TRUE	O35353	6				1				Trans_Positive
310669	-0.1	-0.049	-0.329	FALSE	FALSE	TRUE						-0.5				Trans_Negative
24401	0.035	-0.00933333	0.229667	FALSE	FALSE	TRUE	P13221	18	-0.399963	-0.954778	-0.587346	0.5	-0.5			Both_Opposite
29653	-0.00833333	-0.0236667	-0.222667	FALSE	FALSE	TRUE						-1				Trans_Negative
305166	0.159333	-0.168667	-0.805333	FALSE	FALSE	TRUE						-1				Trans_Negative
306439	-0.005	0.0243333	0.306667	FALSE	FALSE	TRUE	Q812E9	6	-0.529681	0.124529	-0.590346	1	-0.5			Both_Opposite
192179	0.087	0.0103333	-0.178667	FALSE	FALSE	TRUE	A0A0G2JZB8	3	-0.0634881	-0.166142	-0.775918	-1	-1			Both_Negative
192179	0.087	0.0103333	-0.178667	FALSE	FALSE	TRUE	Q9JJK1	3	-0.207776	0.318776	-0.0930551	-1	0.5			Both_Negative
498153	-0.158	-0.172333	-0.595667	FALSE	FALSE	TRUE						-1				Trans_Negative
301372	0.0206667	0.098	0.259333	FALSE	FALSE	TRUE						1				Trans_Positive
64020	0.00166667	0.016	0.733667	FALSE	FALSE	TRUE						1				Trans_Positive
293546	0.0596667	-0.153667	-0.596667	FALSE	FALSE	TRUE	D3ZKX1	1				-1				Trans_Negative
307759	0.004	-0.156	-0.384333	FALSE	FALSE	TRUE						-1				Trans_Negative
24404	0.066	-0.264	-0.668	FALSE	FALSE	TRUE	F1LNK0	66	-0.0744347	-0.385498	-0.272113	-1	-0.5			Both_Negative
294744	-0.0866667	-0.00166667	-0.392	FALSE	FALSE	TRUE						-0.5				Trans_Negative
498416	-0.0143333	0.076	0.310667	FALSE	FALSE	TRUE						1				Trans_Positive
680021	-0.246	-0.118667	-0.611333	FALSE	FALSE	TRUE						-0.5				Trans_Negative
25372	0.0353333	-0.044	-0.507	FALSE	FALSE	TRUE						-1				Trans_Negative
499263	-0.0666667	-0.002	0.644667	FALSE	FALSE	TRUE						1				Trans_Positive
300850	-0.230667	0.167667	-0.796	FALSE	FALSE	TRUE	D3ZJP6	1				-0.5				Trans_Negative
297029	-0.230667	-0.247333	-0.704333	FALSE	FALSE	TRUE	D4A8H3	1				-1				Trans_Negative
24423	0.0126667	-0.0913333	-0.980333	FALSE	FALSE	TRUE	P04905	5	0.829301	1.96309	-1.08046	-1	-0.5			Both_Negative
81869	-0.136	-0.111	-0.648667	FALSE	FALSE	TRUE						-0.5				Trans_Negative
24426	-0.048	-0.012	-0.415333	FALSE	FALSE	TRUE	P04906	6	0.0828639	0.0645381	-0.914622	-0.5	-1			Both_Negative
499422	0.236	-0.251	-1.16933	FALSE	FALSE	TRUE						-1				Trans_Negative
497757	-0.0466667	0.168667	0.213667	FALSE	TRUE	TRUE	F1LLX7	1				1			Trans_Positive	Trans_Positive
684681	-0.0686667	-0.253	-0.523333	FALSE	FALSE	TRUE						-1				Trans_Negative
685909	-0.082	-0.0546667	-0.371667	FALSE	FALSE	TRUE						-0.5				Trans_Negative
361196	0.0706667	-0.00866667	0.214	FALSE	FALSE	TRUE						0.5				Trans_Positive
308773	0.654667	0.069	0.377333	TRUE	FALSE	FALSE						-0.5		Trans_Positive
297893	-0.137333	0.0893333	-0.281667	FALSE	FALSE	TRUE						-0.5				Trans_Negative
114499	0.0686667	0.00566667	-0.214	FALSE	FALSE	TRUE	Q8VHK7	8	-0.150298	1.54128	-3.23354	-1	-0.5			Both_Negative
300517	-0.146333	0.0253333	-0.472333	FALSE	FALSE	TRUE	D3ZEI4	1				-0.5				Trans_Negative
79225	-0.466667	-0.117	1.14067	FALSE	FALSE	TRUE						1				Trans_Positive
315094	-0.0153333	-0.167667	-0.19	FALSE	FALSE	TRUE						-1				Trans_Negative
300665	0.008	-0.0593333	0.3	FALSE	FALSE	TRUE						0.5				Trans_Positive
64627	-0.00966667	0.066	-0.832667	FALSE	FALSE	TRUE						-0.5				Trans_Negative
64646	-0.0893333	-0.0733333	0.180667	FALSE	FALSE	TRUE						1				Trans_Positive
100364027	0.443	-0.412	0.945	FALSE	FALSE	TRUE						0.5				Trans_Positive
362825	-0.123333	0.0276667	-0.733	FALSE	FALSE	TRUE						-0.5				Trans_Negative
25675	0.106333	0.115667	1.15333	FALSE	FALSE	TRUE						1				Trans_Positive
29637	0.0383333	0.187667	2.00367	FALSE	FALSE	TRUE	P17425	20	-0.178989	-0.637081	1.98373	1	0.5			Both_Positive
29548	-0.065	-0.0216667	-0.506333	FALSE	FALSE	TRUE						-0.5				Trans_Negative
171160	-1.25467	-0.0856667	-0.779667	TRUE	FALSE	FALSE						0.5		Trans_Negative
50871	-0.0853333	0.0536667	0.421333	FALSE	FALSE	TRUE						1				Trans_Positive
24448	0.702	0.00166667	-0.827333	TRUE	FALSE	TRUE						-1		Trans_Positive		Trans_Negative
85268	-0.124333	0.0923333	0.565	FALSE	FALSE	TRUE						1				Trans_Positive
79244	-0.0116667	0.138667	-0.347	FALSE	FALSE	TRUE	P97852	18	0.13529	0.763438	-0.994994	-0.5	-0.5			Both_Negative
29540	0.056	0.288	1.349	FALSE	FALSE	TRUE						1				Trans_Positive
307997	0.0213333	0.052	0.170667	FALSE	FALSE	TRUE	D3ZC55	17	0.25143	-0.784909	-0.507065	1	-0.5			Both_Opposite
311427	0.0146667	0.253667	0.896333	FALSE	FALSE	TRUE						1				Trans_Positive
300993	0.0716667	-0.0316667	0.378	FALSE	FALSE	TRUE						0.5				Trans_Positive
24479	-0.0183333	0.0273333	0.598	FALSE	FALSE	TRUE	P41562	20	-0.025401	-0.234838	-0.0693121	1	-0.5			Both_Opposite
361596	-0.0973333	0.00533333	-0.404333	FALSE	FALSE	TRUE	P56574	19	0.198709	-0.217643	-0.899324	-0.5	-1			Both_Negative
89784	0.181667	0.229667	1.712	FALSE	FALSE	TRUE	A0A0H2UHN2	7	0.613959	-0.200078	1.2269	1	0.5			Both_Positive
498256	0.0856667	-0.101	-0.379667	FALSE	FALSE	TRUE						-1				Trans_Negative
363081	-0.00766667	-0.057	-0.482	FALSE	FALSE	TRUE						-1				Trans_Negative
25662	0.0143333	0.0873333	0.455333	FALSE	FALSE	TRUE						1				Trans_Positive
25285	-0.506	-0.0273333	-0.727333	TRUE	FALSE	TRUE						-0.5		Trans_Negative		Trans_Negative
366366	-0.168667	-0.084	-0.664	FALSE	FALSE	TRUE						-0.5				Trans_Negative
310448	-0.172	0.0223333	-0.874667	FALSE	FALSE	TRUE						-0.5				Trans_Negative
303926	-0.321667	-0.102	-0.608667	FALSE	FALSE	TRUE						-0.5				Trans_Negative
444986	2.589	-0.432333	0.133667	TRUE	FALSE	FALSE						-0.5		Trans_Positive
25205	0.03	0.056	-0.546667	FALSE	FALSE	TRUE						-0.5				Trans_Negative
170922	-0.0406667	0.00533333	-0.247667	FALSE	FALSE	TRUE						-0.5				Trans_Negative
362329	-0.00866667	8.32667e-17	0.177	FALSE	FALSE	TRUE	D3ZLZ7	2	-0.388544	0.322789	-0.216483	1	0.5			Both_Opposite
301005	0.0273333	0.00833333	-0.205333	FALSE	FALSE	TRUE	E9PU28	9	0.741864	0.559566	1.5562	-1	0.5			Both_Opposite
24503	-0.033	0.016	0.272	FALSE	FALSE	TRUE	G3V8Q2	27	-1.87256	-0.994985	2.33495	1	1			Both_Positive
24503	-0.033	0.016	0.272	FALSE	FALSE	TRUE	P23565	28	0.154116	-0.326131	-0.607941	1	-1			Both_Opposite
360555	1.793	-0.0583333	-0.479333	TRUE	FALSE	FALSE						-1		Trans_Positive
65038	-0.117333	-0.0393333	-0.321667	FALSE	FALSE	TRUE						-0.5				Trans_Negative
64194	0.0823333	0.135333	1.82467	FALSE	FALSE	TRUE						1				Trans_Positive
100912563	0.0433333	-0.0386667	-0.845333	FALSE	FALSE	TRUE						-1				Trans_Negative
308837	-0.0246667	0.008	-0.310333	FALSE	FALSE	TRUE						-0.5				Trans_Negative
306182	0.0646667	0.102	-0.148	FALSE	FALSE	TRUE	D4A781	15	1.29148	-0.0297427	-0.664905	-0.5	-1			Both_Negative
100909537	0.369333	-0.3	-0.685667	FALSE	FALSE	TRUE						-1				Trans_Negative
100910729	-0.149	-0.0923333	-0.435667	FALSE	FALSE	TRUE	M0R4G0	6	1.18164	0.681588	1.84841	-0.5	0.5			Both_Opposite
81008	-0.202333	-0.131667	-0.862	FALSE	FALSE	TRUE	D4A051	1				-0.5				Trans_Negative
257645	0.391333	-0.0973333	-0.376667	TRUE	FALSE	TRUE						-1		Trans_Positive		Trans_Negative
50693	-0.450333	-0.388	-0.853667	TRUE	FALSE	TRUE						-0.5		Trans_Negative		Trans_Negative
290364	-0.017	-0.0193333	-0.389667	FALSE	FALSE	TRUE	F1M7N8	1				-1				Trans_Negative
500709	-0.0286667	0.0363333	0.218333	FALSE	FALSE	TRUE						1				Trans_Positive
311146	-0.0823333	-0.127667	-0.327667	FALSE	FALSE	TRUE						-1				Trans_Negative
305434	-0.072	0.057	0.262	FALSE	FALSE	TRUE	F7ESD4	1				1				Trans_Positive
619374	-0.075	0.0326667	-0.470667	FALSE	FALSE	TRUE						-0.5				Trans_Negative
315509	-0.138	-0.081	-0.423	FALSE	FALSE	TRUE						-0.5				Trans_Negative
685879	-0.021	-0.000666667	0.196	FALSE	FALSE	TRUE						1				Trans_Positive
81679	-0.00466667	0.0236667	0.231	FALSE	FALSE	TRUE	Q6P0K8	5	-6.53257	1.07385	5.99665	1	1			Both_Positive
100361376	-2.22045e-16	-0.0183333	-0.633667	FALSE	FALSE	TRUE						-1				Trans_Negative
66016	-0.162	0.076	0.206	FALSE	FALSE	TRUE						1				Trans_Positive
308836	0.149667	0.117	-1.2	FALSE	FALSE	TRUE						-1				Trans_Negative
305055	-0.023	0.064	0.134333	FALSE	FALSE	TRUE						1				Trans_Positive
688993	0.0266667	0.000666667	0.388333	FALSE	FALSE	TRUE						0.5				Trans_Positive
360849	0.196333	0.386333	1.01833	FALSE	FALSE	TRUE						1				Trans_Positive
303575	0.128333	0.00566667	0.462333	FALSE	FALSE	TRUE						0.5				Trans_Positive
303659	-0.472667	0.0846667	-1.208	FALSE	FALSE	TRUE						-0.5				Trans_Negative
113886	0.151333	0.0223333	-0.313333	FALSE	FALSE	TRUE	D3ZYK3	1				-1				Trans_Negative
171529	0.146333	0.312333	0.530667	FALSE	FALSE	TRUE						1				Trans_Positive
296284	0.074	0.0776667	0.228333	FALSE	FALSE	TRUE	D3ZI07	3	0.468446	0.200181	0.385302	1	-0.5			Both_Positive
314906	0.0646667	0.111	0.198	FALSE	FALSE	TRUE	A0A0G2K0Q2	12	-0.18018	-2.13369	0.447663	1	0.5			Both_Positive
302582	0.032	-0.0333333	0.415667	FALSE	FALSE	TRUE						0.5				Trans_Positive
305351	-0.039	-0.0193333	-0.115	FALSE	FALSE	TRUE						-0.5				Trans_Negative
304477	0.223667	0.294	0.163	FALSE	TRUE	FALSE	A0A096MJP9	2			0.672111	-0.5			Trans_Positive
114107	0.002	-0.033	-0.982	FALSE	FALSE	TRUE						-1				Trans_Negative
50687	-0.00433333	0.0286667	0.222	FALSE	FALSE	TRUE	D3ZPC4	18	2.50536	0.125893	0.0661263	1	-1			Both_Positive
313325	-1.09133	0.82	-1.43933	FALSE	FALSE	TRUE						-0.5				Trans_Negative
25473	-0.0973333	-0.063	-0.879333	FALSE	FALSE	TRUE						-0.5				Trans_Negative
25328	-0.0133333	0.026	-0.259667	FALSE	FALSE	TRUE	P14562	4	1.01569	-0.905445	-0.843611	-0.5	-0.5			Both_Negative
24944	0.0346667	0.0406667	-0.45	FALSE	FALSE	TRUE	P17046	4	0.603152	-0.104835	-1.57193	-0.5	-1			Both_Negative
114515	-0.0753333	-0.043	0.173	FALSE	FALSE	TRUE	Q9QX69	3	0.44332	0.396866	-0.358999	1	-1			Both_Opposite
289668	-0.004	-0.0623333	-0.403	FALSE	FALSE	TRUE	Q68FS4	10	-0.788763	-0.773361	-1.43902	-1	-0.5			Both_Negative
300866	0.00466667	0.114333	0.690667	FALSE	FALSE	TRUE						1				Trans_Positive
289664	-0.0806667	0.0246667	0.211667	FALSE	FALSE	TRUE	D3ZUI1	1				1				Trans_Positive
300438	0.0543333	0.131	2.94933	FALSE	FALSE	TRUE	G3V7A5	1				1				Trans_Positive
499615	-0.018	-0.0156667	-0.601333	FALSE	FALSE	TRUE						-0.5				Trans_Negative
300228	-0.155667	-0.128333	-0.901	FALSE	FALSE	TRUE	F1LR10	5	-0.106894	0.741561	0.0444126	-0.5	0.5			Both_Opposite
292381	-0.011	0.123667	-0.312333	FALSE	FALSE	TRUE						-0.5				Trans_Negative
54265	0.0606667	-0.0223333	-0.226667	FALSE	FALSE	TRUE	Q8K4K5	4		3.29957	-4.02724	-1				Both_Negative
362051	-0.0436667	-0.0813333	0.210333	FALSE	FALSE	TRUE						0.5				Trans_Positive
304816	-0.211667	-0.513	-1.81233	FALSE	FALSE	TRUE						-1				Trans_Negative
100361833	-1.164	-2.31667	0.636333	FALSE	TRUE	FALSE						0.5			Trans_Negative
100909424	0.0966667	0.100667	1.89267	FALSE	FALSE	TRUE						1				Trans_Positive
100909632	-0.383	1.27567	0.159333	FALSE	TRUE	FALSE						0.5			Trans_Positive
100909835	0.230333	0.217333	-0.834	FALSE	FALSE	TRUE						-1				Trans_Negative
100910717	0.144333	0.0816667	0.727667	FALSE	FALSE	TRUE						0.5				Trans_Positive
100910838	0.154667	-2.12167	0.002	FALSE	TRUE	FALSE						-0.5			Trans_Negative
100911545	-0.267333	-0.182	-2.29533	FALSE	FALSE	TRUE						-0.5				Trans_Negative
100911886	-0.105333	-0.625	-1.10433	FALSE	FALSE	TRUE						-1				Trans_Negative
100911919	0.209333	-0.0553333	1.132	FALSE	FALSE	TRUE						0.5				Trans_Positive
100912347	0.388333	-1.10433	0.073	FALSE	TRUE	FALSE						-0.5			Trans_Negative
100912473	0.0166667	0.237333	-0.439667	FALSE	FALSE	TRUE						-0.5				Trans_Negative
102546365	0.0656667	0.0536667	1.68467	FALSE	FALSE	TRUE						0.5				Trans_Positive
102548155	0.601	0.212667	-1.24933	FALSE	FALSE	TRUE						-1				Trans_Negative
102548635	-0.111333	1.79533	-0.521667	FALSE	TRUE	FALSE						-0.5			Trans_Positive
102548856	-0.110667	-0.190333	0.540667	FALSE	FALSE	TRUE						0.5				Trans_Positive
102548992	0.783	-0.456667	-1.71067	FALSE	FALSE	TRUE						-1				Trans_Negative
102549131	-0.174	-0.122333	-0.760667	FALSE	FALSE	TRUE						-0.5				Trans_Negative
102549247	0.675333	-0.406	1.276	FALSE	FALSE	TRUE						0.5				Trans_Positive
102549596	0.369333	-0.99	-1.733	FALSE	FALSE	TRUE						-1				Trans_Negative
102549802	-0.00633333	0.0196667	-0.322667	FALSE	FALSE	TRUE						-0.5				Trans_Negative
102550082	1.184	1.91467	-0.152667	FALSE	TRUE	FALSE						-0.5			Trans_Positive
102550455	0.165	-0.0743333	0.618667	FALSE	FALSE	TRUE						0.5				Trans_Positive
102550763	0.172333	0.012	1.329	FALSE	FALSE	TRUE						0.5				Trans_Positive
102550776	0.0473333	0.371333	1.81133	FALSE	FALSE	TRUE						1				Trans_Positive
102551419	-0.072	0.483	1.80233	FALSE	FALSE	TRUE						1				Trans_Positive
102551783	-0.026	0.0776667	0.174667	FALSE	FALSE	TRUE						1				Trans_Positive
102551813	-0.0413333	0.0206667	0.170333	FALSE	FALSE	TRUE						1				Trans_Positive
102552150	-0.963667	0.0623333	0.196	TRUE	FALSE	FALSE						1		Trans_Negative
102552962	-0.0303333	0.854667	0.389	FALSE	TRUE	FALSE						0.5			Trans_Positive
102552980	-0.0313333	-0.174	1.48867	FALSE	FALSE	TRUE						0.5				Trans_Positive
102552990	0.257667	2.62033	0.127333	FALSE	TRUE	FALSE						-0.5			Trans_Positive
102553495	-0.249333	0.0436667	-1.26633	FALSE	FALSE	TRUE						-0.5				Trans_Negative
102553524	0.303667	-0.100333	-0.777	FALSE	FALSE	TRUE						-1				Trans_Negative
102553528	0.296	0.152	1.19967	FALSE	FALSE	TRUE						0.5				Trans_Positive
102553536	-1.20267	0.324	0.238667	TRUE	FALSE	FALSE						0.5		Trans_Negative
102554066	0.166333	0.0176667	-0.387	FALSE	FALSE	TRUE						-1				Trans_Negative
102554150	0.350333	1.70467	0.246667	FALSE	TRUE	FALSE						-0.5			Trans_Positive
102554294	0.049	0.114667	1.736	FALSE	FALSE	TRUE						1				Trans_Positive
102555247	-0.464333	-0.501	1.13067	FALSE	FALSE	TRUE						0.5				Trans_Positive
102555510	0.0143333	0.133	-1.60367	FALSE	FALSE	TRUE						-0.5				Trans_Negative
102555762	-0.0423333	-0.130667	1.34633	FALSE	FALSE	TRUE						0.5				Trans_Positive
102557376	0.0656667	0.0253333	-0.921333	FALSE	FALSE	TRUE						-1				Trans_Negative
103690153	0.287	0.225333	1.056	FALSE	FALSE	TRUE						0.5				Trans_Positive
103691125	0.713	0.174333	-0.0333333	TRUE	FALSE	FALSE						-1		Trans_Positive
103691235	0.205667	-0.075	-0.688333	FALSE	FALSE	TRUE						-1				Trans_Negative
103691928	-0.304	-0.056	-0.455	FALSE	FALSE	TRUE						-0.5				Trans_Negative
103692107	0.215	0.152	1.526	FALSE	FALSE	TRUE						0.5				Trans_Positive
103692496	0.701	-0.309333	-2.247	FALSE	FALSE	TRUE						-1				Trans_Negative
103693261	0.270333	0.182333	0.948667	FALSE	FALSE	TRUE						0.5				Trans_Positive
103693390	0.001	0.0776667	0.243667	FALSE	FALSE	TRUE						1				Trans_Positive
103693769	0.0453333	0.792667	-0.116333	FALSE	TRUE	FALSE						-0.5			Trans_Positive
294776	0.133	0.545667	-1.798	FALSE	FALSE	TRUE						-0.5				Trans_Negative
366447	-0.185667	-0.286333	2.01967	FALSE	FALSE	TRUE						0.5				Trans_Positive
500013	0.811333	0.348333	-0.07	TRUE	FALSE	FALSE						-1		Trans_Positive
678796	-0.0916667	0.046	1.37967	FALSE	FALSE	TRUE						1				Trans_Positive
681658	-0.0356667	0.0173333	-0.241667	FALSE	FALSE	TRUE						-0.5				Trans_Negative
685668	-0.178667	0.063	0.335667	FALSE	FALSE	TRUE						1				Trans_Positive
690490	-0.0383333	0.382667	0.784667	FALSE	FALSE	TRUE						1				Trans_Positive
691296	-0.0806667	-0.161333	-0.582667	FALSE	FALSE	TRUE						-1				Trans_Negative
315714	-0.322667	0.132667	-1.13067	FALSE	FALSE	TRUE						-0.5				Trans_Negative
116744	-0.00766667	-0.0983333	1.30133	FALSE	FALSE	TRUE						0.5				Trans_Positive
24539	-0.0323333	0.150333	0.418667	FALSE	FALSE	TRUE						1				Trans_Positive
315019	-0.0606667	0.0716667	-0.443	FALSE	FALSE	TRUE						-0.5				Trans_Negative
314164	0.014	0.181	0.342333	FALSE	FALSE	TRUE						1				Trans_Positive
305880	-0.0686667	-0.126667	-0.449	FALSE	FALSE	TRUE						-1				Trans_Negative
83469	-0.187	0.0773333	-0.833667	FALSE	FALSE	TRUE						-0.5				Trans_Negative
367113	-0.0966667	-0.0793333	-0.865333	FALSE	FALSE	TRUE						-0.5				Trans_Negative
81514	-0.0826667	0.108667	0.295333	FALSE	FALSE	TRUE						1				Trans_Positive
64355	0.0406667	-0.181667	-0.59	FALSE	FALSE	TRUE						-1				Trans_Negative
81681	0.136667	0.126	1.07033	FALSE	FALSE	TRUE	A0A0G2JVC8	19	-0.0433193	0.28326	1.05459	0.5	1			Both_Positive
292734	0.0356667	-0.072	-0.495	FALSE	FALSE	TRUE						-1				Trans_Negative
81515	0.832667	0.0683333	0.177667	TRUE	FALSE	FALSE						-0.5		Trans_Positive
317232	0.0376667	0.144333	0.319667	FALSE	FALSE	TRUE						1				Trans_Positive
679875	0.182333	-0.0523333	0.499333	FALSE	FALSE	TRUE						0.5				Trans_Positive
245903	-0.059	0.0326667	0.296333	FALSE	FALSE	TRUE						1				Trans_Positive
362625	-0.0996667	-0.127	-0.537667	FALSE	FALSE	TRUE						-1				Trans_Negative
170851	0.025	0.0583333	0.206667	FALSE	FALSE	TRUE	Q01986	4	0.773987	-2.16715	1.89114	1	0.5			Both_Positive
301363	0.0386667	0.0326667	-0.186333	FALSE	FALSE	TRUE	A0A0G2K7W4	17	0.0398444	0.479867	0.693793	-1	1			Both_Opposite
116590	0.0183333	0.0363333	0.241333	FALSE	FALSE	TRUE	P63086	13	-0.873308	-0.135034	0.0491375	1	1			Both_Positive
25272	-0.031	0.0873333	0.223	FALSE	FALSE	TRUE	A0A0U1RRS7	3				1				Trans_Positive
29477	0.0106667	0.107333	0.182333	FALSE	FALSE	TRUE	D3ZKD9	18	2.72103	1.56087	1.48944	1	-1			Both_Positive
29477	0.0106667	0.107333	0.182333	FALSE	FALSE	TRUE	A0JN25	19	-0.197355	-0.210926	-0.00476058	1	0.5			Both_Opposite
364878	-0.286667	-0.225667	-0.756	FALSE	FALSE	TRUE						-0.5				Trans_Negative
313997	-0.00566667	0.0556667	-0.334333	FALSE	FALSE	TRUE						-0.5				Trans_Negative
60430	-0.157333	-0.025	-0.244	FALSE	FALSE	TRUE						-0.5				Trans_Negative
312538	0.436667	0.138333	-0.204	TRUE	FALSE	FALSE	D3ZP96	7	1.80505	4.27388	-4.11212	-1	-0.5	Both_Positive
288532	0.0523333	-0.004	-0.227667	FALSE	FALSE	TRUE	Q6AYN8	5	-3.3599	4.99279	0.307167	-1	0.5			Both_Opposite
306594	0.124667	0.152	0.306333	FALSE	FALSE	TRUE						1				Trans_Positive
309659	0.00433333	0.175	0.445	FALSE	FALSE	TRUE						1				Trans_Positive
81517	-0.0953333	-0.098	-0.454667	FALSE	FALSE	TRUE						-1				Trans_Negative
499497	0.013	0.078	0.312333	FALSE	FALSE	TRUE						1				Trans_Positive
291445	0.0403333	0.252333	-0.415	FALSE	FALSE	TRUE						-0.5				Trans_Negative
691517	0.0336667	-0.094	0.332667	FALSE	FALSE	TRUE						0.5				Trans_Positive
311311	0.0393333	0.107333	-0.263667	FALSE	FALSE	TRUE						-0.5				Trans_Negative
58827	0.262	-0.0593333	0.0516667	TRUE	FALSE	FALSE						-0.5		Trans_Positive
24553	-0.120333	0.0956667	0.248333	FALSE	FALSE	TRUE						1				Trans_Positive
315306	-0.347333	-0.323	-0.671333	FALSE	FALSE	TRUE						-0.5				Trans_Negative
25277	-0.403333	-0.001	-0.0693333	TRUE	FALSE	FALSE	P70490	18	1.28886	0.641356	1.45455	0.5	0.5	Both_Opposite
65271	0.218667	0.147667	0.184333	TRUE	FALSE	FALSE						-0.5		Trans_Positive
303693	-0.0193333	-0.0216667	0.281667	FALSE	FALSE	TRUE						0.5				Trans_Positive
688736	0.00133333	0.0396667	0.194	FALSE	FALSE	TRUE						1				Trans_Positive
287798	-0.443	-0.0416667	-0.0826667	TRUE	FALSE	FALSE						0.5		Trans_Negative
29254	-0.0523333	0.0616667	-0.49	FALSE	FALSE	TRUE						-0.5				Trans_Negative
315215	-0.147	-0.006	-0.783	FALSE	FALSE	TRUE						-0.5				Trans_Negative
81685	0.012	0.113667	0.240333	FALSE	FALSE	TRUE						1				Trans_Positive
687861	-0.0613333	-0.00966667	0.56	FALSE	FALSE	TRUE						1				Trans_Positive
304301	-0.456	-0.047	0.0333333	TRUE	FALSE	FALSE						1		Trans_Negative
81707	-0.028	-0.0926667	-0.448667	FALSE	FALSE	TRUE						-1				Trans_Negative
171124	-0.000666667	-0.00833333	0.147	FALSE	FALSE	TRUE	P04775	1				0.5				Trans_Positive
313108	0.474333	0.139	0.989667	FALSE	FALSE	TRUE						0.5				Trans_Positive
362971	-0.015	0.065	0.207667	FALSE	FALSE	TRUE	Q9JHL3	1				1				Trans_Positive
100362572	0.0313333	-0.062	0.463333	FALSE	FALSE	TRUE						0.5				Trans_Positive
25482	0.014	0.093	0.173	FALSE	FALSE	TRUE	P97538	2	3.82675	-0.405181	2.41275	1	-0.5			Both_Positive
360594	-0.184	0.0223333	-0.293333	FALSE	FALSE	TRUE	F1LTP8	1				-0.5				Trans_Negative
259272	0.0466667	0.117333	-0.428333	FALSE	FALSE	TRUE	P69897	51	0.253553	-0.227719	0.050975	-0.5	-0.5			Both_Opposite
360596	-0.191667	0.0513333	-0.380333	FALSE	FALSE	TRUE						-0.5				Trans_Negative
140910	0.0603333	0.120333	1.105	FALSE	FALSE	TRUE	O35532	4	-0.146941	-0.215886	-0.578501	1	-1			Both_Opposite
81521	0.17	0.00466667	-0.626	FALSE	FALSE	TRUE	A0A096MK30	11	0.484985	-1.01799	-7.16169	-1	-1			Both_Negative
24567	-0.113667	-0.529	-1.43133	FALSE	FALSE	TRUE						-1				Trans_Negative
689415	0.125667	-0.235333	-0.949333	FALSE	FALSE	TRUE						-1				Trans_Negative
117038	-0.063	-0.0143333	-0.635333	FALSE	FALSE	TRUE						-0.5				Trans_Negative
171451	-0.0793333	0.016	-0.97	FALSE	FALSE	TRUE	P60203	1				-0.5				Trans_Negative
500870	0.0836667	0.457	-0.746	FALSE	FALSE	TRUE						-0.5				Trans_Negative
309255	-0.105	0.127	-0.415667	FALSE	FALSE	TRUE						-0.5				Trans_Negative
689613	0.0373333	-0.036	-0.617333	FALSE	FALSE	TRUE						-1				Trans_Negative
79215	0.0523333	0.083	0.255667	FALSE	FALSE	TRUE	P62775	2	1.53138	-0.787597		1				Trans_Positive
81726	0.0306667	0.094	1.518	FALSE	FALSE	TRUE	Q642E5	14	-0.0645515	-0.919126	0.462395	1	0.5			Both_Positive
81727	0.0186667	0.0726667	0.889667	FALSE	FALSE	TRUE	M0R5W4	1				1				Trans_Positive
286918	-0.158667	-0.028	-1.00533	FALSE	FALSE	TRUE						-0.5				Trans_Negative
25701	-0.0856667	-0.299333	-0.304667	FALSE	TRUE	TRUE						-1			Trans_Negative	Trans_Negative
501203	0.125667	-0.0446667	-0.426	FALSE	FALSE	TRUE						-1				Trans_Negative
50685	-0.0143333	0.0393333	0.158667	FALSE	FALSE	TRUE	P18666	4	-0.269668	-0.0193375	0.0808403	1	1			Both_Positive
310178	0.0106667	-0.0336667	-0.493667	FALSE	FALSE	TRUE	G3V631	1				-1				Trans_Negative
192253	0.066	0.127667	0.214667	FALSE	FALSE	TRUE						1				Trans_Positive
315840	-0.101667	-0.00733333	-0.443667	FALSE	FALSE	TRUE	D4A5I9	4	-5.33983	-3.7064	-2.137	-0.5	1			Both_Negative
309499	0.358667	0.0896667	-1.26367	FALSE	FALSE	TRUE						-1				Trans_Negative
363227	-0.24	0.01	0.407	FALSE	FALSE	TRUE						1				Trans_Positive
100125370	-0.0173333	0.056	-0.413667	FALSE	FALSE	TRUE						-0.5				Trans_Negative
315165	-0.0216667	0.0126667	-0.301	FALSE	FALSE	TRUE	Q66H12	6	-0.141218	0.195007	-0.541945	-0.5	-0.5			Both_Negative
266760	-0.401667	-0.115333	0.213667	TRUE	FALSE	FALSE						1		Trans_Negative
360681	0.0116667	0.026	0.470333	FALSE	FALSE	TRUE						1				Trans_Positive
50594	0.074	-0.11	-0.924667	FALSE	FALSE	TRUE						-1				Trans_Negative
58982	0.0656667	0.101	0.463333	FALSE	FALSE	TRUE	G3V8R2	4	0.831635	1.36652	1.50262	1	1			Both_Positive
315508	0.0256667	0.151333	0.342333	FALSE	FALSE	TRUE						1				Trans_Positive
299923	0.007	-0.0156667	0.284333	FALSE	FALSE	TRUE	Q6JE36	5	-1.07175	-0.163741	-0.151412	0.5	1			Both_Opposite
171114	-0.542667	-0.086	-0.391	TRUE	FALSE	TRUE	A0A0G2JSU4	8	0.691625	-1.10385	-0.0323705	0.5	-0.5	Both_Opposite		Both_Negative
298598	0.00966667	-0.00233333	-0.336333	FALSE	FALSE	TRUE						-1				Trans_Negative
288124	0.054	0.131667	-0.252	FALSE	FALSE	TRUE						-0.5				Trans_Negative
83613	-0.0263333	0.0593333	0.232333	FALSE	FALSE	TRUE	P19527	22	-0.187467	-0.474991	-0.865582	1	-1			Both_Opposite
24588	-0.0653333	-0.073	0.284	FALSE	FALSE	TRUE	P12839	28	-0.304898	-0.608835	-1.06293	0.5	-1			Both_Opposite
81734	0.011	0.023	0.183333	FALSE	FALSE	TRUE	Q62918	2	7.32203			1				Trans_Positive
307098	-0.112333	0.115333	0.386333	FALSE	FALSE	TRUE						1				Trans_Positive
103690056	0.849	-0.14	0.528	TRUE	FALSE	FALSE						-0.5		Trans_Positive
103690398	0.306667	-0.0853333	-1.27367	FALSE	FALSE	TRUE						-1				Trans_Negative
29228	-0.0233333	0.023	-0.419333	FALSE	FALSE	TRUE						-0.5				Trans_Negative
81736	0.102333	0.009	-0.287667	FALSE	FALSE	TRUE						-1				Trans_Negative
25494	0.443333	0.0843333	0.054	TRUE	FALSE	FALSE						-1		Trans_Positive
302248	-0.0546667	-0.058	-0.805	FALSE	FALSE	TRUE						-1				Trans_Negative
360971	-0.033	-0.034	0.142333	FALSE	FALSE	TRUE	G3V728	6	-0.705658	-0.7275	-0.0840556	0.5	0.5			Both_Opposite
498174	-0.223	0.00666667	-0.186667	TRUE	FALSE	TRUE	Q5RK08	4	3.44922	0.39563	-0.635674	0.5	-1	Both_Opposite		Both_Negative
500557	-0.0176667	0.0253333	0.215	FALSE	FALSE	TRUE						1				Trans_Positive
296469	-0.610333	-0.226	-0.766	FALSE	FALSE	TRUE						-0.5				Trans_Negative
310378	-0.0653333	0.00833333	-0.342333	FALSE	FALSE	TRUE	Q5BJZ3	10	0.171818	-0.270068	-0.308329	-0.5	-1			Both_Negative
361578	-0.0303333	0.015	0.102333	FALSE	FALSE	TRUE	D3ZSA9	11	-0.98735	0.181507	-0.849919	1	0.5			Both_Opposite
25496	0.0303333	0.0143333	-0.383667	FALSE	FALSE	TRUE						-1				Trans_Negative
29492	0.0796667	0.0383333	-0.81	FALSE	FALSE	TRUE						-1				Trans_Negative
56761	-0.375667	0.0636667	0.733667	TRUE	FALSE	TRUE						1		Trans_Negative		Trans_Positive
299016	0.329	0.197333	-0.110333	TRUE	FALSE	FALSE						-1		Trans_Positive
286898	-0.029	-0.0523333	-0.378333	FALSE	FALSE	TRUE	D3Z956	1				-1				Trans_Negative
311671	-0.064	0.0413333	-0.592667	FALSE	FALSE	TRUE						-0.5				Trans_Negative
114593	-0.672	0.488667	-1.06767	FALSE	FALSE	TRUE						-0.5				Trans_Negative
56064	0.043	-0.029	0.136333	FALSE	FALSE	TRUE	P97546	5	0.77709	-0.701044	-0.578599	0.5	-0.5			Both_Opposite
29358	-0.256	0.308667	0.654667	FALSE	FALSE	TRUE						1				Trans_Positive
24314	-0.622333	-0.038	-0.966	TRUE	FALSE	TRUE						-0.5		Trans_Negative		Trans_Negative
684085	-0.0586667	0.0543333	-0.499	FALSE	FALSE	TRUE						-0.5				Trans_Negative
362125	-0.146667	-0.558333	0.804	FALSE	FALSE	TRUE						0.5				Trans_Positive
361791	0.0776667	-0.184667	0.601	FALSE	FALSE	TRUE						0.5				Trans_Positive
309262	-0.000333333	0.095	1.166	FALSE	FALSE	TRUE	Q5PPL3	5	0.973799	-2.70959	0.878537	1	-0.5			Both_Positive
60355	0.004	0.0666667	0.179333	FALSE	FALSE	TRUE	A0A0G2K6U1	29	0.659752	0.315925	0.252563	1	-1			Both_Positive
497878	-0.0243333	0.025	0.152333	FALSE	FALSE	TRUE	Q9JJZ1	1				1				Trans_Positive
309259	0.0263333	0.00566667	-0.321667	FALSE	FALSE	TRUE						-1				Trans_Negative
81737	-0.0626667	0.323	-0.903333	FALSE	FALSE	TRUE						-0.5				Trans_Negative
25054	-0.0663333	0.0586667	-0.234667	FALSE	FALSE	TRUE	Q63604	6	0.642204	-0.505699	0.753394	-0.5	0.5			Both_Opposite
366274	-0.0353333	-0.00733333	0.347667	FALSE	FALSE	TRUE						1				Trans_Positive
64636	0.151	-0.0836667	-0.736	FALSE	FALSE	TRUE						-1				Trans_Negative
289419	-0.261	0.140333	-1.514	FALSE	FALSE	TRUE						-0.5				Trans_Negative
59295	-0.148667	-0.130667	-0.381333	FALSE	FALSE	TRUE						-0.5				Trans_Negative
360577	-0.0226667	-0.0406667	-0.595667	FALSE	FALSE	TRUE						-1				Trans_Negative
59316	-0.0493333	-0.882667	0.024	FALSE	TRUE	FALSE						0.5			Trans_Negative
499873	0.146667	0.437667	1.574	FALSE	FALSE	TRUE						1				Trans_Positive
64669	0.793	0.141333	1.64067	FALSE	FALSE	TRUE						0.5				Trans_Positive
116684	-0.315667	-0.314333	-0.689	FALSE	FALSE	TRUE						-0.5				Trans_Negative
29256	-0.0186667	-0.213667	0.575	FALSE	FALSE	TRUE						0.5				Trans_Positive
304496	-0.100333	0.041	-0.661	FALSE	FALSE	TRUE						-0.5				Trans_Negative
290028	-0.0176667	0.0653333	-0.234667	FALSE	FALSE	TRUE	Q9WVS2	3	-1.51558	1.20253	1.348	-0.5	1			Both_Opposite
311450	0.014	0.0523333	0.264333	FALSE	FALSE	TRUE	D4A280	3	-0.955429	1.18661		1				Trans_Positive
100360205	0.0196667	-0.0743333	-0.719667	FALSE	FALSE	TRUE						-1				Trans_Negative
100359592	-0.233667	0.07	0.579667	FALSE	FALSE	TRUE						1				Trans_Positive
25508	-0.0756667	0.087	-0.437333	FALSE	FALSE	TRUE						-0.5				Trans_Negative
315435	-0.018	-0.0103333	0.192667	FALSE	FALSE	TRUE	D4ADD7	1				1				Trans_Positive
361046	-0.245667	-0.153667	-0.470667	FALSE	FALSE	TRUE						-0.5				Trans_Negative
300759	-0.00333333	0.0516667	0.14	FALSE	FALSE	TRUE						1				Trans_Positive
362973	-0.336667	-0.066	-0.534333	FALSE	FALSE	TRUE						-0.5				Trans_Negative
64513	-0.397	0.092	-0.623333	FALSE	FALSE	TRUE						-0.5				Trans_Negative
25509	0.02	0.0376667	-0.671333	FALSE	FALSE	TRUE						-0.5				Trans_Negative
363485	0.05	-0.363	0.162	FALSE	TRUE	FALSE	G3V6C3	6	1.43041	1.62696	0.971911	0.5	-0.5		Both_Opposite
304947	0.0606667	0.074	0.174	FALSE	FALSE	TRUE	D3ZJI6	2	-2.87136	1.24334	0.568392	1	0.5			Both_Positive
310644	0.294333	0.0406667	-0.568333	FALSE	FALSE	TRUE	Q6AYT8	1				-1				Trans_Negative
500242	0.0686667	0.0193333	-0.230667	FALSE	FALSE	TRUE						-1				Trans_Negative
116741	0.131333	0.102	0.228667	FALSE	FALSE	TRUE	M0RBC1	1				0.5				Trans_Positive
393089	0.0106667	0.267	0.646	FALSE	FALSE	TRUE						1				Trans_Positive
291654	0.107667	0.193	0.228333	FALSE	FALSE	TRUE						1				Trans_Positive
102552497	-0.0156667	0.109667	-0.330667	FALSE	FALSE	TRUE						-0.5				Trans_Negative
116782	0.041	0.00466667	-0.213	FALSE	FALSE	TRUE	A0A0G2K9D7	2	2.41505	1.8524	0.9014	-1	-1			Both_Opposite
685448	-0.342667	-0.852	-0.0653333	FALSE	TRUE	FALSE						0.5			Trans_Negative
25121	0.095	0.051	0.362	FALSE	FALSE	TRUE						0.5				Trans_Positive
246302	-0.029	0.0623333	0.134333	FALSE	FALSE	TRUE	Q99ML5	9	0.190626	0.0628897	-0.912604	1	-1			Both_Opposite
286936	0.016	0.0993333	0.590667	FALSE	FALSE	TRUE						1				Trans_Positive
89841	0.075	0.046	0.480667	FALSE	FALSE	TRUE						0.5				Trans_Positive
81743	-0.074	-0.00266667	0.260667	FALSE	FALSE	TRUE	F8WFW5	6	1.32988	-0.917739	-0.511363	1	-0.5			Both_Opposite
50678	0.142667	0.188333	-0.513667	FALSE	FALSE	TRUE						-0.5				Trans_Negative
171115	-0.214	0.127333	-0.62	FALSE	FALSE	TRUE						-0.5				Trans_Negative
309962	-0.126	-0.14	-0.859667	FALSE	FALSE	TRUE						-1				Trans_Negative
24915	-0.679	-0.297	-1.108	TRUE	FALSE	TRUE	M0R4H5	2		-4.82735		-0.5		Trans_Negative		Trans_Negative
54320	-0.571333	-0.086	-0.261333	TRUE	FALSE	FALSE						0.5		Trans_Negative
65152	-0.0946667	0.02	-0.169667	FALSE	FALSE	TRUE	Q52KS1	11	2.18738	-0.419591	-1.39969	-0.5	-1			Both_Negative
24645	-0.148333	0.0636667	-0.425667	FALSE	FALSE	TRUE	Q499Q4	10	-3.31338	0.00551408	-0.797739	-0.5	0.5			Both_Negative
291948	0.00633333	0.089	-0.232667	FALSE	FALSE	TRUE	P70580	8	-0.387383	-0.274774	-0.638665	-0.5	-0.5			Both_Negative
303698	0.0136667	0.0176667	0.212	FALSE	FALSE	TRUE						1				Trans_Positive
500446	-0.0633333	-0.0566667	0.260667	FALSE	FALSE	TRUE						1				Trans_Positive
361377	0.102333	0.102	-0.335333	FALSE	FALSE	TRUE	A1EC95	1				-1				Trans_Negative
114554	0.0273333	0.276	0.134333	FALSE	TRUE	FALSE	A0A0G2K470	1				0.5			Trans_Positive
64161	0.016	0.09	0.191667	FALSE	FALSE	TRUE						1				Trans_Positive
85243	0.111667	-0.0206667	0.259333	FALSE	FALSE	TRUE						0.5				Trans_Positive
360559	-0.0896667	0.204	1.07233	FALSE	FALSE	TRUE						1				Trans_Positive
298575	-0.077	-0.0773333	-0.508	FALSE	FALSE	TRUE						-1				Trans_Negative
89812	0.0346667	0.0796667	0.188	FALSE	FALSE	TRUE	O88377	6	-1.01305	0.0297547	0.500173	1	1			Both_Positive
364298	-0.00733333	0.0573333	0.350333	FALSE	FALSE	TRUE	P62255	1				1				Trans_Positive
114906	-0.0616667	0.101	0.301333	FALSE	FALSE	TRUE	Q9QYW3	2				1				Trans_Positive
295625	-0.0826667	0.0106667	0.133	FALSE	FALSE	TRUE						1				Trans_Positive
296091	0.173333	0.173	0.351333	FALSE	FALSE	TRUE						0.5				Trans_Positive
301265	-0.248667	-0.292333	-1.393	FALSE	FALSE	TRUE						-1				Trans_Negative
25157	0.136	-0.035	0.644667	FALSE	FALSE	TRUE						0.5				Trans_Positive
25692	0.0273333	0.00633333	-0.795333	FALSE	FALSE	TRUE						-1				Trans_Negative
24655	-0.156	-0.07	-0.940667	FALSE	FALSE	TRUE	G3V9D1	3		0.812781	-2.84368	-0.5				Both_Negative
140693	-0.238667	0.0993333	-0.742	FALSE	FALSE	TRUE						-0.5				Trans_Negative
310463	-0.0856667	-0.0493333	-0.699667	FALSE	FALSE	TRUE	D4A4H0	1				-0.5				Trans_Negative
363781	0.012	-0.00166667	0.236667	FALSE	FALSE	TRUE	Q62920	1				0.5				Trans_Positive
500685	-0.185	-0.0383333	-0.890333	FALSE	FALSE	TRUE						-0.5				Trans_Negative
24943	-0.0596667	0.015	0.704333	FALSE	FALSE	TRUE	D4AAH6	1				1				Trans_Positive
192270	-0.361667	-0.0493333	-0.307	TRUE	FALSE	FALSE	P97544	3	5.25081	0.305884	3.24126	0.5	-0.5	Both_Opposite
296371	-0.314333	0.130667	-1.17333	FALSE	FALSE	TRUE						-0.5				Trans_Negative
316009	-0.0286667	0.000333333	-0.536333	FALSE	FALSE	TRUE	D4A3V4	2	-2.49818	-0.00876327	-4.76088	-0.5	-0.5			Both_Negative
315217	0.0296667	0.0546667	-0.261667	FALSE	FALSE	TRUE	D3ZQ57	10	0.13387	0.0806092	0.497827	-0.5	0.5			Both_Opposite
24660	0.409667	0.249	-0.258	TRUE	FALSE	FALSE						-1		Trans_Positive
362972	0.153333	0.00166667	0.681333	FALSE	FALSE	TRUE						0.5				Trans_Positive
246246	-0.0526667	-0.164333	-0.984333	FALSE	FALSE	TRUE						-1				Trans_Negative
286988	-0.104333	-0.073	-0.437667	FALSE	FALSE	TRUE						-0.5				Trans_Negative
289757	0.243	-0.435	-0.919667	FALSE	FALSE	TRUE						-1				Trans_Negative
83581	0.155333	0.0373333	0.162	FALSE	FALSE	TRUE						0.5				Trans_Positive
361102	0.00966667	0.0153333	0.145667	FALSE	FALSE	TRUE	Q1LZ53	2	0.841676	-0.249416	3.86482	1	0.5			Both_Positive
296851	0.016	-0.002	-0.656	FALSE	FALSE	TRUE	Q6AXM8	3		2.86671		-1				Trans_Negative
360718	-0.287667	-0.217	0.513667	FALSE	FALSE	TRUE						1				Trans_Positive
29588	0.0306667	-0.0783333	-0.356	FALSE	FALSE	TRUE						-1				Trans_Negative
192109	0.124667	0.131	-0.303333	FALSE	FALSE	TRUE	F1M7A3	3	-2.12032	1.80943	-0.391351	-0.5	0.5			Both_Negative
117544	0.0956667	-0.012	0.195	FALSE	FALSE	TRUE	P06536	1				0.5				Trans_Positive
312855	0.187	-0.0206667	0.414667	TRUE	FALSE	TRUE						0.5		Trans_Positive		Trans_Positive
308918	-0.144	-0.180667	-0.68	FALSE	FALSE	TRUE						-1				Trans_Negative
685567	-0.397667	0.00466667	0.0653333	TRUE	FALSE	FALSE						1		Trans_Negative
314465	0.0256667	-0.0216667	0.210333	FALSE	FALSE	TRUE						0.5				Trans_Positive
360616	-0.308	0.0566667	-1.70067	FALSE	FALSE	TRUE	F1LRF3	2	0.240534	-5.98402	-1.11644	-0.5	-0.5			Both_Negative
84685	0.00366667	0.288667	0.0983333	FALSE	TRUE	FALSE						0.5			Trans_Positive
117281	-0.00333333	0.043	0.170333	FALSE	FALSE	TRUE	Q5XI34	19	0.0101979	0.0205609	0.0825664	1	1			Both_Positive
117256	-0.0163333	0.0866667	0.288333	FALSE	FALSE	TRUE						1				Trans_Positive
308761	0.067	0.143	0.598667	FALSE	FALSE	TRUE						1				Trans_Positive
100366024	-0.0566667	-0.023	-0.693667	FALSE	FALSE	TRUE	A0A096MKA6	1				-0.5				Trans_Negative
94167	-0.135667	-0.111	-0.762333	FALSE	FALSE	TRUE	O35244	12	0.507427	0.438919	-0.289049	-0.5	-1			Both_Negative
84400	-0.337667	-0.101667	-1.17567	FALSE	FALSE	TRUE						-0.5				Trans_Negative
25521	-0.0413333	0.0636667	0.194	FALSE	FALSE	TRUE	F1M9X5	4	0.179112	-1.29164	2.13404	1	0.5			Both_Positive
29340	0.062	0.187	0.216333	FALSE	TRUE	TRUE	P09216	8	2.9332	-3.13646	2.62618	1	-0.5		Both_Opposite	Both_Positive
25522	-0.0563333	0.0803333	0.175	FALSE	FALSE	TRUE						1				Trans_Positive
192649	0.07	-0.0276667	0.969667	FALSE	FALSE	TRUE						0.5				Trans_Positive
60357	-0.0343333	-0.104	-1.41367	FALSE	FALSE	TRUE						-1				Trans_Negative
100910205	-1.45767	-0.121	0.267667	TRUE	FALSE	FALSE						1		Trans_Negative
498685	0.627333	0.0873333	-0.294667	TRUE	FALSE	FALSE						-1		Trans_Positive
25524	-0.0436667	-0.0106667	-0.268667	FALSE	FALSE	TRUE	F7EPE0	5	0.696752	-1.21504	-0.900448	-0.5	-0.5			Both_Negative
293820	-0.017	-0.140667	-0.624667	FALSE	FALSE	TRUE	A0A0G2K931	13	-0.25133	-0.63202	0.2552	-1	0.5			Both_Opposite
685197	-0.154	0.0216667	-0.42	FALSE	FALSE	TRUE						-0.5				Trans_Negative
29497	0.126667	-0.0363333	-0.257	FALSE	FALSE	TRUE	Q00438	6	0.458402	-0.126261	-2.04299	-1	-1			Both_Negative
24924	0.0633333	0.0223333	0.182333	FALSE	FALSE	TRUE	P63090	4	-0.112566	0.924223	0.776976	0.5	0.5			Both_Positive
114767	-0.113667	0.0556667	0.447	FALSE	FALSE	TRUE						1				Trans_Positive
29645	0.09	0.131333	0.165667	FALSE	FALSE	TRUE						1				Trans_Positive
360302	-0.00866667	0.071	0.309	FALSE	FALSE	TRUE	F1M280	1				1				Trans_Positive
50677	-0.0286667	0.0513333	0.394	FALSE	FALSE	TRUE						1				Trans_Positive
689388	-0.124667	-0.132	-0.682667	FALSE	FALSE	TRUE						-1				Trans_Negative
29533	-0.552333	-0.089	-0.449333	TRUE	FALSE	TRUE						0.5		Trans_Negative		Trans_Negative
287877	0.07	-0.266	0.428333	FALSE	FALSE	TRUE						0.5				Trans_Positive
25739	-0.0666667	-0.00166667	-0.385667	FALSE	FALSE	TRUE	G3V6Y6	25	0.226922	-0.293721	-0.532472	-0.5	-1			Both_Negative
309381	0.026	-0.228667	-1.14867	FALSE	FALSE	TRUE						-1				Trans_Negative
81756	-0.0753333	0.111333	-0.536667	FALSE	FALSE	TRUE	P35286	3	1.76294	-2.37646	-0.746356	-0.5	-0.5			Both_Negative
317580	0.0346667	0.056	0.582667	FALSE	FALSE	TRUE	D4A560	2		1.99451	2.02875	1				Both_Positive
25531	-0.0113333	0.042	0.143333	FALSE	FALSE	TRUE	P63012	9	-0.65423	0.353949	-0.84078	1	-0.5			Both_Opposite
29885	0.0553333	-0.057	0.259333	FALSE	FALSE	TRUE						0.5				Trans_Positive
50866	0.0376667	-0.0176667	0.287667	FALSE	FALSE	TRUE	P51146	6	0.125115	-0.671331	-1.02581	0.5	-1			Both_Opposite
363123	-0.0416667	0.0813333	0.169667	FALSE	FALSE	TRUE	A0A0G2JT78	8	-0.34066	0.0603859	0.358233	1	1			Both_Positive
58983	0.0663333	0.0763333	0.276333	FALSE	FALSE	TRUE	Q08602	4	-2.79114	-3.07236	1.3391	1	0.5			Both_Positive
314949	0.064	0.129	-0.171333	FALSE	FALSE	TRUE	Q4KLH7	4	0.352874	2.24652	2.71319	-0.5	1			Both_Opposite
313063	0.345667	0.984	0.251333	FALSE	TRUE	FALSE						-0.5			Trans_Positive
363135	0.0543333	0.279	0.0876667	FALSE	TRUE	FALSE						0.5			Trans_Positive
362965	0.0123333	0.0853333	0.175	FALSE	FALSE	TRUE	F1MAA5	9	-1.66784	-2.01064	0.0101325	1	0.5			Both_Positive
59326	-0.0483333	-0.0136667	-0.708	FALSE	FALSE	TRUE						-0.5				Trans_Negative
252857	0.151333	0.081	0.256667	FALSE	FALSE	TRUE						0.5				Trans_Positive
362799	-0.121333	-0.0256667	0.312667	FALSE	FALSE	TRUE						1				Trans_Positive
303515	0.008	-0.012	0.259667	FALSE	FALSE	TRUE						0.5				Trans_Positive
29372	0.0753333	0.0346667	0.235	FALSE	FALSE	TRUE						0.5				Trans_Positive
114513	-0.141	0.106333	0.547333	FALSE	FALSE	TRUE						1				Trans_Positive
311437	-0.0783333	-0.0486667	-0.24	FALSE	FALSE	TRUE						-0.5				Trans_Negative
288321	-0.623333	-0.187333	0.287	TRUE	FALSE	FALSE						1		Trans_Negative
315988	0.0736667	0.0436667	0.277667	FALSE	FALSE	TRUE	A0A0G2QC52	1				0.5				Trans_Positive
474154	-0.0566667	-0.027	-0.213667	FALSE	FALSE	TRUE	Q64LC9	6	1.07793	-0.0856889	2.27444	-0.5	0.5			Both_Opposite
288771	-0.00733333	0.0256667	-0.447667	FALSE	FALSE	TRUE						-0.5				Trans_Negative
140666	-0.012	-0.0446667	-0.460667	FALSE	FALSE	TRUE						-1				Trans_Negative
361050	0.0276667	0.091	-0.288	FALSE	FALSE	TRUE						-0.5				Trans_Negative
353252	0.0713333	-0.0526667	-0.738	FALSE	FALSE	TRUE						-1				Trans_Negative
362384	0.033	0.153333	0.323	FALSE	FALSE	TRUE	D4A193	2	-1.27438	3.26221	1.56635	1	0.5			Both_Positive
81759	-0.464333	-0.173333	-0.739667	FALSE	FALSE	TRUE						-0.5				Trans_Negative
363466	-0.116333	0.087	0.354333	FALSE	FALSE	TRUE						1				Trans_Positive
246298	-0.155333	0.097	-0.416667	FALSE	FALSE	TRUE						-0.5				Trans_Negative
304528	0.0466667	0.0663333	0.233	FALSE	FALSE	TRUE						1				Trans_Positive
500818	0.056	-0.0726667	-0.552	FALSE	FALSE	TRUE						-1				Trans_Negative
361244	0.0556667	0.0473333	0.376667	FALSE	FALSE	TRUE						0.5				Trans_Positive
300608	-0.116	0.189333	-0.414667	FALSE	FALSE	TRUE						-0.5				Trans_Negative
502890	-0.100333	0.684667	-0.297333	FALSE	TRUE	FALSE						-0.5			Trans_Positive
499018	-0.140667	0.00633333	0.485667	FALSE	FALSE	TRUE						1				Trans_Positive
317593	0.0586667	-0.004	0.588333	FALSE	FALSE	TRUE						0.5				Trans_Positive
317394	0.0426667	0.0776667	1.102	FALSE	FALSE	TRUE						1				Trans_Positive
364149	-0.00166667	0.211333	1.97967	FALSE	FALSE	TRUE						1				Trans_Positive
308739	-0.0303333	0.008	-0.291333	FALSE	FALSE	TRUE	D4A188	2	-0.0966659	3.47964	-1.56675	-0.5	-0.5			Both_Negative
360857	-0.000666667	0.127667	-1.121	FALSE	FALSE	TRUE						-0.5				Trans_Negative
59293	-0.06	-0.113667	0.433333	FALSE	FALSE	TRUE						0.5				Trans_Positive
362477	-0.118	-0.00233333	-0.263333	FALSE	FALSE	TRUE						-0.5				Trans_Negative
300030	-0.174	-0.119	-0.731	FALSE	FALSE	TRUE						-0.5				Trans_Negative
308516	-0.282	0.134	-1.19333	FALSE	FALSE	TRUE						-0.5				Trans_Negative
65151	-0.091	0.0726667	-0.640333	FALSE	FALSE	TRUE	P52759	4	-0.389219	-0.288856	-1.4164	-0.5	-0.5			Both_Negative
311494	-0.219333	-0.012	-0.785333	FALSE	FALSE	TRUE						-0.5				Trans_Negative
292306	-0.414	-0.135	-0.544667	FALSE	FALSE	TRUE						-0.5				Trans_Negative
295588	-0.0223333	-0.161	-0.859	FALSE	FALSE	TRUE						-1				Trans_Negative
688272	0.00366667	0.0466667	0.245667	FALSE	FALSE	TRUE						1				Trans_Positive
58946	0.114333	0.0533333	0.181333	FALSE	FALSE	TRUE	F1LQI2	2	-1.02457	0.139412	-2.05718	0.5	-0.5			Both_Opposite
309288	-0.0733333	0.228333	-0.388	FALSE	FALSE	TRUE						-0.5				Trans_Negative
117269	-0.0356667	-0.0276667	0.331	FALSE	FALSE	TRUE						1				Trans_Positive
289342	-0.0633333	0.063	0.167333	FALSE	FALSE	TRUE						1				Trans_Positive
294228	0.000333333	-0.198667	-1.35333	FALSE	FALSE	TRUE						-1				Trans_Negative
116644	0.0223333	0.044	0.154333	FALSE	FALSE	TRUE	Q64548	8	0.284617	-0.303717	-0.258679	1	-0.5			Both_Opposite
140945	0.041	0.0703333	0.244333	FALSE	FALSE	TRUE	A0A0H2UHX1	4	-0.446573	-0.177495	-0.223621	1	0.5			Both_Opposite
360521	0.00333333	0.014	-0.291667	FALSE	FALSE	TRUE						-0.5				Trans_Negative
360921	0.0123333	0.071	0.212667	FALSE	FALSE	TRUE	Q5FVJ0	14	0.496294	-0.274362	-0.0666358	1	-0.5			Both_Opposite
25271	-0.0326667	0.041	-0.544667	FALSE	FALSE	TRUE						-0.5				Trans_Negative
361991	-0.304667	-0.0713333	-0.646333	FALSE	FALSE	TRUE	D3ZWN1	2	3.44261			-0.5				Trans_Negative
25742	-0.410667	0.079	-0.659	FALSE	FALSE	TRUE						-0.5				Trans_Negative
364910	0.137	-0.0506667	-0.583333	FALSE	FALSE	TRUE						-1				Trans_Negative
500015	0.713333	0.0773333	0.0596667	TRUE	FALSE	FALSE						-1		Trans_Positive
307527	0.0223333	0.0233333	0.221333	FALSE	FALSE	TRUE	Q562C6	1				1				Trans_Positive
680531	-0.072	0.165667	0.405667	FALSE	FALSE	TRUE						1				Trans_Positive
302642	0.00166667	-0.02	-0.584333	FALSE	FALSE	TRUE						-1				Trans_Negative
288615	-0.094	-0.0946667	-0.297667	FALSE	FALSE	TRUE	D4A833	1				-1				Trans_Negative
114100	0.0226667	0.039	0.500333	FALSE	FALSE	TRUE						1				Trans_Positive
25073	0.0596667	-0.0173333	0.411667	FALSE	FALSE	TRUE						0.5				Trans_Positive
117106	0.0293333	0.041	-0.410667	FALSE	FALSE	TRUE	P27615	2	-0.628005	0.626373	-0.982128	-0.5	-0.5			Both_Negative
246074	0.0773333	0.0903333	1.39	FALSE	FALSE	TRUE						1				Trans_Positive
83792	0.0303333	-0.0293333	0.210667	FALSE	FALSE	TRUE						0.5				Trans_Positive
363285	-0.066	-0.175333	0.465333	FALSE	FALSE	TRUE	P61023	2			1.68553	0.5				Both_Positive
25349	-0.0213333	0.082	0.199333	FALSE	FALSE	TRUE						1				Trans_Positive
64458	-0.000666667	-0.09	0.596667	FALSE	FALSE	TRUE						0.5				Trans_Positive
360612	0.191	0.0826667	-0.478	FALSE	FALSE	TRUE						-1				Trans_Negative
25615	0.0183333	0.124333	-0.559667	FALSE	FALSE	TRUE						-0.5				Trans_Negative
83841	-0.001	-0.007	-0.281333	FALSE	FALSE	TRUE	Q9JI92	4	0.268266	-1.2966	-0.88917	-1	-0.5			Both_Negative
360668	0.036	0.0356667	-0.257	FALSE	FALSE	TRUE						-1				Trans_Negative
362226	0.0976667	-0.222667	-0.339333	FALSE	FALSE	TRUE	D3ZCT7	4	3.04668	-2.3853	-0.780018	-1	-0.5			Both_Negative
360945	0.111667	0.0323333	-0.515	FALSE	FALSE	TRUE						-1				Trans_Negative
362624	-0.00866667	0.016	-0.211	FALSE	FALSE	TRUE						-0.5				Trans_Negative
29360	-0.272667	0.0256667	-0.472333	FALSE	FALSE	TRUE						-0.5				Trans_Negative
310630	0.09	0.0213333	1.02033	FALSE	FALSE	TRUE						0.5				Trans_Positive
29745	-0.0103333	0.066	0.287	FALSE	FALSE	TRUE						1				Trans_Positive
117515	-0.023	-0.0183333	-0.215667	FALSE	FALSE	TRUE	Q91Y81	8	-2.03337	0.395073	-0.356639	-0.5	0.5			Both_Negative
287606	-0.0676667	-0.161	-0.979333	FALSE	FALSE	TRUE						-1				Trans_Negative
116728	0.004	0.0656667	0.157667	FALSE	FALSE	TRUE	D3ZT07	12	0.00470613	-0.466377	0.162356	1	0.5			Both_Positive
315427	-0.0976667	0.0716667	-0.325333	FALSE	FALSE	TRUE						-0.5				Trans_Negative
304554	-0.0256667	-0.0123333	0.233667	FALSE	FALSE	TRUE						1				Trans_Positive
84402	-0.0963333	-0.0786667	-0.688333	FALSE	FALSE	TRUE						-0.5				Trans_Negative
310552	0.148333	-0.075	-0.809667	FALSE	FALSE	TRUE						-1				Trans_Negative
261737	-0.146667	-0.0256667	-0.442333	FALSE	FALSE	TRUE	Q8CFD0	6	-1.62043	3.32166	-0.117387	-0.5	0.5			Both_Negative
364605	-0.187	1.273	0.210333	FALSE	TRUE	FALSE						0.5			Trans_Positive
117186	-0.0256667	-0.0236667	0.330333	FALSE	FALSE	TRUE						1				Trans_Positive
295171	0.07	0.0203333	0.268333	FALSE	FALSE	TRUE						0.5				Trans_Positive
116743	-0.0236667	-0.00666667	0.226333	FALSE	FALSE	TRUE	O35179	6	1.38011	-0.149538	0.000591759	1	-0.5			Both_Positive
306417	0.180667	0.0366667	0.0893333	TRUE	FALSE	FALSE						-0.5		Trans_Positive
85385	0.000333333	0.136333	-0.339333	FALSE	FALSE	TRUE						-0.5				Trans_Negative
301013	0.00766667	-0.153667	-0.487667	FALSE	FALSE	TRUE						-1				Trans_Negative
305230	0.131667	0.316	-0.568	FALSE	FALSE	TRUE						-0.5				Trans_Negative
338477	0.02	0.0313333	0.394	FALSE	FALSE	TRUE	A0A1W2Q6L4	1				1				Trans_Positive
289235	-0.599667	-0.00133333	-0.00666667	TRUE	FALSE	FALSE						0.5		Trans_Negative
25715	-0.0503333	0.105333	0.209333	FALSE	FALSE	TRUE						1				Trans_Positive
54301	-0.093	0.186667	-0.957	FALSE	FALSE	TRUE						-0.5				Trans_Negative
60577	-0.157333	0.077	-0.59	FALSE	FALSE	TRUE						-0.5				Trans_Negative
259248	0.049	0.088	0.207	FALSE	FALSE	TRUE						1				Trans_Positive
116638	0.0486667	0.00233333	0.243667	FALSE	FALSE	TRUE	P06757	1				0.5				Trans_Positive
25550	0.0606667	0.109333	0.346	FALSE	FALSE	TRUE						1				Trans_Positive
29483	0.166	0.036	-0.187333	TRUE	FALSE	TRUE	A0A0G2JSU1	3	2.04534	0.434534	-0.853247	-1	-1	Both_Positive		Both_Negative
29502	-0.0673333	-0.0446667	-0.319667	FALSE	FALSE	TRUE						-0.5				Trans_Negative
365398	0.203667	-0.0336667	0.521667	FALSE	FALSE	TRUE						0.5				Trans_Positive
29726	-0.0283333	-0.054	-0.611	FALSE	FALSE	TRUE						-1				Trans_Negative
29743	-0.0443333	0.0586667	0.308333	FALSE	FALSE	TRUE	P32089	5	0.180519	-0.158043	-0.107069	1	-0.5			Both_Opposite
681896	-0.478	-0.100667	-0.793333	FALSE	FALSE	TRUE	Q505J6	3				-0.5				Trans_Negative
117035	0.012	0.074	-0.213333	FALSE	FALSE	TRUE	P97521	9	-0.645015	-0.182435	-0.356672	-0.5	0.5			Both_Negative
246771	-0.0353333	0.021	0.236	FALSE	FALSE	TRUE						1				Trans_Positive
691431	-0.180333	0.012	-0.239333	FALSE	FALSE	TRUE						-0.5				Trans_Negative
94172	-0.0933333	-0.0613333	-0.423333	FALSE	FALSE	TRUE	Q6GMM8	5	0.228508	-1.95637	-2.63875	-0.5	-1			Both_Negative
79111	-0.586667	-0.145	-0.92	FALSE	FALSE	TRUE						-0.5				Trans_Negative
296600	-0.0143333	0.0303333	0.527333	FALSE	FALSE	TRUE						1				Trans_Positive
312255	0.00566667	0.032	0.171667	FALSE	FALSE	TRUE						1				Trans_Positive
252919	-0.026	0.0636667	-0.397667	FALSE	FALSE	TRUE						-0.5				Trans_Negative
291840	-0.031	-0.084	0.258333	FALSE	FALSE	TRUE	Q4QR80	1				0.5				Trans_Positive
291328	0.206667	0.105667	-0.794667	FALSE	FALSE	TRUE						-1				Trans_Negative
24780	0.0576667	-0.0733333	-0.379667	FALSE	FALSE	TRUE						-1				Trans_Negative
84484	0.257667	0.0443333	-0.109	TRUE	FALSE	FALSE	A0A0H2UHB7	4		1.76919	1.12167	-1		Trans_Positive
361352	-0.00733333	0.024	0.317	FALSE	FALSE	TRUE						1				Trans_Positive
306147	0.0813333	0.098	0.182667	FALSE	FALSE	TRUE						1				Trans_Positive
29357	-0.026	0.074	0.245333	FALSE	FALSE	TRUE						1				Trans_Positive
499067	0.0783333	-0.0576667	0.424667	FALSE	FALSE	TRUE						0.5				Trans_Positive
25273	0.129667	-0.0696667	-0.555	FALSE	FALSE	TRUE						-1				Trans_Negative
294422	0.336	0.506667	-0.825333	FALSE	FALSE	TRUE						-0.5				Trans_Negative
679629	-0.049	-0.0286667	-0.612333	FALSE	FALSE	TRUE						-0.5				Trans_Negative
690516	0.009	0.0626667	0.202	FALSE	FALSE	TRUE						1				Trans_Positive
65178	0.0126667	0.0776667	0.189333	FALSE	FALSE	TRUE	A0A0G2K0B6	7	-0.865867	-0.628625	-0.905328	1	-0.5			Both_Opposite
295217	0.058	-0.111667	-0.302667	FALSE	FALSE	TRUE	P60192	1				-1				Trans_Negative
29219	-0.0326667	0.00266667	0.525	FALSE	FALSE	TRUE	P37377	8	-0.464121	-0.465481	-0.635395	1	-1			Both_Opposite
307309	-0.0473333	-0.0203333	-0.225	FALSE	FALSE	TRUE						-0.5				Trans_Negative
316638	0.270667	-0.307333	-1.63133	FALSE	FALSE	TRUE						-1				Trans_Negative
170837	-0.0323333	-0.0513333	0.187333	FALSE	FALSE	TRUE						0.5				Trans_Positive
298033	0.000333333	-0.0706667	0.285333	FALSE	FALSE	TRUE						0.5				Trans_Positive
315696	-0.576	-0.216333	-0.502	TRUE	FALSE	FALSE						0.5		Trans_Negative
89829	-0.241667	-0.104	-0.783	FALSE	FALSE	TRUE						-0.5				Trans_Negative
686098	0.0913333	-0.0373333	-0.259667	FALSE	FALSE	TRUE	F1M820	3	1.09919	-0.512011	1.24723	-1	0.5			Both_Opposite
282843	0.00566667	0.00966667	-0.883667	FALSE	FALSE	TRUE						-0.5				Trans_Negative
309533	0.403667	0.0753333	-0.0953333	TRUE	FALSE	FALSE						-1		Trans_Positive
305438	0.0493333	0.0133333	0.227667	FALSE	FALSE	TRUE						0.5				Trans_Positive
294043	0.196333	0.323333	0.0926667	FALSE	TRUE	FALSE						-0.5			Trans_Positive
300652	-0.0126667	0.0646667	-0.329333	FALSE	FALSE	TRUE	D3ZK36	1				-0.5				Trans_Negative
100912302	-0.282667	0.068	-0.855667	FALSE	FALSE	TRUE						-0.5				Trans_Negative
29361	0.0463333	-0.0326667	1.117	FALSE	FALSE	TRUE						0.5				Trans_Positive
306168	-0.0996667	0.023	-0.556	FALSE	FALSE	TRUE						-0.5				Trans_Negative
364712	0.034	-0.063	-0.268667	FALSE	FALSE	TRUE						-1				Trans_Negative
299499	0.315	-0.0516667	-0.871667	FALSE	FALSE	TRUE						-1				Trans_Negative
24791	-0.128333	-0.139667	-0.668667	FALSE	FALSE	TRUE						-1				Trans_Negative
295053	0.124667	0.0453333	-0.334667	FALSE	FALSE	TRUE						-1				Trans_Negative
306759	0.00233333	0.0696667	0.381333	FALSE	FALSE	TRUE	F1M6V6	2	2.09431	1.22657	-2.35905	1	-1			Both_Opposite
287643	-0.00566667	-0.100667	-0.195667	FALSE	FALSE	TRUE						-1				Trans_Negative
308478	0.126	-0.116	-0.576333	FALSE	FALSE	TRUE						-1				Trans_Negative
289257	0.0876667	-0.162667	-1.60067	FALSE	FALSE	TRUE						-1				Trans_Negative
314251	0.05	0.007	0.231	FALSE	FALSE	TRUE						0.5				Trans_Positive
361213	-0.0273333	-0.0186667	-0.294	FALSE	FALSE	TRUE						-0.5				Trans_Negative
29230	0.124667	0.146333	1.391	FALSE	FALSE	TRUE	P52020	4	2.64532	-3.19433	-2.38141	1	-0.5			Both_Opposite
300095	0.0923333	0.0536667	0.964667	FALSE	FALSE	TRUE						0.5				Trans_Positive
303306	-0.0653333	-0.0126667	0.168	FALSE	FALSE	TRUE	Q76EQ0	4	-0.523396	0.484614	0.300274	1	0.5			Both_Positive
361877	-0.116333	0.0643333	0.178667	TRUE	FALSE	TRUE						1		Trans_Negative		Trans_Positive
301155	0.109667	0.190667	0.418	FALSE	FALSE	TRUE						1				Trans_Positive
498130	0.234667	0.297667	-0.795333	FALSE	FALSE	TRUE						-0.5				Trans_Negative
291699	0.08	0.0173333	2.19467	FALSE	FALSE	TRUE						0.5				Trans_Positive
25124	0.0126667	-0.0213333	-0.466667	FALSE	FALSE	TRUE						-1				Trans_Negative
25125	-0.00166667	0.024	-0.345333	FALSE	FALSE	TRUE						-0.5				Trans_Negative
25126	0.0203333	-0.136667	-0.420333	FALSE	FALSE	TRUE						-1				Trans_Negative
365381	-0.097	-0.0406667	0.288333	FALSE	FALSE	TRUE						1				Trans_Positive
360230	0.0403333	-0.0953333	-0.299	FALSE	FALSE	TRUE						-1				Trans_Negative
29332	-0.0126667	0.037	0.126	FALSE	FALSE	TRUE	P13668	9	0.0667288	-0.423728	-0.676824	1	-1			Both_Opposite
29246	-0.0456667	-0.0106667	0.134667	FALSE	FALSE	TRUE	D3ZI49	4	1.46444	-1.70282	-0.162147	1	-0.5			Both_Opposite
79423	-0.0126667	-0.0416667	0.209333	FALSE	FALSE	TRUE						0.5				Trans_Positive
303605	-0.0523333	-0.0943333	0.26	FALSE	FALSE	TRUE						0.5				Trans_Positive
689499	-0.103333	0.076	0.47	FALSE	FALSE	TRUE	D4A4F9	1				1				Trans_Positive
24923	-0.0246667	0.0646667	0.187667	FALSE	FALSE	TRUE	P61265	12	-0.397102	0.208887	0.0146537	1	0.5			Both_Positive
25558	-0.00333333	0.0803333	0.219667	FALSE	FALSE	TRUE	P61765	24	-1.39421	0.315915	0.0341023	1	0.5			Both_Positive
362404	-0.484333	0.002	-0.316333	TRUE	FALSE	FALSE	F1LPV8	3		-0.195547	-2.55583	0.5		Trans_Negative
311642	0.0793333	0.0586667	0.303333	FALSE	FALSE	TRUE						0.5				Trans_Positive
58953	-0.0216667	0.0176667	0.178	FALSE	FALSE	TRUE						1				Trans_Positive
315135	0.0576667	0.0383333	-0.310333	FALSE	FALSE	TRUE	D3ZVR7	2	1.08439	-0.919553	-3.28011	-1	-1			Both_Negative
361256	-0.188667	0.0233333	-0.510333	FALSE	FALSE	TRUE						-0.5				Trans_Negative
293410	-0.00266667	-0.232667	-0.581667	FALSE	FALSE	TRUE						-1				Trans_Negative
362842	-0.0626667	-0.109667	-0.904	FALSE	FALSE	TRUE						-1				Trans_Negative
24949	0.018	0.09	0.174333	FALSE	FALSE	TRUE	P09951	14	0.645793	-0.197468	-0.583923	1	-1			Both_Opposite
29179	-0.083	0.0216667	0.266333	FALSE	FALSE	TRUE	Q63537	5	0.699562	-0.25318	-0.906643	1	-1			Both_Opposite
366669	0.00833333	0.057	-0.441	FALSE	FALSE	TRUE						-0.5				Trans_Negative
84018	0.054	0.108	-0.755	FALSE	FALSE	TRUE						-0.5				Trans_Negative
305675	0.827667	-0.363667	-0.0466667	TRUE	FALSE	FALSE						-0.5		Trans_Positive
66030	-0.370667	0.0146667	0.465333	FALSE	FALSE	TRUE						1				Trans_Positive
25716	0.038	0.0586667	0.219333	FALSE	FALSE	TRUE	P21707	12	0.725798	0.494224	-0.0743588	1	-1			Both_Opposite
24805	-0.259667	0.389667	0.885667	FALSE	FALSE	TRUE	Q5XI69	1				1				Trans_Positive
64440	-0.051	-0.045	0.259333	FALSE	FALSE	TRUE						1				Trans_Positive
308267	0.047	0.0573333	-0.354	FALSE	FALSE	TRUE	D3ZFK8	1				-0.5				Trans_Negative
360962	-0.019	0.125	0.394	FALSE	FALSE	TRUE						1				Trans_Positive
294018	-0.03	0.320333	0.11	FALSE	TRUE	FALSE						0.5			Trans_Positive
25123	0.530667	0.242333	-1.44667	FALSE	FALSE	TRUE						-1				Trans_Negative
297602	0.130333	-0.333	-0.654667	FALSE	FALSE	TRUE						-1				Trans_Negative
292886	-0.022	-0.125667	-0.287667	FALSE	FALSE	TRUE	A0A0H2UI23	1				-1				Trans_Negative
315880	0.013	0.098	-0.337	FALSE	FALSE	TRUE						-0.5				Trans_Negative
299824	-0.07	0.0406667	0.252	FALSE	FALSE	TRUE						1				Trans_Positive
29575	0.0276667	-0.0196667	0.260667	FALSE	FALSE	TRUE						0.5				Trans_Positive
64365	-0.212	-0.107667	-0.519667	FALSE	FALSE	TRUE						-0.5				Trans_Negative
314683	0.00866667	0.0366667	-0.431667	FALSE	FALSE	TRUE						-0.5				Trans_Negative
114521	0.0476667	-0.0426667	0.177	FALSE	FALSE	TRUE						0.5				Trans_Positive
308582	0.161	0.0423333	-0.77	FALSE	FALSE	TRUE						-1				Trans_Negative
191576	-0.0166667	-0.0216667	0.464	FALSE	FALSE	TRUE	Q64232	5	-0.779009	-0.406039	-0.646617	0.5	0.5			Both_Opposite
360482	-0.017	0.0466667	-0.358333	FALSE	FALSE	TRUE						-0.5				Trans_Negative
300947	-0.231667	0.179333	-0.352	FALSE	FALSE	TRUE						-0.5				Trans_Negative
84574	0.152	-0.0106667	0.397	FALSE	FALSE	TRUE						0.5				Trans_Positive
81809	-0.0646667	-0.0416667	-0.522	FALSE	FALSE	TRUE						-0.5				Trans_Negative
79227	0.0296667	-0.0713333	0.244333	FALSE	FALSE	TRUE						0.5				Trans_Positive
100362710	-0.000666667	0.069	0.223667	FALSE	FALSE	TRUE						1				Trans_Positive
116510	0.531	-0.211333	-0.697333	FALSE	FALSE	TRUE						-1				Trans_Negative
680130	-0.0786667	-0.044	0.649	FALSE	FALSE	TRUE						1				Trans_Positive
115769	0.0753333	-0.018	-0.220667	FALSE	FALSE	TRUE	Q64350	3	-0.554641	-1.86071	0.0173627	-1	0.5			Both_Opposite
64524	-0.011	0.0246667	0.130667	FALSE	FALSE	TRUE	G3V826	30	-0.260824	-0.134821	0.143466	1	1			Both_Positive
293688	0.016	-0.00533333	1.208	FALSE	FALSE	TRUE	D3ZWC6	1				0.5				Trans_Positive
499254	-0.0813333	0.05	0.452	FALSE	FALSE	TRUE						1				Trans_Positive
288591	0.0556667	-0.00666667	-0.126	FALSE	FALSE	TRUE	Q6DKY8	1				-1				Trans_Negative
690137	-0.09	0.0276667	0.485667	FALSE	FALSE	TRUE						1				Trans_Positive
360916	-0.288333	0.141333	0.510667	FALSE	FALSE	TRUE						1				Trans_Positive
171411	-0.354667	-0.0963333	-1.30767	FALSE	FALSE	TRUE						-0.5				Trans_Negative
502228	0.0736667	0.028	0.272333	FALSE	FALSE	TRUE						0.5				Trans_Positive
688757	-0.899	-0.137333	0.0113333	TRUE	FALSE	FALSE						1		Trans_Negative
361410	-0.168333	-0.0193333	0.407333	FALSE	FALSE	TRUE						1				Trans_Positive
290529	0.0386667	0.0866667	0.655667	FALSE	FALSE	TRUE						1				Trans_Positive
308134	-0.0216667	0.107333	0.272333	FALSE	FALSE	TRUE	Q6JAM9	1				1				Trans_Positive
306327	0.005	-0.108333	0.233667	FALSE	FALSE	TRUE						0.5				Trans_Positive
501569	0.130667	0.115	-0.563333	FALSE	FALSE	TRUE						-1				Trans_Negative
100196907	-0.0723333	-0.0203333	-0.226667	FALSE	FALSE	TRUE						-0.5				Trans_Negative
314332	-0.00633333	0.0353333	0.391667	FALSE	FALSE	TRUE						1				Trans_Positive
303330	0.0593333	-0.0833333	0.504667	FALSE	FALSE	TRUE						0.5				Trans_Positive
299762	0.042	-0.000333333	-0.527333	FALSE	FALSE	TRUE						-1				Trans_Negative
116640	0.430333	0.106333	0.671	FALSE	FALSE	TRUE	A0A0G2K1L0	19	-1.07112	0.554013	0.48037	0.5	0.5			Both_Positive
287437	-0.145667	0.0856667	-1.13467	FALSE	FALSE	TRUE						-0.5				Trans_Negative
315159	-0.113667	0.0966667	-0.420333	FALSE	FALSE	TRUE						-0.5				Trans_Negative
303194	0.128333	0.173	-0.464333	FALSE	FALSE	TRUE						-0.5				Trans_Negative
362481	0.00966667	-0.0603333	-0.304667	FALSE	FALSE	TRUE						-1				Trans_Negative
24842	0.0146667	-0.079	-0.298	FALSE	FALSE	TRUE						-1				Trans_Negative
305025	0.0826667	-0.0406667	-0.268667	FALSE	FALSE	TRUE						-1				Trans_Negative
246215	0.053	-0.039	-0.354	FALSE	FALSE	TRUE						-1				Trans_Negative
24851	0.000333333	0.134667	0.299	FALSE	TRUE	TRUE	A0A0G2JSQ4	16	-4.14707	0.37082	0.205045	1	0.5		Both_Positive	Both_Positive
117557	0.036	0.0226667	0.138667	FALSE	FALSE	TRUE	A0A140TAF0	18	-3.80809	0.685099	-1.72964	0.5	0.5			Both_Opposite
117557	0.036	0.0226667	0.138667	FALSE	FALSE	TRUE	Q63610	27	-1.11098	-0.110821	-0.0784618	0.5	1			Both_Opposite
83534	-0.0176667	0.0653333	-0.419667	FALSE	FALSE	TRUE	Q9EQV6	3	3.99871	-2.24156	-3.31021	-0.5	-1			Both_Negative
362364	0.0693333	0.009	-0.371333	FALSE	FALSE	TRUE						-1				Trans_Negative
291597	-0.0816667	0.193	0.319667	FALSE	FALSE	TRUE						1				Trans_Positive
292206	0.0396667	0.17	0.533	FALSE	FALSE	TRUE	D3ZZ21	3	0.581783	1.01443	0.477779	1	-0.5			Both_Positive
100912141	0.0666667	-0.006	0.211333	FALSE	FALSE	TRUE						0.5				Trans_Positive
282822	0.0573333	-0.223	-0.598	FALSE	FALSE	TRUE						-1				Trans_Negative
100911757	0.112	0.103	-0.441667	FALSE	FALSE	TRUE						-1				Trans_Negative
366602	0.0383333	-0.0233333	0.278	FALSE	FALSE	TRUE						0.5				Trans_Positive
306324	-0.00933333	0.0263333	0.169333	FALSE	FALSE	TRUE	D3ZDJ3	1				1				Trans_Positive
306771	-0.0736667	-0.0146667	0.391	FALSE	FALSE	TRUE						1				Trans_Positive
300733	-0.052	0.007	-0.163667	FALSE	FALSE	TRUE	D3ZUN5	1				-0.5				Trans_Negative
293627	0.00366667	-0.173333	-0.796333	FALSE	FALSE	TRUE						-1				Trans_Negative
292095	-0.0156667	0.0196667	0.166333	FALSE	FALSE	TRUE						1				Trans_Positive
311224	-0.0243333	-0.0123333	-0.151667	FALSE	FALSE	TRUE						-0.5				Trans_Negative
315852	0.107333	0.244667	0.8	FALSE	FALSE	TRUE	B2RZ08	1				1				Trans_Positive
299208	0.0393333	0.0656667	0.158333	FALSE	FALSE	TRUE						1				Trans_Positive
24856	0.388667	-0.390667	-1.83633	FALSE	FALSE	TRUE						-1				Trans_Negative
287803	-0.611667	-0.0656667	-0.655	TRUE	FALSE	TRUE	D4A4P8	1				-0.5		Trans_Negative		Trans_Negative
64158	-5.55112e-17	-0.0296667	0.263	FALSE	FALSE	TRUE						0.5				Trans_Positive
498736	-0.035	0.037	0.176	FALSE	FALSE	TRUE	Q99MY2	2	0.930006	3.62639	0.151254	1	-0.5			Both_Positive
246118	-0.118333	0.0336667	0.275	FALSE	FALSE	TRUE	Q5M8C7	1				1				Trans_Positive
29213	-0.05	0.104333	0.221667	FALSE	FALSE	TRUE	B2RZ38	1				1				Trans_Positive
100362805	0.0386667	-0.0936667	-0.446667	FALSE	FALSE	TRUE	D3ZZC1	7	0.638411	0.464016	-0.542235	-1	-1			Both_Negative
58819	0.004	0.041	-0.229333	FALSE	FALSE	TRUE	O89049	9	-1.98258	-0.967929	-0.762948	-0.5	1			Both_Negative
297437	0.0163333	0.044	0.334	FALSE	FALSE	TRUE						1				Trans_Positive
296560	-0.005	-0.178	-0.485667	FALSE	FALSE	TRUE	D3ZY42	1				-1				Trans_Negative
313169	0.00166667	0.039	0.168667	FALSE	FALSE	TRUE	Q5XIB2	1				1				Trans_Positive
296368	0.095	-0.0563333	0.845	FALSE	FALSE	TRUE						0.5				Trans_Positive
29545	-0.0256667	0.00766667	0.153	FALSE	FALSE	TRUE	Q00981	16	-0.479711	-0.113754	-0.440225	1	0.5			Both_Opposite
113992	-0.0836667	0.0493333	-1.035	FALSE	FALSE	TRUE						-0.5				Trans_Negative
303946	-0.0176667	0.219667	0.423	FALSE	FALSE	TRUE						1				Trans_Positive
303201	0.00966667	0.0186667	0.353333	FALSE	FALSE	TRUE	B2GUX5	2				1				Trans_Positive
295425	0.144	0.326667	-0.422	FALSE	FALSE	TRUE						-0.5				Trans_Negative
289229	0.0386667	-0.0253333	-0.325667	FALSE	FALSE	TRUE	P84889	4	0.29946	1.06854	-0.330805	-1	-0.5			Both_Negative
295378	0.00766667	0.0676667	-0.581	FALSE	FALSE	TRUE						-0.5				Trans_Negative
29461	0.256333	-0.0843333	-1.124	FALSE	FALSE	TRUE						-1				Trans_Negative
81818	0.188333	-0.00333333	-1.796	FALSE	FALSE	TRUE	P31000	32	-0.22537	0.104332	-0.0513728	-1	0.5			Both_Negative
362374	-0.143	-0.0683333	0.285667	FALSE	FALSE	TRUE						1				Trans_Positive
246772	-0.0353333	0.0386667	0.0786667	FALSE	FALSE	TRUE	Q793F9	6	-2.22194	-0.072062	0.934251	1	1			Both_Positive
360834	-0.078	-0.0316667	-0.22	FALSE	FALSE	TRUE	G3V661	3	-1.99748	-2.89087	3.57574	-0.5	0.5			Both_Opposite
690899	-0.439333	-0.0563333	-0.924333	FALSE	FALSE	TRUE						-0.5				Trans_Negative
689106	-0.185667	0.0536667	0.246333	FALSE	FALSE	TRUE						1				Trans_Positive
301097	-0.0743333	-0.0126667	-0.617333	FALSE	FALSE	TRUE						-0.5				Trans_Negative
294568	0.005	0.100333	0.245	FALSE	FALSE	TRUE	Q5BJU7	8	0.877463	0.184555	0.365126	1	-0.5			Both_Positive
310785	0.0503333	0.112	0.217	FALSE	FALSE	TRUE	G3V9M3	11	0.447903	-1.83375	0.645624	1	0.5			Both_Positive
66031	0.0326667	0.157667	0.211667	FALSE	FALSE	TRUE						1				Trans_Positive
83725	0.0526667	0.0576667	0.402333	FALSE	FALSE	TRUE						1				Trans_Positive
313255	0.024	-0.0236667	-0.359	FALSE	FALSE	TRUE						-1				Trans_Negative
362065	-0.168667	-0.109667	-0.465667	FALSE	FALSE	TRUE						-0.5				Trans_Negative
114850	0.104333	-0.0186667	-0.408667	FALSE	FALSE	TRUE						-1				Trans_Negative
291999	-0.00533333	-0.049	0.181	FALSE	FALSE	TRUE						0.5				Trans_Positive
679600	-0.825667	0.0243333	-0.184333	TRUE	FALSE	FALSE						0.5		Trans_Negative
25019	0.0146667	-0.0503333	-0.245667	FALSE	FALSE	TRUE						-1				Trans_Negative
64133	0.218667	0.129667	0.181667	TRUE	FALSE	FALSE						-0.5		Trans_Positive
363014	-0.033	0.022	-0.564	FALSE	FALSE	TRUE						-0.5				Trans_Negative
25578	0.0396667	0.0456667	0.179	FALSE	FALSE	TRUE	P63102	26	-0.0624935	-0.00938134	0.013808	1	1			Both_Positive
302808	0.0606667	0.084	0.223667	FALSE	FALSE	TRUE						1				Trans_Positive
688018	0.019	0.0726667	-0.26	FALSE	FALSE	TRUE						-0.5				Trans_Negative
306695	0.411	0.102667	-0.136333	TRUE	FALSE	FALSE						-1		Trans_Positive
29344	-0.026	0.0386667	-0.498333	FALSE	FALSE	TRUE						-0.5				Trans_Negative
252860	0.203333	-0.136	-0.391667	FALSE	FALSE	TRUE						-1				Trans_Negative
307362	0.00933333	0.1	0.227333	FALSE	FALSE	TRUE						1				Trans_Positive
682964	-0.0546667	-0.128667	0.556333	FALSE	FALSE	TRUE						0.5				Trans_Positive
307296	0.07	0.054	-0.43	FALSE	FALSE	TRUE						-1				Trans_Negative
502292	-0.159	-0.0103333	0.495667	FALSE	FALSE	TRUE						1				Trans_Positive
314988	-0.446667	-0.417	-0.816667	FALSE	FALSE	TRUE						-0.5				Trans_Negative
311604	0.0993333	0.055	-0.376	FALSE	FALSE	TRUE						-1				Trans_Negative
301127	-0.181	0.557333	-1.20933	FALSE	FALSE	TRUE						-0.5				Trans_Negative
499083	-0.043	-0.0833333	0.304667	FALSE	FALSE	TRUE						0.5				Trans_Positive
683603	-0.152667	-0.0183333	1.05967	FALSE	FALSE	TRUE						1				Trans_Positive
311353	-0.0446667	0.138667	0.464333	FALSE	FALSE	TRUE						1				Trans_Positive
102550887	1.11433	0.416333	-0.0403333	TRUE	FALSE	FALSE						-1		Trans_Positive

## Sheet: readme
Readme, Supplementary File 4
Spearman's Correlation Analysis output
Column	Column Names	Level	Description
A	entrez_id		Entrex ID
B	T_FoldChange_DIV3	Transcriptomic	Fold Change at DIV3
C	T_FoldChange_DIV7	Transcriptomic	Fold Change at DIV7
D	T_FoldChange_DIV14	Transcriptomic	Fold Change at DIV14
E	T_Significant_DIV3	Transcriptomic	Significance at DIV3
F	T_Significant_DIV7	Transcriptomic	Significance at DIV7
G	T_Significant_DIV14	Transcriptomic	Significance at DIV14
H	Accession		Uniprot Accession ID
I	# Peptides		Number of Peptides
J	P_DIV3_FC	Proteomic	Fold Change at DIV3
K	P_DIV7_FC	Proteomic	Fold Change at DIV7
L	P_DIV14_FC	Proteomic	Fold Change at DIV14
M	Corr_Trans	Transcriptomic	Spearman's Correlation value for transcriptomic
N	Corr_Pro	Proteomic	Spearman's Correlation value for proteomics
O	Direction_DIV3		Fold change direction at DIV3
P	Direction_DIV7		Fold change direction at DIV7
Q	Direction_DIV14		Fold change direction at DIV14
