# Supplementary material for: A human tau seeded neuronal cell model recapitulates molecular responses associated with Alzheimer’s disease
Source: Sci Rep. 2022 Feb 17;12:2673. doi: 10.1038/s41598-022-06411-4 (PMC8854741; doi:10.1038/s41598-022-06411-4)
Supplement: Supplementary file 6 — Supplementary Information 5. [file 41598_2022_6411_MOESM6_ESM.xlsx]

## Sheet: readme
	Readme, Supplemetary file 5
	tab
	1. Annotations exp./4. Annotations exp+prot
Column	Annotations for the genes which show significant changes in expression at more than one time point, or both expression and proteomics at any time point
A	Gene symbol (mouse)
B	ADGWAS	Gene is implicated in Alzheimer's Disease through genome-wide association analysis (Jansen et a., 2019; Bellenguez et al., 2020; doi: https://doi.org/10.1101/2020.10.01.20200659).
C	PDGWAS	Gene is implicated in Parkinson's Disease through genome-wide association studies (Grenn et al., 2020; https://doi.org/10.1002/mds.28197)
D	Humn brain cortex gene expression	expression in the human brain (frontal cortex), bulk, TPM, GTEX (https://www.gtexportal.org/home/), Accessed 27/04/2021
E	OMIM single gene disorder	Single gene disorder present in Online Mendelian Inheritance in Man (accessed 28/03/2021)
F	GO terms (selected)	GO terms derived from UNIPROT human gene (accessed 24/03/2021)
G	Uniprot description	Gene function text, from UNIPROT human gene (accessed 24/03/2021)
	2. Barres mouse expression exp/5. Barres mouse expression exp +prot
Column	DOI: https://doi.org/10.1523/JNEUROSCI.4178-07.2008 Brain RNA-Seq https://www.brainrnaseq.org)
A	Gene symbol (mouse)
B	GeneID
C	Uniprot ID
D	Barres lab mouse query
E	Astrocytes	FKPM expression
F	Neuron	FKPM expression
G	Oligodendrocyte Precursor Cell	FKPM expression
H	Newly Formed Oligodendrocyte	FKPM expression
I	Myelinating Oligodendrocytes	FKPM expression
J	Microglia	FKPM expression
K	Endothelial Cells	FKPM expression
	3. Kelley fidelity scores exp/6. Kelley fidelity scores exp + prot
Column	http://oldhamlab.ctec.ucsf.edu/about/) (doi: 10.1038/s41593-018-0216-z
A	Gene symbol	Mouse gene symbol
B	Gene	Human gene symbol
C	Entrez	Entrez gene
D	Alias	Gene name alias
E	ALL_Astrocyte	Astrocyte fidelty score, whole brain
F	ALL_Oligodendrocyte	Oligodendrocyte fidelty score whole brain
G	ALL_Microglia	Microglia fidelty score whole brain
H	ALL_Neuron	Neuron fidelty score whole brain
I	CTX_Astrocyte	Astrocyte fidelty score cortex
J	CTX_Oligodendrocyte	Oligodendrocyte fidelty score cortex
K	CTX_Microglia	Microglia fidelty score cortex
L	CTX_Neuron	Neuron fidelty score cortex
	Pages marked exp+prot are the genes that showed significant changes are the genes that show expression changes at the protein and RNA level, annotated in the same was as seen above.
	7./8. Significant DEGs in human and animal models
Column		Species	Animal model	Tissue	Sex	Age	Comments
A	Gene name						HGNC symbol
B	human_CBE	Human	N/A	Cerebellum	N/A	N/A
C	human_DLPFC	Human	N/A	Dorsolateral Prefrontal Cortex	N/A	N/A
D	human_FP	Human	N/A	Frontal Pole	N/A	N/A
E	human_IFG	Human	N/A	Inferior Frontal Gyrus	N/A	N/A
F	human_PHG	Human	N/A	Parahippocampal Gyrus	N/A	N/A
G	human_STG	Human	N/A	Superior Temporal Gyrus	N/A	N/A
H	human_TCX	Human	N/A	Temporal Cortex	N/A	N/A
I	APP/PS1_TyrobpKO-KO_male	Mouse	APP/PS1_TyrobpKO-KO	Prefrontal cortex	Male	8 months
J	APP/PS1_TyrobpWT-KO_male	Mouse	APP/PS1_TyrobpWT-KO	Prefrontal cortex	Male	8 months
K	APP/PS1_TyrobpWT/WT_male	Mouse	APP/PS1_TyrobpWT-WT	Prefrontal cortex	Male	8 months
L	APP/PS1_FMN2--_3_HC	Mouse	APP/PS1_FMN2-	Hippocampus	Male	3 months
M	APP/PS1_FMN2++_3_HC	Mouse	APP/PS1_FMN2+	Hippocampus	Male	3 months
N	APP/PS1_4_HC	Mouse	APP/PS1	Hippocampus	Male	4 months
O	APP/PS2_13_AC_fem	Mouse	APP/PS2	Astrocytes	Female	13 months
P	APP/PS2_13_MG_fem	Mouse	APP/PS2	Microglia	Female	13 months
Q	APP/PS2_13_N_fem	Mouse	APP/PS2	Neurons	Female	13 months
R	APP/PS2_7_MG_fem	Mouse	APP/PS2	Microglia	Female	7 months
S	5xFAD_ChR2γ_2-4_HC_N	Mouse	5xFAD_ChR2γ	Hippocampus	Male	2-4 months
T	APP23_18_FB	Mouse	Heterozygous APP23	Forebrain	Male	18 months
U	APP23_24_FB	Mouse	Heterozygous APP23	Forebrain	Male	24 months
V	APP/PS1_12_CTX	Mouse	APP/PS1	Cortex	Male	12 months
W	APP/swePS1_CAD31_HC	Mouse	APP/swePS1-delta CAD31	Hippocampus	Female	13 months
X	APP/swePS1_Veh_HC	Mouse	APP/swePS1-delta vehicle	Hippocampus	Female	13 months
Y	MAPT_P301L_12_SC_fem	Mouse	MAPT P301L	Spinal cord	Female	12 months
Z	MAPT_P301L_2_SC_fem	Mouse	MAPT P301L	Spinal cord	Female	2 months
AA	MAPT_P301L_6_SC_fem	Mouse	MAPT P301L	Spinal cord	Female	6 months
AB	APP/PS1_20_FB_fem	Mouse	APP/PS1	Forebrain	Female	20 months
AC	APP/PS1_9_FB_male	Mouse	APP/PS1	Forebrain	Male	9 months
AD	Tg4510_2.5_FB_fem	Mouse	Tg4510	Forebrain	Female	2.5 months
AE	Tg4510_4.5_FB_fem	Mouse	Tg4510	Forebrain	Female	4.5 months
AF	Tg4510_6_FB_fem	Mouse	Tg4510	Forebrain	Female	6 months
AG	Tg4510_2.5_FB_male	Mouse	Tg4510	Forebrain	Male	2.5 months
AH	Tg4510_4.5_FB_male	Mouse	Tg4510	Forebrain	Male	4.5 months
AI	Tg4510_6_FB_male	Mouse	Tg4510	Forebrain	Male	6 months
AJ	TgCRND8_12_FB_fem	Mouse	TgCRND8	Forebrain	Female	12 months
AK	TgCRND8_20_FB_fem	Mouse	TgCRND8	Forebrain	Female	20 months
AL	TgCRND8_6_FB_fem	Mouse	TgCRND8	Forebrain	Female	6 months
AM	TgCRND8_12_FB_male	Mouse	TgCRND8	Forebrain	Male	12 months
AN	TgCRND8_3_FB_male	Mouse	TgCRND8	Forebrain	Male	3 months
AO	TgCRND8_6_FB_male	Mouse	TgCRND8	Forebrain	Male	6 months
AP	TauD35_aged_HC	Mouse	TauD35_aged	Hippocampus	N/A	17 months
AQ	Tg4510_2mo_ECX_m	Mouse	Tg4510	Entorhinal cortex	Male	2 months
AR	Tg4510_4mo_ECX_m	Mouse	Tg4510	Entorhinal cortex	Male	4 months
AS	Tg4510_6mo_ECX_m	Mouse	Tg4510	Entorhinal cortex	Male	6 months
AT	Tg4510_8mo_ECX_m	Mouse	Tg4510	Entorhinal cortex	Male	8 months

## Sheet: 1. Annotations exp
name	AD GWAS	PD GWAS	Human Brain - Cortex	OMIM CNS single gene disorder	GO terms (selected)	uniprot
Ndrg2			590.05	0	nervous system development; postsynapse organization	Contributes to the regulation of the Wnt signaling pathway. Down-regulates CTNNB1-mediated transcriptional activation of target genes, such as CCND1, and may thereby act as tumor suppressor. May be involved in dendritic cell and neuron differentiation
Nqo1			15.13	0	positive regulation of neuron apoptotic process	The enzyme apparently serves as a quinone reductase in connection with conjugation reactions of hydroquinons involved in detoxification pathways as well as in biosynthetic processes such as the vitamin K-dependent gamma-carboxylation of glutamate residues in prothrombin synthesis.
Hrh1			4.365	0	neurotransmitter receptor activity, regulation of synaptic plasticity	In peripheral tissues, the H1 subclass of histamine receptors mediates the contraction of smooth muscles, increase in capillary permeability due to contraction of terminal venules, and catecholamine release from adrenal medulla, as well as mediating neurotransmission in the central nervous system
Pdlim4			7.2995	0	actin cytoskeleton reorganization; excitatory chemical synaptic transmission	Suppresses SRC activation by recognizing and binding to active SRC and facilitating PTPN13-mediated dephosphorylation of SRC 'Tyr-419' leading to its inactivation. Inactivated SRC dissociates from this protein allowing the initiation of a new SRC inactivation cycle (By similarity). Involved in reorganization of the actin cytoskeleton. In nonmuscle cells, binds to ACTN1 (alpha-actinin-1), increase…
Add3			61.65	CEREBRAL PALSY, SPASTIC QUADRIPLEGIC, 3; CPSQ3	barbed-end actin filament capping	Membrane-cytoskeleton-associated protein that promotes the assembly of the spectrin-actin network. Plays a role in actin filament capping. Binds to calmodulin
Igfbp5			22.085			IGF-binding proteins prolong the half-life of the IGFs and have been shown to either inhibit or stimulate the growth promoting effects of the IGFs on cell culture. They alter the interaction of IGFs with their cell surface receptors.
Cpt1a			11.69	CPT deficiency, hepatic, type IA		Catalyzes the transfer of the acyl group of long-chain fatty acid-CoA conjugates onto carnitine, an essential step for the mitochondrial uptake of long-chain fatty acids and their subsequent beta-oxidation in the mitochondrion (PubMed:16908527, PubMed:21990363). Plays an important role in hepatic triglyceride metabolism (PubMed:18349115)
Itgb5			12.475			Integrin alpha-V/beta-5 (ITGAV:ITGB5) is a receptor for fibronectin. It recognizes the sequence R-G-D in its ligand.(Microbial infection) Integrin ITGAV:ITGB5 acts as a receptor for adenovirus type C.
Ttyh2			23.17			Probable large-conductance Ca2+-activated chloride channel. May play a role in Ca2+ signal transduction. May be involved in cell proliferation and cell aggregation.
Slc1a3			302.2	Episodic ataxia, type 6	positive regulation of synaptic transmission; cell morphogenesis involved in neuron differentiation	Sodium-dependent, high-affinity amino acid transporter that mediates the uptake of L-glutamate and also L-aspartate and D-aspartate (PubMed:1279699, PubMed:8387171). Functions as a symporter that transports one amino acid molecule together with two or three Na+ ions and one proton, in parallel with the counter-transport of one K+ ion (By similarity). Plays a redundant role in the rapid removal of…
Pxmp2			16.76			Seems to be involved in pore-forming activity and may contribute to the unspecific permeability of the peroxisomal membrane.
Acss1			21.87		acetyl-CoA biosynthetic process	Catalyzes the synthesis of acetyl-CoA from short-chain fatty acids (PubMed:16788062). Acetate is the preferred substrate (PubMed:16788062). Can also utilize propionate with a much lower affinity (By similarity). Provides acetyl-CoA that is utilized mainly for oxidation under ketogenic conditions (By similarity). Involved in thermogenesis under ketogenic conditions, using acetate as a vital fuel w…
Epb41l2			31.905		cortical actin cytoskeleton organization	Required for dynein-dynactin complex and NUMA1 recruitment at the mitotic cell cortex during anaphase (PubMed:23870127).
Ppfibp1			14.795		synapse organisation	May regulate the disassembly of focal adhesions. Did not bind receptor-like tyrosine phosphatases type 2A
Abca1	1		2.3035	HDL deficiency, familial, 1, Tangier disease	cholesterol homeostasis; lysosome organization; phospholipid homeostasis	Catalyzes the translocation of specific phospholipids from the cytoplasmic to the extracellular/lumenal leaflet of membrane coupled to the hydrolysis of ATP (PubMed:24097981). Thereby, participates in phospholipid transfer to apoliproteins to form nascent high density lipoproteins/HDLs (PubMed:14754908). Transports preferentially phosphatidylcholine over phosphatidylserine (PubMed:24097981). May …
Ssbp2			6.4595		positive regulation of transcription by RNA polymerase II	Single-stranded DNA-binding protein 2
Nipsnap2			46.44		mitochondrion organization	May act as a positive regulator of L-type calcium channels.
Itih3			0.34815		hyaluronan metabolic process	May act as a carrier of hyaluronan in serum or as a binding protein between hyaluronan and other matrix protein, including those on cell surfaces in tissues to regulate the localization, synthesis and degradation of hyaluronan which are essential to cells undergoing biological processes.
Notch3			13.285	Cerebral arteriopathy with subcortical infarcts and leukoencephalopathy 1	axon guidance Source; negative regulation of Notch signaling pathway	Functions as a receptor for membrane-bound ligands Jagged1, Jagged2 and Delta1 to regulate cell-fate determination (PubMed:15350543). Upon ligand activation through the released notch intracellular domain (NICD) it forms a transcriptional activator complex with RBPJ/RBPSUH and activates genes of the enhancer of split locus. Affects the implementation of differentiation, proliferation and apoptoti…
Tpm1			22.55	Left ventricular noncompaction 9, cardiomyopathy	actin filament organization	Binds to actin filaments in muscle and non-muscle cells (PubMed:23170982). Plays a central role, in association with the troponin complex, in the calcium dependent regulation of vertebrate striated muscle contraction (PubMed:23170982). Smooth muscle contraction is regulated by interaction with caldesmon. In non-muscle cells is implicated in stabilizing cytoskeleton actin filaments.
Gnai1			17.2		negative regulation of synaptic transmission; protein folding	Guanine nucleotide-binding proteins (G proteins) function as transducers downstream of G protein-coupled receptors (GPCRs) in numerous signaling cascades. The alpha chain contains the guanine nucleotide binding site and alternates between an active, GTP-bound state and an inactive, GDP-bound state. Signaling by an activated GPCR promotes GDP release and GTP binding. The alpha subunit has a low GT…
Mxi1			37.915		negative regulation of transcription by RNA polymerase II	Transcriptional repressor. MXI1 binds with MAX to form a sequence-specific DNA-binding protein complex which recognizes the core sequence 5'-CAC[GA]TG-3'. MXI1 thus antagonizes MYC transcriptional activity by competing for MAX.
Prkce			14.5		Fc-gamma receptor signaling pathway involved in phagocytosis; negative regulation of protein ubiquitination; positive regulation of actin filament polymerization; protein phosphorylation	Calcium-independent, phospholipid- and diacylglycerol (DAG)-dependent serine/threonine-protein kinase that plays essential roles in the regulation of multiple cellular processes linked to cytoskeletal proteins, such as cell adhesion, motility, migration and cell cycle, functions in neuron growth and ion channel regulation, and is involved in immune response, cancer cell invasion and regulation of…
Amigo2			2.362		negative regulation of neuron apoptotic process; negative regulation of programmed cell death; positive regulation of synapse assembly	Required for depolarization-dependent survival of cultured cerebellar granule neurons. May mediate homophilic as well as heterophilic cell-cell interaction with AMIGO1 or AMIGO3. May contribute to signal transduction through its intracellular domain.
Efnb2			17.125		negative regulation of neuron projection development; positive regulation of neuron death; presynapse assembly	Cell surface transmembrane ligand for Eph receptors, a family of receptor tyrosine kinases which are crucial for migration, repulsion and adhesion during neuronal, vascular and epithelial development. Binds promiscuously Eph receptors residing on adjacent cells, leading to contact-dependent bidirectional signaling into neighboring cells. The signaling pathway downstream of the receptor is referre…
Gucy1a1			4.655	Moyamoya 6 with achalasia	positive regulation of nitric oxide mediated signal transduction	Guanylate cyclase soluble subunit alpha-1

## Sheet: 2. Barres mouse expression exp
HGNC Name	GeneID	Uniprot ID	Barres lab mouse query	Astrocytes	Neuron	Oligodendrocyte Precursor Cell	Newly Formed Oligodendrocyte	Myelinating Oligodendrocytes	Microglia	Endothelial Cells
Ndrg2	ENSG00000165795	Q9UN36	Ndrg2	399.446	36.2816	167.617	33.6508	37.7402	21.1379	4.73908
Nqo1	ENSG00000181019	P15559	Nqo1	3.02494	0.841004	1.87853	0.222355	0.296556	0.1	1.06546
Hrh1	ENSG00000196639	P35367	Hrh1	6.50933	0.620016	5.01006	1.5466	0.307872	0.1	0.1
Pdlim4	ENSG00000131435	P50479	Pdlim4	21.4333	2.02801	4.92139	0.439448	1.22234	69.6436	0.323128
Add3	ENSG00000148700	Q9UEY8	Add3	40.9612	17.9715	24.6327	24.0103	12.5112	4.34909	27.7042
Igfbp5	ENSG00000115461	P24593	Igfbp5	25.3654	9.51032	11.203	1.51067	1.91292	0.466396	0.335994
Cpt1a	ENSG00000110090	P50416	Cpt1a	49.4632	11.7437	17.5403	10.6821	3.85988	19.487	54.4811
Itgb5	ENSG00000082781	P18084	Itgb5	49.279	4.12008	22.4817	1.41848	3.71362	661.446	2.58162
Ttyh2	ENSG00000141540	Q9BSA4	Ttyh2	20.6956	1.72897	1.8905	71.6083	102.529	6.16314	105.37
Slc1a3	ENSG00000079215	P43003	Slc1a3	1144.13	45.6483	161.334	12.3768	18.7513	17.5924	3.87223
Pxmp2	ENSG00000176894	Q9NR77	Pxmp2	6.86955	1.15734	2.34022	1.17531	2.40063	0.756165	1.11596
Acss1	ENSG00000154930	Q9NUB1	Acss1	61.4238	3.24673	17.9515	5.4626	1.30172	15.583	0.158929
Epb41l2	ENSG00000079819	O43491	Epb41l2	37.985	29.0822	36.2575	170.713	38.8017	176.03	16.4219
Ppfibp1	ENSG00000110841	Q86W92	Ppfibp1	1.61744	4.35976	43.1372	36.7467	1.87238	2.12109	45.9855
Abca1	ENSG00000165029	O95477	Abca1	67.5195	3.23183	15.5394	5.78763	0.302847	8.48766	48.3712
Ssbp2	ENSG00000145687	P81877	Ssbp2	7.91006	17.2247	6.88435	2.50974	2.16526	4.23713	1.11626
Nipsnap2	ENSG00000146729	O75323	Nipsnap2	27.8591	18.0371	30.8921	20.8119	18.9508	9.0031	25.9349
Itih3	ENSG00000162267	Q06033	Itih3	68.6401	2.05369	2.77086	0.543112	1.63838	0.63441	0.193294
Notch3	ENSG00000074181	Q9UM47	Notch3	34.6211	2.03142	0.654022	0.1	0.249294	0.303685	4.44467
Tpm1	ENSG00000140416	P09493	Tpm1	12.4332	29.3416	140.419	36.9704	17.9442	4.55548	108.533
Gnai1	ENSG00000127955	P63096	Gnai1	4.18048	21.9619	19.7248	35.9135	56.3271	0.585581	8.0955
Mxi1	ENSG00000119950	P50539	Mxi1	13.8972	13.9198	13.6693	10.6274	5.29707	10.5115	15.9072
Prkce	ENSG00000171132	Q02156	Prkce	2.09133	18.4561	5.44894	1.92942	1.44151	1.55197	5.37895
Amigo2	ENSG00000139211	Q86SJ2	Amigo2	5.99336	4.26159	2.04886	0.35537	0.271879	0.623174	1.38745
Efnb2	ENSG00000125266	P52799	Efnb2	5.11334	23.1229	6.25785	1.23682	0.165067	2.94759	13.6531
Gucy1a1	ENSG00000164116	Q02108	Gucy1a1	7.472	15.7411	11.0921	4.13115	1.6785	0.21005	3.27215

## Sheet: 3. Kelley fidelity 
Gene symbol	Gene	Entrez	Alias	ALL_Astrocyte	ALL_Oligodendrocyte	ALL_Microglia	ALL_Neuron	CTX_Astrocyte	CTX_Oligodendrocyte	CTX_Microglia	CTX_Neuron
Ndrg2	NDRG2	57447	SYLD	92.2014	16.8609	-1.1952	7.89594	69.656	7.30269	-6.80515	12.1893
Nqo1	NQO1	1728	DHQU|DIA4|DTD|NMOR1|NMORI|QR1	44.4905	24.95	25.1272	3.64937	44.0805	10.1206	10.6692	-4.07525
Hrh1	HRH1	3269	H1-R|H1R|HH1R|hisH1	11.9704	-3.48947	9.34359	31.1089	5.91068	-6.49467	3.63538	30.3853
Pdlim4	PDLIM4	8572	RIL	32.8334	16.3274	16.5316	-10.1986	23.4773	14.5513	6.0465	-8.5269
Add3	ADD3	120	ADDL|CPSQ3	74.4237	34.5334	19.0682	-3.13343	64.322	25.9138	10.9153	-6.82829
Igfbp5	IGFBP5	3488	IBP5	29.9855	25.5826	20.8661	13.906	20.6695	23.7866	15.8706	15.8324
Cpt1a	CPT1A	1374	CPT1|CPT1-L|L-CPT1	60.3805	6.98829	-4.26392	24.5792	41.8235	-2.85419	-11.3676	18.8321
Itgb5	ITGB5	3693	-	66.2307	25.5409	18.4717	-8.6078	52.6031	18.9313	13.7341	-8.76913
Ttyh2	TTYH2	94015	C17orf29	13.0883	130.535	41.8332	-4.43827	8.05401	90.3204	27.5154	-9.76164
Slc1a3	SLC1A3	6507	EA6|EAAT1|GLAST|GLAST1	120.447	6.54653	-2.32399	9.7892	99.7731	4.18006	-7.57798	13.4581
Pxmp2	PXMP2	5827	PMP22	24.28	-1.46469	8.54697	5.63972	15.6896	-3.16411	4.33229	0.747641
Acss1	ACSS1	84532	ACAS2L|ACECS1|AceCS2L	88.7451	19.774	-1.24847	0.712827	77.6801	10.9662	-6.15058	4.00891
Epb41l2	EPB41L2	2037	4.1-G|4.1G	36.8559	46.3414	18.8726	31.5812	20.1846	20.2947	4.77148	34.5925
Ppfibp1	PPFIBP1	8496	L2|SGT2|hSGT2|hSgt2p	15.9221	38.2659	18.2066	49.7277	5.28875	18.4261	9.01302	45.9038
Abca1	ABCA1	19	ABC-1|ABC1|CERP|HDLDT1|TGD	87.5911	18.6318	10.9786	9.38372	66.5259	14.8894	4.30211	13.771
Ssbp2	SSBP2	23635	HSPC116|SOSS-B2	22.6137	5.82925	7.50395	48.5419	3.2715	-1.79773	3.18721	41.7831
Nipsnap2	GBAS	2631	NIPSNAP2	40.3283	17.1292	18.4892	36.1904	23.8369	14.2354	11.4494	28.0225
Itih3	ITIH3	3699	H3P|ITI-HC3|SHAP	-0.833537	0.791585	4.51704	-3.34608	-1.82465	-1.17454	2.47798	-3.01713
Notch3	NOTCH3	4854	CADASIL|CADASIL1|CASIL|IMF2|LMNS	13.4683	18.8359	15.0465	-2.04507	7.73185	13.578	13.6693	-4.46785
Tpm1	TPM1	7168	C15orf13|CMD1Y|CMH3|HEL-S-265|HTM-alpha|LVNC9|TMSA	31.3088	14.3704	27.4205	63.3602	17.5297	6.87915	20.1595	48.3576
Gnai1	GNAI1	2770	Gi	3.90094	77.8418	33.1867	33.8222	0.107619	49.3009	20.9138	31.3998
Mxi1	MXI1	4601	MAD2|MXD2|MXI|bHLHc11	35.2847	61.2394	28.5749	-1.17865	24.3863	43.7541	20.468	-1.13613
Prkce	PRKCE	5581	PKCE|nPKC-epsilon	-3.54486	-4.51159	-3.42	54.0181	-2.22801	-1.65363	-4.09619	31.6927
Amigo2	AMIGO2	347902	ALI1|AMIGO-2|DEGA	14.6681	0.724805	6.30488	23.9466	0.661943	-6.46742	1.10166	26.8663
Efnb2	EFNB2	1948	EPLG5|HTKL|Htk-L|LERK5	27.736	8.37935	0.0565044	33.6438	20.6791	2.86851	-2.20273	24.5639
Gucy1a1	GUCY1A3	2982	GC-SA3|GUC1A3|GUCA3|GUCSA3|GUCY1A1|MYMY6	13.999	11.939	19.4954	42.0499	5.04225	5.55764	16.7268	25.3327

## Sheet: 4. Annotations exp+prot
name	AD GWAS	PD GWAS	Human Brain - Cortex	OMIM single gene disorder	GO terms (selected)	uniprot
ACSL4			20.78	Mental retardation, X-linked 63 (MRX63)	arachidonate-CoA ligase activity, ATP binding, long-chain fatty acid-CoA ligase activity	Catalyzes the conversion of long-chain fatty acids to their active form acyl-CoA for both synthesis of cellular lipids, and degradation via beta-oxidation (PubMed:24269233, PubMed:22633490, PubMed:21242590). Preferentially activates arachidonate and eicosapentaenoate as substrates (PubMed:21242590). Preferentially activates 8,9-EET > 14,15-EET > 5,6-EET > 11,12-EET. Modulates glucose-stimulated i…
ATP6V1B2			261.2	Deafness, congenital, with onychodystrophy, autosomal dominant (DDOD); Zimmermann-Laband syndrome 2 (ZLS2)	phagosome acidification, proton transmembrane transport, regulation of macroautophagy, transferrin transport	Non-catalytic subunit of the peripheral V1 complex of vacuolar ATPase. V-ATPase is responsible for acidifying a variety of intracellular compartments in eukaryotic cells.
EEF1A2			870.8	Developmental and epileptic encephalopathy 33 (DEE33); Mental retardation, autosomal dominant 38 (MRD38)	positive regulation of apoptotic process, positive regulation of lipid kinase activity, regulation of chaperone-mediated autophagy	This protein promotes the GTP-dependent binding of aminoacyl-tRNA to the A-site of ribosomes during protein biosynthesis.
INA			199.3		neurofilament cytoskeleton organization, substantia nigra development, structural constituent of postsynaptic intermediate filament cytoskeleton	Class-IV neuronal intermediate filament that is able to self-assemble. It is involved in the morphogenesis of neurons. It may form an independent structural network without the involvement of other neurofilaments or it may cooperate with NEFL to form the filamentous backbone to which NEFM and NEFH attach to form the cross-bridges. May also cooperate with the neuronal intermediate filament protein…
LANCL1			80.58		G protein-coupled receptor signaling pathway, regulation of neuron apoptotic process, regulation of oxidative stress-induced neuron death	Functions as glutathione transferase. Catalyzes conjugation of the glutathione (GSH) to artificial substrates 1-chloro-2,4-dinitrobenzene (CDNB) and p-nitrophenyl acetate. Mitigates neuronal oxidative stress during normal postnatal development and in response to oxidative stresses probably through GSH antioxidant defense mechanism (By similarity). May play a role in EPS8 signaling. Binds glutathi…
MAPT	1	1	90.43	Frontotemporal dementia (FTD)	amyloid fibril formation, astrocyte activation, axonal transport, microglial cell activation, microtubule cytoskeleton organization, microtubule polymerization, neurofibrillary tangle assembly, positive regulation of neuron death, positive regulation of protein localization to synapse, regulation of autophagy, regulation of synaptic plasticity	Promotes microtubule assembly and stability, and might be involved in the establishment and maintenance of neuronal polarity. The C-terminus binds axonal microtubules while the N-terminus binds neural plasma membrane components, suggesting that tau functions as a linker protein between both. Axonal polarity is predetermined by TAU/MAPT localization (in the neuronal cell) in the domain of the cell…
MSMO1			55.6	Microcephaly, congenital cataract, and psoriasiform dermatitis (MCCPD)	cholesterol biosynthetic process, fatty acid metabolic process, steroid metabolic process	Catalyzes the three-step monooxygenation required for the demethylation of 4,4-dimethyl and 4alpha-methylsterols, which can be subsequently metabolized to cholesterol (PubMed:21285510, PubMed:28673550, PubMed:23583456, PubMed:26114596). Also involved in drug metabolism, as it can metabolize eldecalcitol (ED-71 or 1alpha,25-dihydroxy-2beta-(3-hydroxypropoxy)-cholecalciferol), a second-generation v…
NEFL			487.2	Charcot-Marie-Tooth disease 1F (CMT1F); Charcot-Marie-Tooth disease 2E (CMT2E)	anterograde axonal transport, intermediate filament polymerization or depolymerization, microtubule cytoskeleton organization, negative regulation of neuron apoptotic process, positive regulation of axonogenesis, synapse maturation	Neurofilaments usually contain three intermediate filament proteins: NEFL, NEFM, and NEFH which are involved in the maintenance of neuronal caliber. May additionally cooperate with the neuronal intermediate filament proteins PRPH and INA to form neuronal filamentous networks (By similarity).
NSF			173.1		endoplasmic reticulum to Golgi vesicle-mediated transport, positive regulation of protein catabolic process, positive regulation of receptor recycling, SNARE complex disassembly, vesicle-mediated transport	Required for vesicle-mediated transport. Catalyzes the fusion of transport vesicles within the Golgi cisternae. Is also required for transport from the endoplasmic reticulum to the Golgi stack. Seems to function as a fusion protein required for the delivery of cargo proteins to all compartments of the Golgi stack independent of vesicle origin. Interaction with AMPAR subunit GRIA2 leads to influen…
PCYOX1			25.31		prenylated protein catabolic process	Involved in the degradation of prenylated proteins. Cleaves the thioether bond of prenyl-L-cysteines, such as farnesylcysteine and geranylgeranylcysteine.
SNCA		1	114.3	Parkinson disease 1, autosomal dominant (PARK1)	amyloid fibril formation, dopamine uptake involved in synaptic transmission, negative regulation of apoptotic process, negative regulation of chaperone-mediated autophagy, negative regulation of cysteine-type endopeptidase activity involved in apoptotic process, regulation of synaptic vesicle recycling, response to interferon-gamma, response to lipopolysaccharide, SNARE complex assembly, tau prot…	Neuronal protein that plays several roles in synaptic activity such as regulation of synaptic vesicle trafficking and subsequent neurotransmitter release. Participates as a monomer in synaptic vesicle exocytosis by enhancing vesicle priming, fusion and dilation of exocytotic fusion pores (PubMed:28288128, PubMed:30404828). Mechanistically, acts by increasing local Ca2+ release from microdomains w…
SPOCK1			82.47		cell adhesion, central nervous system neuron differentiation, negative regulation of cell-substrate adhesion, negative regulation of endopeptidase activity, negative regulation of neuron projection development, nervous system development, neurogenesis, neuron migration, regulation of cell growth	May play a role in cell-cell and cell-matrix interactions. May contribute to various neuronal mechanisms in the central nervous system.
STMN1			249.8		negative regulation of microtubule polymerization, negative regulation of Rho protein signal transduction, negative regulation of stress fiber assembly	Involved in the regulation of the microtubule (MT) filament system by destabilizing microtubules. Prevents assembly and promotes disassembly of microtubules. Phosphorylation at Ser-16 may be required for axon formation during neurogenesis. Involved in the control of the learned and innate fear (By similarity).
SYN1			327.1	Epilepsy X-linked, with variable learning disabilities and behavior disorders (XELBD)	neuron development, regulation of neurotransmitter secretion, regulation of synaptic vesicle exocytosis, synaptic vesicle clustering	Neuronal phosphoprotein that coats synaptic vesicles, binds to the cytoskeleton, and is believed to function in the regulation of neurotransmitter release. The complex formed with NOS1 and CAPON proteins is necessary for specific nitric-oxid functions at a presynaptic level.
SYN2			164.7	Schizophrenia	calcium-ion regulated exocytosis, chemical synaptic transmission, neurotransmitter secretion, synaptic vesicle clustering	Neuronal phosphoprotein that coats synaptic vesicles, binds to the cytoskeleton, and is believed to function in the regulation of neurotransmitter release. May play a role in noradrenaline secretion by sympathetic neurons
SYT1			337	Baker-Gordon syndrome (BAGOS)	calcium-dependent activation of synaptic vesicle fusion, positive regulation of dendrite extension, positive regulation of synaptic transmission, vesicle-mediated transport	Calcium sensor that participates in triggering neurotransmitter release at the synapse (By similarity). May have a regulatory role in the membrane interactions during trafficking of synaptic vesicles at the active zone of the synapse (By similarity). It binds acidic phospholipids with a specificity that requires the presence of both an acidic head group and a diacyl backbone. A Ca2+-dependent int…
ANXA7			71.46		autophagy	Calcium/phospholipid-binding protein which promotes membrane fusion and is involved in exocytosis.
GPM6B			231.3		regulation of actin cytoskeleton organization, negative regulation of protein localization to cell surface, neuron projection development	May be involved in neural development. Involved in regulation of osteoblast function and bone formation. Involved in matrix vesicle release by osteoblasts; this function seems to involve maintenance of the actin cytoskeleton. May be involved in cellular trafficking of SERT and thereby in regulation of serotonin uptake.
MSN			22.26	Immunodeficiency 50 (IMD50)	actin cytoskeleton, structural constituent of cytoskeleton, positive regulation of cellular protein catabolic process, positive regulation of early endosome to late endosome transport,	Ezrin-radixin-moesin (ERM) family protein that connects the actin cytoskeleton to the plasma membrane and thereby regulates the structure and function of specific domains of the cell cortex. Tethers actin filaments by oscillating between a resting and an activated state providing transient interactions between moesin and the actin cytoskeleton (PubMed:10212266). Once phosphorylated on its C-termi…
PCDHGC3			38.04		calcium ion binding, synapse organization	Potential calcium-dependent cell-adhesion protein. May be involved in the establishment and maintenance of specific neuronal connections in the brain.
PTBP1			17.29		positive regulation of protein dephosphorylation, regulation of alternative mRNA splicing, via spliceosome	Plays a role in pre-mRNA splicing and in the regulation of alternative splicing events.
SLC1A3			265.7	Episodic ataxia 6 (EA6)	high-affinity glutamate transmembrane transporter activity	Sodium-dependent, high-affinity amino acid transporter that mediates the uptake of L-glutamate and also L-aspartate and D-aspartate
SUN2			35.58		centrosome localization, microtubule binding, nuclear migration along microfilament, meiotic cell cycle, mitotic spindle organization	As a component of the LINC (LInker of Nucleoskeleton and Cytoskeleton) complex, involved in the connection between the nuclear lamina and the cytoskeleton.
TXNDC5			18.98		apoptotic cell clearance, post-Golgi vesicle-mediated transport	Possesses thioredoxin activity. Has been shown to reduce insulin disulfide bonds. Also complements protein disulfide-isomerase deficiency in yeast (By similarity).
CAMK2B			110	Mental retardation, autosomal dominant 54 (MR54)	Actin-binding, Calmodulin-binding, Developmental protein, Kinase, Serine/threonine-protein kinase, Transferase, Differentiation, Neurogenesis, ATP-binding, Nucleotide-binding	Calcium/calmodulin-dependent protein kinase that functions autonomously after Ca2+/calmodulin-binding and autophosphorylation, and is involved in dendritic spine and synapse formation, neuronal plasticity and regulation of sarcoplasmic reticulum Ca2+ transport in skeletal muscle. In neurons, plays an essential structural role in the reorganization of the actin cytoskeleton during plasticity by bi…
CRMP1			67.42		axon guidance, microtubule cytoskeleton organization, negative regulation of actin filament binding, negative regulation of neuron projection development	Necessary for signaling by class 3 semaphorins and subsequent remodeling of the cytoskeleton (PubMed:25358863). Plays a role in axon guidance (PubMed:25358863). During the axon guidance process, acts downstream of SEMA3A to promote FLNA dissociation from F-actin which results in the rearrangement of the actin cytoskeleton and the collapse of the growth cone (PubMed:25358863). Involved in invasive…
DYNC1I1			59.74		aggrephagy, endoplasmic reticulum to Golgi vesicle-mediated transport, microtubule-based movement, vesicle transport along microtubule	Acts as one of several non-catalytic accessory components of the cytoplasmic dynein 1 complex that are thought to be involved in linking dynein to cargos and to adapter proteins that regulate dynein function. Cytoplasmic dynein 1 acts as a motor for the intracellular retrograde motility of vesicles and organelles along microtubules. The intermediate chains mediate the binding of dynein to dynacti…
FABP5			24.37		Transport, Lipid-binding	Intracellular carrier for long-chain fatty acids and related active lipids, such as the endocannabinoid, that regulates the metabolism and actions of the ligands they bind. In addition to the cytosolic transport, selectively delivers specific fatty acids from the cytosol to the nucleus, wherein they activate nuclear receptors (PubMed:22170058, PubMed:21395585). Delivers retinoic acid to the nucle…
FSCN1			93.71		Actin-binding, regulation of actin cytoskeleton organization, cytokine-mediated signaling pathway, positive regulation of filopodium assembly	Actin-binding protein that contains 2 major actin binding sites (PubMed:21685497, PubMed:23184945). Organizes filamentous actin into parallel bundles (PubMed:20393565, PubMed:21685497, PubMed:23184945). Plays a role in the organization of actin filament bundles and the formation of microspikes, membrane ruffles, and stress fibers (PubMed:22155786). Important for the formation of a diverse set of …
FYN	1	1	50.68		Developmental protein, Kinase, Transferase, Tyrosine-protein kinase, Adaptive immunity, Host-virus interaction, Immunity, ATP-binding, Manganese, Metal-binding, Nucleotide-binding	Non-receptor tyrosine-protein kinase that plays a role in many biological processes including regulation of cell growth and survival, cell adhesion, integrin-mediated signaling, cytoskeletal remodeling, cell motility, immune response and axon guidance. Inactive FYN is phosphorylated on its C-terminal tail within the catalytic domain. Following activation by PKA, the protein subsequently associate…
JUP			6.625	Arrhythmogenic right ventricular dysplasia 12; Naxos disease	Cell adhesion	Common junctional plaque protein. The membrane-associated plaques are architectural elements in an important strategic position to influence the arrangement and function of both the cytoskeleton and the cells within the tissue. The presence of plakoglobin in both the desmosomes and in the intermediate junctions suggests that it plays a central role in the structure and function of submembranous p…
MAPK1			51.55	Noonan syndrome 13	DNA-binding, Kinase, Repressor, Serine/threonine-protein kinase, Transferase, Apoptosis, Cell cycle, Host-virus interaction, Transcription, Transcription regulation, ATP-binding, Nucleotide-binding	Serine/threonine kinase which acts as an essential component of the MAP kinase signal transduction pathway. MAPK1/ERK2 and MAPK3/ERK1 are the 2 MAPKs which play an important role in the MAPK/ERK cascade. They participate also in a signaling cascade initiated by activated KIT and KITLG/SCF. Depending on the cellular context, the MAPK/ERK cascade mediates diverse biological functions such as cell g…
MYL12B			156		Motor protein, Muscle protein, Myosin, Calcium, Metal-binding	Myosin regulatory subunit that plays an important role in regulation of both smooth muscle and nonmuscle cell contractile activity via its phosphorylation. Phosphorylation triggers actin polymerization in vascular smooth muscle. Implicated in cytokinesis, receptor capping, and cell locomotion.
NCAN			57.11		Cell adhesion, Calcium, Hyaluronic acid, Lectin	May modulate neuronal adhesion and neurite growth during development by binding to neural cell adhesion molecules (NG-CAM and N-CAM). Chondroitin sulfate proteoglycan; binds to hyaluronic acid.
PIP4K2B			120.5		Kinase, Transferase, ATP-binding, GTP-binding, Nucleotide-binding	Participates in the biosynthesis of phosphatidylinositol 4,5-bisphosphate (PubMed:9038203, PubMed:26774281). Preferentially utilizes GTP, rather than ATP, for PI5P phosphorylation and its activity reflects changes in direct proportion to the physiological GTP concentration (PubMed:26774281). Its GTP-sensing activity is critical for metabolic adaptation (PubMed:26774281). PIP4Ks negatively regulat…
PPP2R1A			179.9	Mental retardation, autosomal dominant 36	Chromosome partition, apoptotic process, protein dephosphorylation, inactivation of MAPK activity, regulation of Wnt signaling pathway	The PR65 subunit of protein phosphatase 2A serves as a scaffolding molecule to coordinate the assembly of the catalytic subunit and a variable regulatory B subunit. Upon interaction with GNA12 promotes dephosphorylation of microtubule associated protein TAU/MAPT (PubMed:15525651). Required for proper chromosome segregation and for centromeric localization of SGO1 in mitosis (PubMed:16580887).
RAB6B			192.8		ER-Golgi transport, Protein transport, Transport, GTP-binding, Nucleotide-binding	Seems to have a role in retrograde membrane traffic at the level of the Golgi complex. May function in retrograde transport in neuronal cells.
TKT			75.31	Short stature, developmental delay, and congenital heart defects	Transferase, Calcium, Magnesium, Metal-binding, Thiamine pyrophosphate	Catalyzes the transfer of a two-carbon ketol group from a ketose donor to an aldose acceptor, via a covalent intermediate with the cofactor thiamine pyrophosphate.
VPS4A			113.8	CIMDAG syndrome	Hydrolase, Cell cycle, Cell division, Protein transport, Transport, ATP-binding, Nucleotide-binding	Involved in late steps of the endosomal multivesicular bodies (MVB) pathway. Recognizes membrane-associated ESCRT-III assemblies and catalyzes their disassembly, possibly in combination with membrane fission. Redistributes the ESCRT-III components to the cytoplasm for further rounds of MVB sorting. MVBs contain intraluminal vesicles (ILVs) that are generated by invagination and scission from the …
YWHAZ			248.4		adaptive immune response, cytokine-mediated signaling pathway, establishment of Golgi localization, Golgi reassembly, negative regulation of apoptotic process, platelet activation, positive regulation of protein insertion into mitochondrial membrane involved in apoptotic signaling pathway, protein phosphorylation, regulation of ERK1 and ERK2 cascade, regulation of mRNA stability, regulation of sy…	Adapter protein implicated in the regulation of a large spectrum of both general and specialized signaling pathways. Binds to a large number of partners, usually by recognition of a phosphoserine or phosphothreonine motif. Binding generally results in the modulation of the activity of the binding partner. Induces ARHGEF7 activity on RAC1 as well as lamellipodia and membrane ruffle formation (PubM…
L1CAM			69.3	Corpus callosum, partial agenesis of; Hydrocephalus with Hirschsprung disease; CRASH syndrome	axon development, axon guidance, cell adhesion, cell-matrix adhesion, cell migration , chemotaxis, leukocyte migration, nervous system development, neuron projection development, positive regulation of axon extension, synapse organization
MAP4K4		1	48.24		activation of protein kinase activity; intracellular signal transduction; MAPK cascade; negative regulation of apoptotic process; negative regulation of cell-matrix adhesion; neuron projection morphogenesis; positive regulation of ARF protein signal transduction; positive regulation of cell migration; positive regulation of focal adhesion assembly; positive regulation of focal adhesion disassembl…
G3BP1			7.095		defense response to virus; innate immune response; positive regulation of stress granule assembly; positive regulation of type I interferon production; Ras protein signal transduction; stress granule assembly; viral process
ACSS2			14.52		acetate biosynthetic process, ethanol oxidation, lipid biosynthetic process, propionate biosynthetic process
PHF24			71.04		detection of mechanical stimulus involved in sensory perception of pain, gamma-aminobutyric acid signaling pathway, regulation of G protein-coupled receptor signaling pathway, regulation of synaptic transmission, GABAergic
RAB33A			18.04		GTPase activity, GTP binding, antigen processing and presentation, Rab protein signal transduction
TUBB2A			234.6	Cortical dysplasia, complex, with other brain malformations 5	GTP binding, structural constituent of cytoskeleton, microtubule cytoskeleton organization, mitotic cell cycle, neuron migration
TUBB4A			267.75	Dystonia 4, torsion, autosomal dominant, Leukodystrophy, hypomyelinating, 6	calcium ion binding, GTP binding, structural constituent of cytoskeleton, microtubule cytoskeleton organization, mitotic cell cycle, negative regulation of microtubule polymerization
GPX1			125.95	Hemolytic anemia due to glutathione peroxidase deficiency	glutathione peroxidase activity, SH3 domain binding, angiogenesis involved in wound healing, arachidonic acid metabolic process, blood vessel endothelial cell migration, cellular response to oxidative stress, glutathione metabolic process, intrinsic apoptotic signaling pathway in response to oxidative stress, negative regulation of extrinsic apoptotic signaling pathway via death domain receptors,…
ATP1A3			268.95	Dystonia-12, CAPOS syndrome, Developmental and epileptic encephalopathy 99, Alternating hemiplegia of childhood 2	amyloid-beta binding, ATP binding, chaperone binding, ion antiporter activity involved in regulation of presynaptic membrane potential, P-type sodium:potassium-exchanging transporter activity, cellular potassium/sodium ion homeostasis, cellular response to amyloid-beta, neuron projection maintenance, proton transmembrane transport, response to glycoside

## Sheet: 5. Barres mouse exp+prot
HGNC Name	GeneID	Uniprot ID	Barres lab mouse query	Astrocytes	Neuron	Oligodendrocyte Precursor Cell	Newly Formed Oligodendrocyte	Myelinating Oligodendrocytes	Microglia	Endothelial Cells
ACSL4	ENSG00000068366	O60488	Acsl4	9.90805	12.5885	6.03108	4.21585	1.70228	3.49493	3.92595
ATP6V1B2	ENSG00000147416	P21281	Atp6v1b2	23.1042	83.8612	56.2855	49.1335	44.8796	94.7809	35.0297
EEF1A2	ENSG00000101210	Q05639	Eef1a2	0.570801	181.118	84.531	18.8957	28.9611	23.0415	1.91465
INA	ENSG00000148798	Q16352	Ina	0.175589	74.4589	9.11443	2.5693	1.71848	0.786131	0.272363
LANCL1	ENSG00000115365	O43813	Lancl1	5.82047	30.4551	17.011	20.4081	18.3244	5.58416	5.10386
MAPT	ENSG00000186868	P10636	Mapt	15.3817	153.418	34.4995	69.0802	46.653	2.89534	0.807727
MSMO1	ENSG00000052802	Q15800	Sc4mol	373.079	56.6726	77.251	146.048	179.845	17.8401	19.4447
NEFL	ENSG00000277586	P07196	Nefl	0.210442	6.30512	3.83402	0.747923	3.38317	2.65218	0.766496
NSF	ENSG00000073969	P46459	Nsf	6.15319	40.9415	21.9569	7.17836	5.07726	9.19666	12.223
PCYOX1	ENSG00000116005	Q9UHG3	Pcyox1	38.3516	21.1584	42.5229	28.682	14.6923	15.4327	19.2326
SNCA	ENSG00000145335	P37840	Snca	6.03963	74.5734	32.3362	6.16935	10.3099	5.09205	9.08354
SPOCK1	ENSG00000152377	Q08629	Spock1	0.516845	27.0291	5.53808	0.952775	1.12239	0.525745	0.176891
STMN1	ENSG00000117632	P16949	Stmn1	12.1335	459.67	28.6414	43.0479	171.251	17.1955	73.8754
SYN1	ENSG00000008056	P17600	Syn1	1.94891	73.7335	21.4355	6.30045	11.3461	6.37289	0.778946
SYN2	ENSG00000157152	Q92777	Syn2	10.77	108.774	23.7212	6.06381	5.43805	4.27881	0.721893
SYT1	ENSG00000067715	P21579	Syt1	0.798585	122.305	8.38689	1.35237	3.0584	1.03932	0.94256
ANXA7	ENSG00000138279	P20073	Anxa7	3.60012	10.5386	5.36191	3.193	2.43106	9.28359	38.201
GPM6B	ENSG00000046653	Q13491	Gpm6b	332.618	116.059	257.94	183.349	213.45	3.83329	7.13091
MSN	ENSG00000147065	P26038	Msn	11.8004	2.74682	14.2842	2.21332	3.76396	121.625	163.265
PCDHGC3	ENSG00000240184	Q9UN70	Pcdhgc3	129.257	30.3929	173.189	104.309	7.83925	3.39673	58.5211
PTBP1	ENSG00000011304	P26599	Ptbp1	54.1535	20.3322	28.4031	26.7072	6.87651	127.116	104.23
SLC1A3	ENSG00000079215	P43003	Slc1a3	1144.13	45.6483	161.334	12.3768	18.7513	17.5924	3.87223
SUN2	ENSG00000100242	Q9UH99	Sun2	9.18235	13.3877	14.9176	7.33116	4.29666	96.037	22.0767
TXNDC5	ENSG00000239264	Q8NBS9	Txndc5	42.9332	15.6644	34.6427	15.8626	6.02483	25.5661	18.918
CAMK2B	ENSG00000058404	Q13554	Camk2b	1.10723	60.6457	16.8926	2.58592	5.57747	6.41619	0.881347
CRMP1	ENSG00000072832	Q14194	Crmp1	3.82854	224.787	22.7692	6.40109	4.50369	2.33575	1.84908
DYNC1I1	ENSG00000158560	O14576	Dync1i1	0.307358	86.3605	2.08404	0.712942	1.92395	0.730802	4.07487
FABP5	ENSG00000164687	Q01469	Fabp5	84.2468	31.7025	14.5131	49.4717	61.4251	3.28709	2.76803
FSCN1	ENSG00000075618	Q16658	Fscn1	10.3877	135.931	112.861	154.189	98.2581	448.885	138.43
FYN	ENSG00000010810	P06241	Fyn	37.0192	43.8872	81.1991	447.765	60.4841	9.65048	40.7642
JUP	ENSG00000173801	P14923	Jup	2.51246	6.73212	3.27153	3.45972	12.2087	42.598	25.5653
MAPK1	ENSG00000100030	P28482	Mapk1	28.9148	48.7732	46.5443	29.8061	18.8639	22.1546	35.7257
MYL12B	ENSG00000118680	O14950	Myl12b, Gm49909	22.6832	68.1542	52.4036	39.8107	35.4278	115.054	284.559
NCAN	ENSG00000130287	O14594	Ncan	280.146	33.3105	46.7862	7.26249	2.86624	1.54248	0.831034
PIP4K2B	ENSG00000276293	P78356	Pip4k2b	8.38832	31.9162	14.9695	9.90258	6.57973	14.3112	4.71794
PPP2R1A	ENSG00000105568	P30153	Ppp2r1a	58.5292	163.641	131.484	204.023	126.329	87.1278	75.5913
RAB6B	ENSG00000154917	Q9NRW1	Rab6b	4.77203	110.002	26.0202	10.7834	15.6952	5.99988	0.689616
TKT	ENSG00000163931	P29401	Tkt	51.0022	30.7476	58.3089	85.4855	77.9641	47.4295	40.5828
VPS4A	ENSG00000132612	Q9UN37	Vps4a	17.4306	29.9115	31.576	30.534	26.844	13.859	24.2148
YWHAZ	ENSG00000164924	P63104	Ywhaz	56.5447	130.304	46.0148	41.5759	25.4225	36.575	86.1459
L1CAM	ENSG00000198910	P32004	L1cam	0.3175	60.4256	3.9365	1.1273	0.35555	0.38145	0.2037
MAP4K4	ENSG00000071054	O95819	Map4k4	56.563	44.1123	54.9809	144.26	106.54	33.1711	48.0692
G3BP1	ENSG00000145907	Q13283	G3bp1	9.58757	12.5494	17.6822	11.0472	3.61475	39.4663	20.6552
ACSS2	ENSG00000131069	Q9NR19	Acss2	44.5704	9.48577	11.8941	62.8691	108.181	1.95715	0.728209
PHF24	ENSG00000122733	Q9UPV7	Phf24
RAB33A	ENSG00000134594	Q14088	Rab33a	2.86682	8.2339	7.49915	77.1756	76.1083	0.585672	0.312467
TUBB2A	ENSG00000137267	Q13885	Tubb2a	372.341	710.848	137.058	77.6104	33.1853	43.7528	47.9519
TUBB4A	ENSG00000104833	P04350	Tubb4a
GPX1	ENSG00000233276	P07203	Gpx1	13.4779	28.9197	76.6513	56.5696	51.2681	468.549	355.064
ATP1A3	ENSG00000105409	P13637	Atp1a3	1.41921	351.124	45.8664	8.56273	14.7472	11.4731	2.46696

## Sheet: 6. Kelley fidelity exp+prot
Gene	Entrez	Alias	ALL_Astrocyte	ALL_Oligodendrocyte	ALL_Microglia	ALL_Neuron	CTX_Astrocyte	CTX_Oligodendrocyte	CTX_Microglia	CTX_Neuron
ACSL4	2182	ACS4|FACL4|LACS4|MRX63|MRX68	6.62104	5.39713	1.89667	60.1118	6.62407	-0.573042	-5.14115	49.1356
ATP6V1B2	526	ATP6B1B2|ATP6B2|DOOD|HO57|VATB|VPP3|Vma2|ZLS2	-7.57014	12.0657	19.2416	74.7762	-14.5703	7.99844	15.244	53.6132
EEF1A2	1917	EEF1AL|EF-1-alpha-2|EF1A|EIEE33|HS1|MRD38|STN|STNL	-4.37371	11.1918	23.4832	41.7771	-16.952	1.74389	19.0223	15.401
INA	9118	NEF5|NF-66|TXBP-1	-18.8798	7.98892	11.4608	58.4829	-23.3163	-0.494582	5.45379	28.234
LANCL1	10314	GPR69A|p40	2.89529	65.3384	25.174	43.0501	-2.54084	38.92	15.2713	30.9196
MAPT	4137	DDPAC|FTDP-17|MAPTL|MSTD|MTBT1|MTBT2|PPND|PPP1R103|TAU	11.759	22.0276	21.5345	43.8396	5.3548	16.7426	20.3053	30.8125
MSMO1	6307	DESP4|ERG25|MCCPD|SC4MOL	5.87437	24.6751	19.0511	12.2964	8.61406	20.0695	11.3745	-0.0981391
NEFL	4747	CMT1F|CMT2E|NF-L|NF68|NFL|PPP1R110	-14.4151	16.0712	21.5958	46.3992	-18.6994	7.6702	14.2821	19.6984
NSF	4905	SKD2	-5.66045	9.57279	18.0803	88.3608	-8.00956	7.37179	14.4237	59.2485
PCYOX1	51449	PCL1	11.0026	23.2351	24.7408	45.8131	-2.17215	16.3022	19.0499	31.6185
SNCA	6622	NACP|PARK1|PARK4|PD1	-19.9033	6.89897	17.8569	42.8806	-16.7531	8.52318	19.2549	27.7188
SPOCK1	6695	SPOCK|TESTICAN|TIC1	3.3596	34.7669	10.2072	29.1517	1.58547	29.2668	14.232	23.5092
STMN1	3925	C1orf215|LAP18|Lag|OP18|PP17|PP19|PR22|SMN	1.60136	37.7892	30.9303	25.6322	-0.833884	15.6815	22.2992	16.0197
SYN1	6853	SYN1a|SYN1b|SYNI	2.38761	3.66344	11.7026	63.5023	-2.42893	1.78682	7.16642	45.0906
SYN2	6854	SYNII	1.6147	-13.7696	-9.33907	69.8827	-1.58482	-12.7832	-7.03609	53.3177
SYT1	6857	P65|SVP65|SYT	-9.9147	-4.59324	-3.45181	65.1271	-13.17	-2.3462	-0.275504	41.0786
ANXA7	310	ANX7|SNX|SYNEXIN	16.5654	24.8791	26.3157	40.5666	8.38347	18.2629	19.8435	20.8739
GPM6B	2824	M6B	67.5471	67.9991	25.9875	12.2394	51.2879	39.1153	11.5325	7.03505
MSN	4478	HEL70	60.866	40.8477	39.488	7.35275	44.9178	30.6872	23.2416	9.11422
PCDHGC3	5098	PC43|PCDH-GAMMA-C3|PCDH2	65.6363	4.47626	-5.15643	11.9617	42.3651	-1.36082	-4.96473	14.0731
PTBP1	5725	HNRNP-I|HNRNPI|HNRPI|PTB|PTB-1|PTB-T|PTB2|PTB3|PTB4|pPTB	29.6904	18.8084	25.0997	12.487	16.6684	11.4925	12.5931	13.4319
SLC1A3	6507	EA6|EAAT1|GLAST|GLAST1	120.447	6.54653	-2.32399	9.7892	99.7731	4.18006	-7.57798	13.4581
SUN2	25777	UNC84B	4.60723	80.6309	38.8422	-11.7317	2.62144	62.4178	32.9437	-15.9408
TXNDC5	81567	ENDOPDI|ERP46|HCC-2|HCC2|PDIA15|STRF8|UNQ364	31.6834	28.5764	9.22482	24.3846	21.312	18.0757	-1.14911	16.5991
CAMK2B	816	CAM2|CAMK2|CAMKB	1.7053	0.0846377	11.7734	54.9339	-2.68627	5.88551	18.1456	38.6524
CRMP1	1400	CRMP-1|DPYSL1|DRP-1|DRP1|ULIP-3	6.25637	-0.758296	9.95535	44.0657	-2.12043	6.34443	16.8807	24.8181
DYNC1I1	1780	DNCI1|DNCIC1	-22.5885	15.3894	31.1127	40.6534	-20.9892	11.3305	29.1021	16.3441
FABP5	2171	E-FABP|EFABP|KFABP|PA-FABP|PAFABP	30.3811	10.7333	20.2103	11.8454	19.9772	11.0537	9.48154	12.5638
FSCN1	6624	FAN1|HSN|SNL|p55	5.08737	53.5791	34.7196	21.6526	-2.38204	32.856	24.5829	6.56389
FYN	2534	SLK|SYN|p59-FYN	69.6759	31.6276	15.9354	24.8103	46.6493	24.0888	12.7437	23.2067
JUP	3728	ARVD12|CTNNG|DP3|DPIII|PDGB|PKGB	18.1178	69.2346	30.3714	-5.46432	17.4198	56.0965	23.1399	-7.63458
MAPK1	5594	ERK|ERK-2|ERK2|ERT1|MAPK2|P42MAPK|PRKM1|PRKM2|p38|p40|p41|p41mapk|p42-MAPK	16.7604	-1.26715	0.0949952	73.4292	3.49908	-3.95565	-0.0128505	60.7491
MYL12B	103910	MLC-B|MRLC2	0.428146	16.4318	31.9623	24.7725	-5.83464	8.31035	23.3551	3.41789
NCAN	1463	CSPG3	69.243	6.47555	-9.91067	20.8437	59.8227	5.33163	-8.41889	10.486
PIP4K2B	8396	PI5P4KB|PIP5K2B|PIP5KIIB|PIP5KIIbeta|PIP5P4KB	24.0944	11.3954	1.57624	57.3915	14.7538	7.97285	1.1459	41.751
PPP2R1A	5518	MRD36|PP2A-Aalpha|PP2AAALPHA|PR65A	-7.23325	8.46586	20.8266	31.7702	-9.01233	10.1571	20.7205	7.48334
RAB6B	51560	-	5.54188	11.2551	17.2966	67.4062	-3.82942	4.62855	14.2665	49.0734
TKT	7086	HEL-S-48|HEL107|SDDHD|TK|TKT1	16.8707	27.3979	26.0449	17.5848	6.21933	13.5885	16.6299	4.28937
VPS4A	27183	SKD1|SKD1A|SKD2|VPS4|VPS4-1	10.5043	26.8922	20.868	22.9014	1.12486	14.448	17.205	4.36871
YWHAZ	7534	14-3-3-zeta|HEL-S-3|HEL-S-93|HEL4|KCIP-1|YWHAD	2.57448	9.04959	11.0985	49.0394	0.297979	7.397	10.0234	23.4625
L1CAM	3897	CD171| NCAM-L1|CAML1	2.6	-8.9	-0.4	53.5	-2.3	-6.7	4	39.5
MAP4K4	9448	HGK|NIK|FLH21957	32.8	78.4	22	2.8	23.5	57.3	16.8	2.9
G3BP1	10146	HDH-VIII|G3BP	42	25.7	8.4	23.3	22.5	18.3	1.5	22.2
ACSS2	55902	ACAS2|ACECS|ACS|ACSA|dJ1161H23.1	22.0291	71.158	37.6996	34.6701	12.4273	59.0554	31.5448	28.4688
PHF24	23349	KIAA1045	7.31987	5.09287	9.0512	56.6432	-0.16218	1.4881	7.49822	36.2327
RAB33A	9363	RabS10	-18.17	65.3128	35.6707	15.4914	-19.4244	40.5335	27.8995	5.17062
TUBB2A	7280	CDCBM5|TUBB|TUBB2	0.520599	-0.59538	6.78546	38.5314	-1.84895	-0.99438	2.52933	20.5179
TUBB4A	10382	DYT4|TUBB4|beta-5	-3.66034	44.6678	22.8838	6.41848	-4.44361	31.8101	21.563	-7.60889
GPX1	2876	GPXD|GSHPX1	7.73848	19.9341	55.6851	7.65815	-3.24953	8.30201	34.6178	-0.98768
ATP1A3	478	AHC2|ATP1A1|CAPOS|DYT12|RDP	-5.93802	11.0015	13.4905	52.7819	-13.3311	6.64838	13.7811	31.1005

## Sheet: 7. Public data exp 2 timepoints
Log2 fold changes in human brain and animal model samples of genes that were significantly differentially expressed. Comparisons were AD vs control (human) or animal model vs WT (mouse models).
Gene list was filtered for genes that showed significance at 2 or more timepoints in RCN assay trascriptomics data.
Gene name	human_CBE	human_DLPFC	human_FP	human_IFG	human_PHG	human_STG	human_TCX	APP/PS1_TyrobpKO-KO_male	APP/PS1_TyrobpWT-KO_male	APP/PS1_TyrobpWT/WT_male	APP/PS1_FMN2--_3_HC	APP/PS1_FMN2++_3_HC	APP/PS1_4_HC	APP/PS2_13_AC_fem	APP/PS2_13_MG_fem	APP/PS2_13_N_fem	APP/PS2_7_MG_fem	5xFAD_ChR2γ_2-4_HC_N	APP23_18_FB	APP23_24_FB	APP/PS1_12_CTX	APP/swePS1_CAD31_HC	APP/swePS1_Veh_HC	MAPT_P301L_12_SC_fem	MAPT_P301L_2_SC_fem	MAPT_P301L_6_SC_fem	APP/PS1_20_FB_fem	APP/PS1_9_FB_male	Tg4510_2.5_FB_fem	Tg4510_4.5_FB_fem	Tg4510_6_FB_fem	Tg4510_2.5_FB_male	Tg4510_4.5_FB_male	Tg4510_6_FB_male	TgCRND8_12_FB_fem	TgCRND8_20_FB_fem	TgCRND8_6_FB_fem	TgCRND8_12_FB_male	TgCRND8_3_FB_male	TgCRND8_6_FB_male	TauD35_aged_HC	Tg4510_2mo_ECX_m	Tg4510_4mo_ECX_m	Tg4510_6mo_ECX_m	Tg4510_8mo_ECX_m
ABCA1					0.483237	0.329215	0.542598													0.369482	0.423172		0.60711	1.01075						0.394182	0.574686			0.359476							0.862572
ACSS1					0.281766						0.381152	0.451707
ADD3					0.330538		0.308503																								0.323876					0.354385					0.58658
AMIGO2	0.416608										0.637658
CPT1A					0.216103		0.430635																																		0.51813
EFNB2							0.130724					0.529497
EPB41L2
GNAI1							-0.149757
GUCY1A1
HRH1	0.560811						0.345977
IGFBP5		0.208994	0.303299		0.36581		0.619881				0.29714												0.392334							0.348874	0.547014					0.621033					0.906054
ITGB5		0.215595			0.429874		0.605613		0.361289		0.655786	0.753501	0.710851						0.271135			0.702585	0.641713							0.597461	0.531279				0.422538	0.486528	0.397289	0.367183			0.86085
ITIH3	-0.449613						-0.24966
MXI1		0.178803			0.243207		0.167337																															-0.31082
NDRG2	-0.341564										0.361567
NIPSNAP2
NOTCH3							0.461039					-0.378252																													0.682496
NQO1							0.558473					0.538736
PDLIM4					0.363214		0.573131																	0.940746						0.539253	0.497793					0.427843					0.894082
PPFIBP1	0.186964										0.408528	0.481575
PRKCE	0.276403				-0.304933	-0.185946	-0.539635									0.6087																					-0.295371
PXMP2											0.495486	0.414239																			0.378923
SLC1A3					0.224425		0.522571							-1.01492
SSBP2
TPM1		-0.0966611												1.13135	1.18417	0.77024
TTYH2												-0.772011			1.1451

## Sheet: 8. Public data exp+prot
Log2 fold changes in human brain and animal model samples of genes that were significantly differentially expressed. Comparisons were AD vs control (human) or animal model vs WT (mouse models).
Gene list was filtered for genes that showed significance at the gene and any protein expression at any timepoint in RCN assay data.
Gene name	human_CBE	human_DLPFC	human_FP	human_IFG	human_PHG	human_STG	human_TCX	APP/PS1_TyrobpKO-KO_male	APP/PS1_TyrobpWT-KO_male	APP/PS1_TyrobpWT/WT_male	APP/PS1_FMN2--_3_HC	APP/PS1_FMN2++_3_HC	APP/PS1_4_HC	APP/PS2_13_AC_fem	APP/PS2_13_MG_fem	APP/PS2_13_N_fem	APP/PS2_7_MG_fem	5xFAD_ChR2γ_2-4_HC_N	APP23_18_FB	APP23_24_FB	APP/PS1_12_CTX	APP/swePS1_CAD31_HC	APP/swePS1_Veh_HC	MAPT_P301L_12_SC_fem	MAPT_P301L_2_SC_fem	MAPT_P301L_6_SC_fem	APP/PS1_20_FB_fem	APP/PS1_9_FB_male	Tg4510_2.5_FB_fem	Tg4510_4.5_FB_fem	Tg4510_6_FB_fem	Tg4510_2.5_FB_male	Tg4510_4.5_FB_male	Tg4510_6_FB_male	TgCRND8_12_FB_fem	TgCRND8_20_FB_fem	TgCRND8_6_FB_fem	TgCRND8_12_FB_male	TgCRND8_3_FB_male	TgCRND8_6_FB_male	TauD35_aged_HC	Tg4510_2mo_ECX_m	Tg4510_4mo_ECX_m	Tg4510_6mo_ECX_m	Tg4510_8mo_ECX_m
ACSL4	0.248769				-0.160629		-0.305103				-0.279809					-1.04857
ANXA7	-0.187651										-0.567877	-0.416301
ATP6V1B2					-0.256528		-0.223364
CRMP1					-0.191975		-0.147841
DYNC1I1					-0.247275		-0.343774				-0.344416	-0.297809
EEF1A2
FABP5															3.19476
FSCN1
FYN					0.252173		0.265395
GPM6B					0.156347		0.292308							-0.922097		-1.01448																					-0.298809
INA					-0.306375		-0.238416					-0.522893												-0.615729							-0.263456
JUP					0.283207										1.15009																										0.452932
LANCL1
MAP4K4		0.182071			0.290448										0.807228
MAPK1
MAPT												-0.299876																													0.660572
MSMO1							0.207212	0.377037	0.266438
MSN					0.485261	0.355749	0.50492						0.37839		0.950977				0.272825			0.598246	0.658665							0.49959	0.479944			0.392758		0.683578		0.49778			1.16956
MYL12B					-0.101087						-0.39115	-0.437518
NCAN							0.526642							-1.21002																									-0.337462
NEFL					-0.328263		-0.434729				-0.539279	-0.482106		1.50589																	-0.286909
NSF							-0.336859																	-0.383435
PCDHGC3	0.382897				0.188026		0.448241
PCYOX1	0.211273		0.0901883											-1.08721
PIP4K2B		0.0651295
PPP2R1A	-0.147171				-0.111843
PTBP1					0.221295		0.268899									0.815774																									0.507586
RAB6B	0.17436				-0.22799						-0.57867	-0.582124				-0.96477								-0.436333
SLC1A3					0.224425		0.522571							-1.01492
SNCA					-0.202212		-0.277039								1.81389																										-0.279034
SPOCK1											-1.15544	-1.15456
STMN1					-0.223077		-0.190051					-0.692482
SUN2	0.247959				0.252393		0.284688					0.290361
SYN1					-0.24642			-0.394638			-0.876844	-0.799948				-0.599588
SYN2											-0.342392
SYT1					-0.270974		-0.285918				-0.932888	-0.873837
TKT	0.205657						0.156211																													0.273696
TXNDC5
VPS4A	-0.105763
YWHAZ					-0.190891		-0.169441				-0.410533	-0.270355				-1.37985																										0.0364688
L1CAM					-0.15914							-0.488553				0.494091
CAMK2B																1.42317
G3BP1	0.121243	0.107424			0.133558		0.240981
